# Supplementary material for: Non-homologous DNA increases gene disruption efficiency by altering DNA repair outcomes
Source: Nat Commun. 2016 Aug 17;7:12463. doi: 10.1038/ncomms12463 (PMC4992056; doi:10.1038/ncomms12463)
Supplement: Supplementary Data 3 — Zip archive containing FASTA alignments used to generate Figure 2 and Supplementary Figure 3 [file ncomms12463-s4.zip]

Archive with 46 entries (45 files):
- 1-10.fasta
- __MACOSX/
- __MACOSX/._1-10.fasta
- 1-11.fasta
- __MACOSX/._1-11.fasta
- 1-2.fasta
- __MACOSX/._1-2.fasta
- 1-3.fasta
- __MACOSX/._1-3.fasta
- 1-4.fasta
- __MACOSX/._1-4.fasta
- 1-5.fasta
- __MACOSX/._1-5.fasta
- 1-6.fasta
- __MACOSX/._1-6.fasta
- 1-7.fasta
- __MACOSX/._1-7.fasta
- 1-8.fasta
- __MACOSX/._1-8.fasta
- 1-9.fasta
- __MACOSX/._1-9.fasta
- 3-1.fasta
- __MACOSX/._3-1.fasta
- 3-10.fasta
- __MACOSX/._3-10.fasta
- 3-11.fasta
- __MACOSX/._3-11.fasta
- 3-2.fasta
- __MACOSX/._3-2.fasta
- 3-4.fasta
- __MACOSX/._3-4.fasta
- 3-5.fasta
- __MACOSX/._3-5.fasta
- 3-6.fasta
- __MACOSX/._3-6.fasta
- 3-7.fasta
- __MACOSX/._3-7.fasta
- 3-8.fasta
- __MACOSX/._3-8.fasta
- 3-9.fasta
- __MACOSX/._3-9.fasta
- Readme.rtf
- U2OS-RNP-Carrier.fasta
- __MACOSX/._U2OS-RNP-Carrier.fasta
- U2OS-RNP.fasta
- __MACOSX/._U2OS-RNP.fasta
