# Supplementary material for: Non-homologous DNA increases gene disruption efficiency by altering DNA repair outcomes
Source: Nat Commun. 2016 Aug 17;7:12463. doi: 10.1038/ncomms12463 (PMC4992056; doi:10.1038/ncomms12463)
Supplement: Supplementary Data 3 — Zip archive containing FASTA alignments used to generate Figure 2 and Supplementary Figure 3 [file ncomms12463-s4.zip › 1-10.fasta]

>Reference
-------------------------------------------------------------------------------------------------------------------------------------------------------------------------------------------------------------------------------------------------------------------------------------------------------------------------------------------------------------------------------------------------------------------------------------------------------------------------------------------------------------------------------------------------------------------------------------------------------------------------------------------------------------------------------------------------------------------------------------------------------------------------------------------------------------------------------------------------------------------------------------------------------------------------------------------------------------------------------------------------------------------------------------------------------------------------------------------------------------------------------------------------------------------------------------------------------------------------------------------------------------------------------------------------------------------------------GCCATCCCCTTCTGTGAATGTTAGACCCATGGGAGCAGCTGGTCAGAGGGGACCCCGGCCTGGGGCCCCTAACCCTATGTAGCCTCAGTCTTCCCATCAGGCTCTCAGCTCAGCCTGAGTGTTGAGGCCCCAGTGGCTGCTCTGGGGGCCTCCTGAGTTTCTCATCTGTGCCCCTCCCTCCCTGGCCCAGGTGAAGGTGTGGTTCCAGAACCGGAGGACAAAGTACAAACGGCAGAAGCTGGAGGAGGAAGGGCCTGAGTCCGAGCAGAAGAAGAAGGGCTCCCATCACATCAACCGGTGGCG--CATTGCCACGAAGCAGGCCAATGGGGAGGACATCGATGTCACCTCCAATGACTAGGGTGGGCAACCACAAACCCACGAGGGCAGAGTGCTGCTTGCTGCTGGCCAGGCCCCTGC--GTGGGCCCAAGCTGGACTCTGGCCACTCCCTGGCCAGGCTTTGGGGAGGCCTGGAGTCATGGCCCCACAGGGCTTGAAGCCCGGGGC--CGCCATTGACAGAGGGACAAGCAATGGGCTGG-CTGAGGCCTGGGACCACTTGGCCTTCTCCTCGGAGAGCCTGCCTGCCTGGGCGGGCCCG-CCCGCCACCGCAGCCTCCC-AGCTGCTCT-CCGTGTCTCCAATCTCC----------------------------------------------------------------------------------------------------------------------------------------------------------------------------------------------------------------------------------------------------------------------------------------------------------------------------------------------------------------------------------------------------------------------------------------------------------------------------------------------------------------------------------------------------------------------------------------------------------------------------------------------------------------------------------------------------------------------------------------------------------------------------------------------------------------------------------------------------------------------------------------------------------------------------------------------------------------------------------------------------------------------------------------------------------------------------------------------------------------------------
>89-1-10-18_A12_096.ab1_(reversed)
NNNNNNNNNNNNNNNNNNNNNNNCNNNNNNNNNNNNNNNNNNNNNNNNNNNNNNNNCANNNNNNNNNNNNNTNNNNCCNGANCCAAGTNNNNNNNCCANGNNNNCNNNNCCCNGNNANNTNNNNNNNNNNNNNNANNNNCTTCCNNNNNNNNNNNNNNNNNNNNNNNNCNNNNNNNGCAANGNANNNNCNNNANNGNCNNNNNNNNNNNNCNNNNNNNCTNNNNNNNCAGTTCNTTCNNNGNNCCNNNCAGGTCGGNNNTNNCNAAAAGNNNCNGGCNNNNCNNCNNNNNCANNCGGAACNNGGCGGCATCAGAGCNACCGATTGTCNNNTNNNCCCAGTCATAGCCGAATAGCCTCTCCNNCCAAGCNGCCGGAGAACCTGCGTGCAATCCATCTTGTTCAATCATGCGAAACGATCCTCATCCNGTCTCTTGATCAGAGCTTGATCCCCTGCGCCATCAGATCCTTGGCGGCAAGAAAGCCATCCAGNTTACTTTGCAGGGCTTCCCAACCTTACCAGAGGGCGCCCCAGCTGGCAATTCCGGTTCGCTTGCTGTCCATAAAACCGCCCAGTCTAGCTATCGCCATGTAAGCCCACTGCAAGCTACCTGCTTTCTCTTTGCGCTTGCGNTTTCCCTTGTCCAGATAGCCCAGTAGCTGACATTCATCCGGGGTCAGCACCGTTTCTGCGGACTGGCTTTCTACGTGAAAAGGATCTAGGTGAAGATCCTTTTTGATAATCTCATGCCTGACATTTATATTCCCCAGAACATCAGGTTAATGGCGTTTTTGATGTCATTTTCGCGGTGGCTGAGATCAG-CCACTTCTTCCCCGATAACGGAGACCGGCACACTGGCCATATCGGTGGTC--ATCATGCGCCAGCTTTCA-TCCCCGATATGCA-CCACCGGGTAAAGTT-CACGGGAGACTTTATCTGAC-AGCAGACGTGCACTGGCCAGGGGGATCACCATCCGTCGC-CCCGGCGTGTCAATAATATCACTCTGTACATCCACAAACAGACGATAACGGCTCTCTCTTTTATAGGTGTAAACCTTAAACTGCCGTACGTATAGGCTGCGCAACTGTTGGGAAGGGCGATCGGTGCGGGCCTCTTCGCTATTACGCCAGCTGGCGAAAGGGGGATGTGCTGCAAGGCGATTAAGTTGGGTAACGCCAGGGTTTTCCCAGTCACGACGTTGTAAAACGACGGCCAGTGAATTGTAATACGACTCACTATAGGGCGAATTGAATTTAGCGGCCGCGAATTCGCCCTTGCCATCCCCTTCTGTGAATGTT-----------------------------------------------------------------------------------------------------------------------------------------------------------------------------------------------------------------------------------------------------------------------------------------------------------------------------------------------------------------------------------------------------------------------------------------------------------------------------------------------------------------------------------------------------------------------------------------------------------------------------GCTCT-CCGTGTCTCCAATCTCCAAGGGCGAA-TTCGTTTAAACCTGCAGGACTAGTCCCTTNNNGNNNNNNNNNNNNNNNNN----------------------------------------------------------------------------------------------------------------------------------------------------------------------------------------------------------------------------------------------------------------------------------------------------------------------------------------------------------------------------------------------------------------------------------------------------------------------------------------------------------------------------------------------------------------------------------------------------------------------------------------------------------------------------------------------------------------------------------------------------------------------------------------------------------------------------------------------------------------------------------------------------------------------------------------------------------------------------------------------------------------------------------------------------------------
>83-1-10-2_C11_091.ab1_(reversed)
-----------------------------------------------------------------------------------------------------------------------------------------------------------------------------------------------------------------------------------------------------------------------------------------------------------------------------------------------------------TNNNNNNNNNNNNNNNNNNNNNNNNNNNNNNNNNNNNNNNNNNNNNNNNNNNNNNNNNNNNNNNNNNNNNNNNTTTTTNNNNNNNNNANNNNNNNNNNNNNNNNNNNNNNNNNNNNNNNNNNNCNNNNNNNNNNNNNNNNNNNNNNNNNNNNNNTNNNNNNNNGNTTTNNNNNNTNNNNNNNNGGGNCCCNNNNGNNANNNNGGNNNNNTNNNNNNNNNNNNANNNNCCNNNTNNNNNNNNCCNNNNNNNCCNNNNNNNNNNNNNNNNTTTTNNTTNNGGNNNNGNTTNCCNNNNNNNNNNNGNCCNNNNNNNNNNNTNNNNCNGGGTNNNNNCCGTTTTTNNNGNNNGGNNNTTTNCNNNAAAANGNNNNNGGNNAANNTNCNNTTTNNNNANCTCNNNCCNNNNATTTNNNTTCCCCNNAACNTCAGGTTAANGGNNNTTTTGNANTCATTTTNNNNGNGGCTGANNTCAG-CCNNNNTTTCCCCGATAACGGAGACCGGCACACTGGCCATATCGGTGGTC--ATCATGNGCCAGCTTTCA-TCCCCGATATGCA-CCACCGGGTAAAGTT-CACGGGAGACTTTATCTGAC-AGCAGACGTGCACTGGCCAGGGGGATCACCATCCGTCGC-CCCGGCGTGTCAATAATATCACTCTGTACATCCACAAACAGACGATAACGGCTCTCTCNTTTATAGGTGTAAACCTTAAACTGCCGTACGTATAGGCTGCGCAACTGTTGGGAAGGGCGATCGGTGCGGGCCTCTTCGCTATTACGCCAGCTGGCGAAAGGGGGATGTGCTGCAAGGCGATTAAGTTGGGTAACGCCAGGGNTTTCCCAGTCACGACGTTGTAAAACGACGGCCAGTGAATTGTAATACGACTCACTATAGGGCGAATTGAATTTAGCGGCCGCGAATTCGCCCTTGCCATCCCCTTCTGTGAATGTTAGACCCATGGGAGCAGCTGGTCAGAGGGGACCCCGGCCTGGGGCCCCTAACCCTATGTAGCCTCAGTCTTCCCATCAGGCTCTCAGCTCAGCCTGAGTGTTGAGGCCCCAGTGGCTGCTCTGGGGGCCTCCTGAGTTTCTCATCTGTGCCCCTCCCTCCCTGGCCCAGGTGAAGGTGTGGTTCCAGAACCGGAGGACAAAGTACAAACGGCAGAAGCTGGAGGAGGAAGGGCCTGAGTCCGAGCAGAAGAAGAAGGGCTCCCATCACATCAACCGGTGGCG--CATTGCCACGAAGCAGGCCAATGGGGAGGACATCGATGTCACCTCCAATGACTAGGGTGGGCAACCACAAACCCACGAGGGCAGAGTGCTGCTTGCTGCTGGCCAGGCCCCTGC--GTGGGCCCAAGCTGGACTCTGGCCACTCCCTGGCCAGGCTTTGGGGAGGCCTGGAGTCATGGCCCCACAGGGCTTGAAGCCCGGGGC--CGCCATTGACAGAGGGACAAGCAATGGGCTGG-CTGAGGCCTGGGACCACTTGGCCTTCTCCTCGGAGAGCCTGCCTGCCTGGGCGGGCCCG-CCCGCCACCGCAGCCTCCC-AGCTGCTCT-CCGTGTCTCCAATCTCCAAGGGCGAA-TTCGTTTAAACCTGCAGGACTAGTNCCNNNNNNNNNNNNNNN------------------------------------------------------------------------------------------------------------------------------------------------------------------------------------------------------------------------------------------------------------------------------------------------------------------------------------------------------------------------------------------------------------------------------------------------------------------------------------------------------------------------------------------------------------------------------------------------------------------------------------------------------------------------------------------------------------------------------------------------------------------------------------------------------------------------------------------------------------------------------------------------------------------------------------------------------------------------------------------------------------------------------------------------------------------------
>86-1-10-5_F11_085.ab1_(reversed)
--------------------------------------------------------------------------------------------------------------------------------------------------------------------------------------------------------------------------------------------------------------------------------------------------------------------------------------------------------------------------------------NNNNANNNNNNNNNNNNNNNNNNNNNNNNNNNNNNNNNNNNNNNNNNNNNNNNNNNNNNNNNNNNNNNNNNNNNNNNNNNNNNNNNNNNNNNNNNNNNNNNNNNNNNNNNNNNNNNNNNNNNNNNNNNNNTTNNNNNNNGNNTTNCCNNNTNNNNNNNNNNNNNCCNNNNNNNNNNNNGNNNNNNNNNNNNNNNAAACNNNCCNNNTNNNNNNNNNCANNNNNNCCCNNNNNANNNNNNNNNNTTTNNNTNGNNNNNNNNNTNCCNNNNNCNNNNNNNNNNNNNNNNNNNNNTNNNCCNGGGNNNNNNCCGNTTTTNNNNNNGGNTTTTTACNNNAAAGGANNTNGGNGNANATCCNNTTTGNNNNNNNCNAGCCNNNNNNTTNNNNTCCCCNNAANNTCAGGTTAATGGNNTTTTTGNANNCATTTTNNNNGTGGCTGANNNCAG-CCNNNTTTTCCCCGATAACGGAGACCGGCNNNNTGGCCANNTCGGTGGTC--ATCATGCGCCAGCTTTCN-TCCCCGATATGCN-CCACCGGGTAAAGTT-CACGGGAGACTTTATCTGAC-AGCAGACGTGCACTGGCCAGGGGGATCACCATCCGTCGC-CCCGGCGTGTCAATAATATCACTCTGTACATCCACAAACAGACGATAACGGCTCTCTCTTTTATAGGTGTAAACCTTAAACTGCCGTACGTATAGGCTGCGCAACTGTTGGGAAGGGCGATCGGTGCGGGCCTCTTCGCTATTACGCCAGCTGGCGAAAGGGGGATGTGCTGCAAGGCGATTAAGTTGGGTAACGCCAGGGTTTTCCCAGTCACGACGTTGTAAAACGACGGCCAGTGAATTGTAATACGACTCACTATAGGGCGAATTGAATTTAGCGGCCGCGAATTCGCCCTTGCCATCCCCTTCTGTGAATGTTAGACCCATGGGAGCAGCTGGTCAGAGGGGACCCCGGCCTGGGGCCCCTAACCCTATGTAGCCTCAGTCTTCCCATCAGGCTCTCAGCTCAGCCTGAGTGTTGAGGCCCCAGTGGCTGCTCTGGGGGCCTCCTGAGTTTCTCATCTGTGCCCCTCCCTCCCTGGCCCAGGTGAAGGTGTGGTTCCAGAACCGGAGGACAAAGTACAAACGGCAGAAGCTGGAGGAGGAAGGGCCTGAGTCCGAGCAGAAGAAGAAGGGCTCCCATCACATCAACCGGTGGCG--CATTGCCACGAAGCAGGCCAATGGGGAGGACATCGATGTCACCTCCAATGACTAGGGTGGGCAACCACAAACCCACGAGGGCAGAGTGCTGCTTGCTGCTGGCCAGGCCCCTGC--GTGGGCCCAAGCTGGACTCTGGCCACTCCCTGGCCAGGCTTTGGGGAGGCCTGGAGTCATGGCCCCACAGGGCTTGAAGCCCGGGGC--CGCCATTGACAGAGGGACAAGCAATGGGCTGG-CTGAGGCCTGGGACCACTTGGCCTTCTCCTCGGAGAGCCTGCCTGCCTGGGCGGGCCCG-CCCGCCACCGCAGCCTCCC-AGCTGCTCT-CCGTGTCTCCAATCTCCAAGGGCGAA-TTCGTTTAAACCTGCAGGACTAGTCCCNNTAGNNNNNNNNNNNNN---------------------------------------------------------------------------------------------------------------------------------------------------------------------------------------------------------------------------------------------------------------------------------------------------------------------------------------------------------------------------------------------------------------------------------------------------------------------------------------------------------------------------------------------------------------------------------------------------------------------------------------------------------------------------------------------------------------------------------------------------------------------------------------------------------------------------------------------------------------------------------------------------------------------------------------------------------------------------------------------------------------------------------------------------------------------
>89-1-10-8_A12_096.ab1_(reversed)
---------------------------------------------------------------------------------------------------------------------------------------------------------------------------------------------------------------------------------------------------------------------------------------------------------------------------------------------------------------------------------------------AANNATATGANAANTCNCAANNTTANTANANNATNTAAANAAANTTGTATGATTACTNTNANGNTACNANNTANGAGATAGTAATTTNGGTATANNAAAATNNAANNAATANAGCAAAGATACTNNATANNNGNAGANAANAGAAATCNCNAAGNTATANTNAAANCNGAGAGAAGNAANANATTGATAAGNTATTNTANATAATTNATTNGAAATTNTANANTCGAGTCTNGAAANNTCANNTTGNTAACANCTAANGGAGTNATTATATNTATATTNANNNNNTTACANTCNNTAATATNNGNNTNANGNGTNATNANATNNNATAGGANNAATGTATNAGACACANTNGANNAAATNANNANNANNNCNNAAAAANTNCNNAGNGCAANGTNANATNGANGNCAGAANNTGANATGANCNCTGATANAANATATANTAGGANNTNNNCTNGANTGNNAATGTTNNAACTANNANNNNANNCANNTACTNGNCANAGAAGNGAGNATATTTAGATNTAGTNGNNANNGNNTAAAAGNNATATNAACTNATNGGACGGAAANAACNAATNGAGAAGAGANNGAANGGGGAGNGANTACTANNAATTTANTNACATNNNTNNAGCNAAANAAGCANTNNAANGNGNNNNATAAGATGTATNAGAGNNGTGGNAAGTNNGNTATAANTTGTTTNTTAGATCNGACNGACTTTTGATAATANNNATCANANANACTTAANAGTAATATNTGANATTGNTGNACTACTANTTANNGAAGNGNTTTTTTAGNTGNNAGNNGNNAANTTAAGNGNANGNGAACNTCTNANNTTANNNGTNGGAGTNANNANAAACTANGNNGNAANAAANNNATTAAGTNGGGNGAGNGAANCNAAGNNNATANCCNCCNCNANTNTAATAGTANANAATCATNTTGANNNNACTTNTNGNGNANNNNAACTAGANCGANTATGANNTAANNNNATAACNCCCAANNAGNGANGNTTCNGTGNGNAGNCTCNGNGATNATATTTTTTTTATGNNNNANACNTANTNNNATCCTATTNNNNAAGTTNANGAANNNGNTTATTTANNAACNAGNGNGNNNACNAANGTNAAAACNNCNAAAAAATNAANGNGAAAANAGNNNCTNTNNTTTCCNATCNCNNANAATAA-AAGGTTTCCCNTNACNNAANCCGGGGGNNGTNATTCCCNCAAACCNGNCNAANGGGGAGNACANCNATNNCCCCTCNAAGGATNGGGGNGGTTANNNNCAAANNCCNGNAGGNNANNNTTTTNNTNGTTGTNGCCNGGCCCNGNGTGNGGCCGCANNTNGNNNTGTGNCCCTCTCNNTNNCCAGCCTTNGGGGNGGNNGGGAGTCATGNCNCCTCAGGGCTTGAAGCC-GGGGCNCCGCCATTGACAGAGGNNCAACCAATGGGCTGGANTGAGGCCTGGGACCACTTGNCTTTNTCNTNGGAGAGCATCCCTGCNNGGGGGGGCCCTTCCCCCCACCNCAGCTTCCCCAGTTGCTCTTCCGTGTCTCCAATCTCCAAGGGGGAATTCTTTTAAACCNTCCAGGACTAGTCCNTTTAGGG--------------------------------------------------------------------------------------------------------------------------------------------------------------------------------------------------------------------------------------------------------------------------------------------------------------------------------------------------------------------------------------------------------------------------------------------------------------------------------------------------------------------------------------------------------------------------------------------------------------------------------------------------------------------------------------------------------------------------------------------------------------------------------------------------------------------------------------------------------------------------------------------------------------------------------------------------------------------------------------------------------------------------------------------------------------------------------
>87-1-10-6_G11_083.ab1_(reversed)
--------------------------------------------------------------------------------------------------------------------------------------------------------------------------------------------------------------------------------------------------------------------------------------------------------------------------------------------------------------------------------------------------NNNNNNNNNNNNNNNNNNNNNNNNNGNNNNNNNNNNNNNNNNNNNNNNNNNTNNNNNNNNNNNNNNNNNNNNNNTNNNNNNNNNNNNNNNNCNNNNNNNNNNNNNNNNNNNNNNNNNNNNNNNNNTTNNTTNNNNGGNTNCNNNNNNNNNNNNNGGNCCCNNNNNNNNNNTNNNNNNNNNNNNNNNNNNNNAACNNNCCNNNTNNNNNTNNCCNNNNNNNNNNNNNNNANNNNNNNNNTTTTNNTTGNNNNTNNNNNTNCCNNNTNNNNNNNNCCNNNNNNNNNNNNNNNNGGGGTNANNCCCGTTTNNNNGNNNNNNNTTTNNNNNNAAGGANNTNNNGGNNNTCCNTTTNNNNANTCCANNCNNNNNNTTNNNTNCCCNNAANNTCAGGTTAATGGNNNTTTTGNANNCATTTTNNNNGNGGCTGANNNCAG-CCANNTNTTCCCCGNTAACGGAGACCGGCANACTGGCCATNTCGGNGGTC--ATCATGCGCCAGCTTTCA-TCCCCGATATGCN-CCACCGGGTAAAGTT-CACGGGAGACTTTNTCTGAC-AGCAGACGTGCACTGGCCAGGGGGATCACCATCCGTCGC-CCCGGCGTGTCAATAATATCACTCTGTACATCCACAAACAGACGATAACGGCTCTCTCTTTTATAGGTGTAAACCTTAAACTGCCGTACGTATAGGCTGCGCAACTGTTGGGAAGGGCGATCGGTGCGGGCCTCTTCGCTATTACGCCAGCTGGCGAAAGGGGGATGTGCTGCAAGGCGATTAAGTTGGGTAACGCCAGGGNTTTCCCAGTCACGACGTTGTAAAACGACGGCCAGTGAATTGTAATACGACTCACTATAGGGCGAATTGAATTTAGCGGCCGCGAATTCGCCCTTGCCATCCCCTTCTGTGAATGTTAGACCCATGGGAGCAGCTGGTCAGAGGGGACCCCGGCCTGGGGCCCCTAACCCTATGTAGCCTCAGTCTTCCCATCAGGCTCTCAGCTCAGCCTGAGTGTTGAGGCCCCAGTGGCTGCTCTGGGGGCCTCCTGAGTTTCTCATCTGTGCCCCTCCCTCCCTGGCCCAGGTGAAGGTGTGGTTCCAGAACCGGAGGACAAAGTACAAACGGCAGAAGCTGGAGGAGGAAGGGCCTGAGTCCGAGCAGAAGAAGAAGGGCTCCCATCACATCAACCGGTGGCG--CATTGCCACGAAGCAGGCCAATGGGGAGGACATCGATGTCACCTCCAATGACTAGGGTGGGCAACCACAAACCCACGAGGGCAGAGTGCTGCTTGCTGCTGGCCAGGCCCCTGC--GTGGGCCCAAGCTGGACTCTGGCCACTCCCTGGCCAGGCTTTGGGGAGGCCTGGAGTCATGGCCCCACAGGGCTTGAAGCCCGGGGC--CGCCATTGACAGAGGGACAAGCAATGGGCTGG-CTGAGGCCTGGGACCACTTGGCCTTCTCCTCGGAGAGCCTGCCTGCCTGGGCGGGCCCG-CCCGCCACCGCAGCCTCCC-AGCTGCTCT-CCGTGTCTCCAATCTCCAAGGGCGAA-TTCGTTTAAACCTGCAGGACTAGTCCCNNNNNNNNNNNNNNNNN----------------------------------------------------------------------------------------------------------------------------------------------------------------------------------------------------------------------------------------------------------------------------------------------------------------------------------------------------------------------------------------------------------------------------------------------------------------------------------------------------------------------------------------------------------------------------------------------------------------------------------------------------------------------------------------------------------------------------------------------------------------------------------------------------------------------------------------------------------------------------------------------------------------------------------------------------------------------------------------------------------------------------------------------------------------------
>85-1-10-4_E11_087.ab1_(reversed)
--------------------------------------------------------------------------------------------------------------------------------------------------------------------------------------------------------------------------------------------------------------------------------------------------------------------------------------------------------------------------------------------------------NNNNNNNNNNNNNNNNNNNNNNNNNNNNNNNNNNNTNNNNNNNNNNNNNNNNNNNNNNNCNCNNNNNNNNNNNNNNTNNNNNNCNNNNNNNNNNNNNNNNGNGNNNNNNNNNTNNTTNNNNNNNGGNNNCNNNNNNNNNNNNGGNNCCNNNNNNNNNNNNNNNNNNNNTNNNNNNNNAAANNNCCCNNNNNNNNNTNCCNNNNNNCCCNNNNNNNANNCNNNNTTTNNTTTGGNNNNNNNNTTNCCNNNNNCCNNNNNCCCNNNNNNNNNNNTNNNCCNNGGNNNNNNCCNNNNTTGNGGNNNNGNTTTTTNCNNNNNAANNNNNTNNNTGAANNTNCNTTTTNNNNNNTTCNNNCCTGACATTTNNNNNNNCCNNAANNTCAGGTTAATGGNNTTTTTGNANNCATTTTNNCGGNGGCTGANNNCAG-CCNNTTNTTCCCCGATAACGGAGACCGGCACNCTGGCCATATCGGTGGTC--ATCATGCGCCAGCTTTCA-TCCCCGATATGCA-CCACCGGGTAAAGTT-CACGGGAGACTTTATNTGAC-AGCAGACGTGCACTGGCCAGGGGGATCACCATCCGTCGC-CCCGGCGTGTCAATAATATCACTCTGTACATCCACAAACAGACGATAACGGCTCTCTCTTTTATAGGTGTAAACCTTAAACTGCCGTACGTATAGGCTGCGCAACTGTTGGGAAGGGCGATCGGTGCGGGCCTCTTCGCTATTACGCCAGCTGGCGAAAGGGGGATGTGCTGCAAGGCGATTAAGTTGGGTAACGCCAGGGTTTTCCCAGTCACGACGTTGTAAAACGACGGCCAGTGAATTGTAATACGACTCACTATAGGGCGAATTGAATTTAGCGGCCGCGAATTCGCCCTTGCCATCCCCTTCTGTGAATGTTAGACCCATGGGAGCAGCTGGTCAGAGGGGACCCCGGCCTGGGGCCCCTAACCCTATGTAGCCTCAGTCTTCCCATCAGGCTCTCAGCTCAGCCTGAGTGTTGAGGCCCCAGTGGCTGCTCTGGGGGCCTCCTGAGTTTCTCATCTGTGCCCCTCCCTCCCTGGCCCAGGTGAAGGTGTGGTTCCAGAACCGGAGGACAAAGTACAAACGGCAGAAGCTGGAGGAGGAAGGGCCTGAGTCCGAGCAGAAGAAGAAGGGTTCCCATCACATCAACCGGTGGCG--CATTGCCACGAAGCAGGCCAATGGGGAGGACATCGATGTCACCTCCAATGACTAGGGTGGGCAACCACAAACCCACGAGGGCAGAGTGCTGCTTGCTGCTGGCCAGGCCCCTGC--GTGGGCCCAAGCTGGACTCTGGCCACTCCCTGGCCAGGCTTTGGGGAGGCCTGGAGTCATGGCCCCACAGGGCTTGAAGCCCGGGGC--CGCCATTGACAGAGGGACAAGCAATGGGCTGG-CTGAGGCCTGGGACCACTTGGCCTTCTCCTCGGAGAGCCTGCCTGCCTGGGCGGGCCCG-CCCGCCACCGCAGCCTCCC-AGCTGCTCT-CCGTGTCTCCAATCTCCAAGGGCGAA-TTCGTTTAAACNNNNNNGACTAGTCCCNNNNNNNNNNNNNNNNN----------------------------------------------------------------------------------------------------------------------------------------------------------------------------------------------------------------------------------------------------------------------------------------------------------------------------------------------------------------------------------------------------------------------------------------------------------------------------------------------------------------------------------------------------------------------------------------------------------------------------------------------------------------------------------------------------------------------------------------------------------------------------------------------------------------------------------------------------------------------------------------------------------------------------------------------------------------------------------------------------------------------------------------------------------------------
>88-1-10-7_H11_081.ab1_(reversed)
-----------------------------------------------------------------------------------------------------------------------------------------------------------------------------------------------------------------------------------------------------------------------------------------------------------------------------------------------------------------------------------------------------------------------------------------------------------NNNNNNNNNNNNNNNNNNNNNNNNNNCNNNNNNNNNNGNNGNNNNNNNANNNNNNNTTNNTTNNNNNNNNTTNNNNNNNNNNNNNNNNNNNNNNNNNNNGNNNNNTCNNNNNNNNNNNNNNNNNNAAAANNNNCCNNTTNNNNNNNNNNCNNNNNNNNNCNNNNNNNNNNNNNNNNNNTTTTTGGNNNNGNNTNTTCCNTTTCCNNNNNNNNNNNNNNNNNANTTNNNNNGGTNNNNNNCGTTTTTNNNGNNNNGNTTTTTANNNNAAANGNNTTNGGNNNAGNTCCNTTTTGNNAANNTCNNNNCNNACATTTNNNTNCCCNN-AANNTCAGGTTAATGGNNNNTTTGNANTCATTTTNNCGGNGGCNGANNTCAG-CCNNNTNTTCCCCGATAACGGAGACCGGCACACTGGCCATATCGGTGGTC--ATCATGNGCCAGCTTTNN-TCCCCGATATGCA-CCNCCGGGTAAAGTT-CACGGGAGACTTTATCTGAC-AGCAGACGTGCACTGGCCAGGGGGATCACCATCCGTCGC-CCCGGCGTGTCAATAATATCACTCTGTACATCCACAAACAGACGATAACGGCTCTCTCNTTTATAGGTGTAAACCTTAAACTGCCGTACGTATAGGCTGCGCAACTGTTGGGAAGGGCGATCGGTGCGGGCCTCTTCGCTATTACGCCAGCTGGCGAAAGGGGGATGTGCTGCAAGGCGATTAAGTTGGGTAACGCCAGGGTTTTCCCAGTCACGACGTTGTAAAACGACGGCCAGTGAATTGTAATACGACTCACTATAGGGCGAATTGAATTTAGCGGCCGCGAATTCGCCCTTGCCATCCCCTTCTGTGAATGTTAGACCCATGGGAGCAGCTGGTCAGAGGGGACCCCGGCCTGGGGCCCCTAACCCTATGTAGCCTCAGTCTTCCCATCAGGCTCTCAGCTCAGCCTGAGTGTTGAGGCCCCAGTGGCTGCTCTGGGGGCCTCCTGAGTTTCTCATCTGTGCCCCTCCCTCCCTGGCCCAGGTGAAGGTGTGGTTCCAGAACCGGAGGACAAAGTACAAACGGCAGAAGCTGGAGGAGGAAGGGCCTGAGTCCGAGCAGAAGAAGAAGGGCTCCCATCACATCAACCGGTGGCG--CATTGCCACGAAGCAGGCCAATGGGGAGGACATCGATGTCACCTCCAATGACTAGGGTGGGCAACCACAAACCCACGAGGGCAGAGTGCTGCTTGCTGCTGGCCAGGCCCCTGC--GTGGGCCCAAGCTGGACTCTGGCCACTCCCTGGCCAGGCTTTGGGGAGGCCTGGAGTCATGGCCCCACAGGGCTTGAAGCCCGGGGC--CGCCATTGACAGAGGGACAAGCAATGGGCTGG-CTGAGGCCTGGGACCACTTGGCCTTCTCCTCGGAGAGCCTGCCTGCCTGGGCGGGCCCG-CCCGCCACCGCAGCCTCCC-AGCTGCTCT-CCGTGTCTCCAATCTCCAAGGGCGAA-TTCGTTTAAACCTGCAGGACTAGTCCNNNNNNNNNNNNNNN-------------------------------------------------------------------------------------------------------------------------------------------------------------------------------------------------------------------------------------------------------------------------------------------------------------------------------------------------------------------------------------------------------------------------------------------------------------------------------------------------------------------------------------------------------------------------------------------------------------------------------------------------------------------------------------------------------------------------------------------------------------------------------------------------------------------------------------------------------------------------------------------------------------------------------------------------------------------------------------------------------------------------------------------------------------------------
>85-1-10-14_E11_087.ab1_(reversed)
---------------------------------------------------------------------------------------------------------------------------------------------------------------------------------------------------------------------------------------------------------------------------------------------------------------------------------------------------------------------------------------------------------------------------------------------------------------------------------------------------------------------NNNCNNNNNNNNNNNNGGAGNNCCCNNNNNNNNNNNNNNNNNTNNNNTNNNNNNNNNNNNNGNCCCNNNNNNNNNNNNNNCNNNNNNNNCCCNNNNNNNNNNNNNNNNNNNNNNNNNNNNNNNNNGNNNNNNNNNNTNNNNNNNANNNNNNNNNNNNNNNCNNNNNNNNNNGGNTNNNNNNNNNNTTTCNGNNNNNNNNNTNNNNNNNNAAGGNNNNNNNGNNANNNNNNNNTNNTAANNTNNNNCCNNNNNNTTTANNNNNCCCNNNNCATCAGGTTAANNNNNTTNTTGAAGTCATTTTCNCGGNGGCTGAGATCANNCCNNTTTTTCCCCGNNAACNGNNNCCGGCACACTGGCCATATCGGTGGTC--ATCNTGCNCCAGCTTTCN-TCCCCGATATGCA-NCNCCGGGTAAAGTT-CNCGGGAGACTTTANNNNAC-AGCAGACGTGCACTGGCCAGGGGGATCACCATCCGTCGC-CCCGGCGTGTCAATAATATCACTCTGTACATCCACAAACAGACGATAACGGCTCTCTCTTTTATAGGTGTAAACCTTAAACTGCCGTACGTATAGGCTGCGCAACTGTTGGGAAGGGCGATCGGTGCGGGCCTCTTCGCTATTACGCCAGCTGGCGAAAGGGGGATGTGCTGCAAGGCGATTAAGTTGGGTAACGCCAGGGNTTTCCCAGTCACGACGTTGTAAAACGACGGCCAGTGAATTGTAATACGACTCACTATAGGGCGAATTGAATTTAGCGGCCGCGAATTCGCCCTTGCCATCCCCTTCTGTGAATGTTAGACCCATGGGAGCAGCTGGTCAGAGGGGACCCCGGCCTGGGGCCCCTAACCCTATGTAGCCTCAGTCTTCCCATCAGGCTCTCAGCTCAGCCTGAGTGTTGAGGCCCCAGTGGCTGCTCTGGGGGCCTCCTGAGTTTCTCATCTGTGCCCCTCCCTCCCTGGCCCAGGTGAAGGTGTGGTTCCAGAACCGGAGGACAAAGTACAAACGGCAGAAGCTGGAGGAGGAAGGGCCTGAGTCCGAGCAGAAGAAGAAGGGCTCCCATCACATCAACCGGTGGCG--CATTGCCACGAAGCAGGCCAATGGGGAGGACATCGATGTCACCTCCAATGACTAGGGTGGGCAACCACAAACCCACGAGGGCAGAGTGCTGCTTGCTGCTGGCCAGGCCCCTGC--GTGGGCCCAAGCTGGACTCTGGCCACTCCCTGGCCAGGCTTTGGGGAGGCCTGGAGTCATGGCCCCACAGGGCTTGAAGCCCGGGGC--CGCCATTGACAGAGGGACAAGCAATGGGCTGG-CTGAGGCCTGGGACCACTTGGCCTTCTCCTCGGAGAGCCTGCCTGCCTGGGCGGGCCCG-CCCGCCACCGCAGCCTCCC-AGCTGCTCT-CCGTGTCTCCAATCTCCAAGGGCGAA-TTCGTTTAAACCTGCAGGACTNGNCCCTTTAGGAGGTANTAGCNNNNN------------------------------------------------------------------------------------------------------------------------------------------------------------------------------------------------------------------------------------------------------------------------------------------------------------------------------------------------------------------------------------------------------------------------------------------------------------------------------------------------------------------------------------------------------------------------------------------------------------------------------------------------------------------------------------------------------------------------------------------------------------------------------------------------------------------------------------------------------------------------------------------------------------------------------------------------------------------------------------------------------------------------------------------------------------------
>83-1-10-12_C11_091.ab1_(reversed)
--------------------------------------------------------------------------------------------------------------------------------------------------------------------------------------------------------------------------------------------------------------------------------------------------------------------------------------------------------------------------------------------------------------------------------------------------------------------------------------------------------------------------------NNGNNNNNTNNNNNNNNTGTCNNNNNNNNNNNNNANNNNNNNNNNNNNNNNNNNNNNNNNNNNNNNNNNNCCNNNNNNNNANNNNNNNNNNNNNNNNNNNNNNNNNNNNNNNGNTNNCNNNNNNNNNNNNNANNNANNNNNNNNNNNNNNNNNCCNGGGNTNNNNNCCNNTTTNNNNNNNNNGGCTTTTTTNNGGNAAAGGANNNNNNNNGNNNTNCNNTTTNNNNANNTNNNNNNNNNNNNNNNNNNNNNCCNNNNNNTNCNNNNNNANNGCNNTTTNNNNNTCANTTTNNNNGGGGNTGNNNNCAN-NNCNNTNTTCCCCGANAACGGANNCCGGCNNNNTGGCCNNNNCGGTGGTC--ATCATGCGCCAGCTTTCA-TCCCCGATATGCN-NCCCCGGGTAAAGTT-CACGGGAGACTTTNTCTNNC-AGCAGACGTGCACTGGCCAGGGGGATCACCATCCGTCGA-CCCGGCGTGTCAATAATATCACTCTGTACATCCACAAACAGACGATAACGGCTCTCTCTTTTATAGGTGTAAACCTTAAACTGCCGTACGTATAGGCTGCGCAACTGTTGGGAAGGGCGATCGGTGCGGGCCTCTTCGCTATTACGCCAGCTGGCGAAAGGGGGATGTGCTGCAAGGCGATTAAGTTGGGTAACGCCAGGGTTTTCCCAGTCACGACGTTGTAAAACGACGGCCAGTGAATTGTAATACGACTCACTATAGGGCGAATTGAATTTAGCGGCCGCGAATTCGCCCTTGCCATCCCCTTCTGTGAATGTTAGACCCATGGGAGCAGCTGGTCAGAGGGGACCCCGGCCTGGGGCCCCTAACCCTATGTAGCCTCAGTCTTCCCATCAGGCTCTCAGCTCAGCCTGAGTGTTGAGGCCCCAGTGGCTGCTCTGGGGGCCTCCTGAGTTTCTCATCTGTGCCCCTCCCTCCCTGGCCCAGGTGAAGGTGTGGTTCCAGAACCGGAGGACAAAGTACAAACGGCAGAAGCTGGAGGAGGAAGGGCCTGAGTCCGAGCAGAAGAAGAAGGGCTCCCATCACATCAACCGGTGGCG--CATTGCCACGAAGCAGGCCAATGGGGAGGACATCGATGTCACCTCCAATGACTAGGGTGGGCAACCACAAACCCACGAGGGCAGAGTGCTGCTTGCTGCTGGCCAGGCCCCTGC--GTGGGCCCAAGCTGGACTCTGGCCACTCCCTGGCCAGGCTTTGGGGAGGCCTGGAGTCATGGCCCCACAGGGCTTGAAGCCCGGGGC--CGCCATTGACAGAGGGACAAGCAATGGGCTGG-CTGAGGCCTGGGACCACTTGGCCTTCTCCTCGGAGAGCCTGCCTGCCTGGGCGGGCCCG-CCCGCCACCGCAGCCTCCC-AGCTGCTCT-CCGTGTCTCCAATCTCCAAGGGCGAA-TTCGTTTAAACCTGCAGGACTAGTNCCNTTANNNNNNNNNNNNNNNNN------------------------------------------------------------------------------------------------------------------------------------------------------------------------------------------------------------------------------------------------------------------------------------------------------------------------------------------------------------------------------------------------------------------------------------------------------------------------------------------------------------------------------------------------------------------------------------------------------------------------------------------------------------------------------------------------------------------------------------------------------------------------------------------------------------------------------------------------------------------------------------------------------------------------------------------------------------------------------------------------------------------------------------------------------------------
>88-1-10-17_H11_081.ab1_(reversed)
----------------------------------------------------------------------------------------------------------------------------------------------------------------------------------------------------------------------------------------------------------------------------------------------------------------------------------------------------------------------------------------------------------------------------------------------------------------------------------------------------------------------------------------------------------------------------------------NNNNNNNNNTNNNNNNNNNNNNNNNNNNNNNTNNNNNNNNNNNNAAATNNNNNCNNNNNNNNNNNNNNNTNNNTNNNGGTNNNNNNNNNNNNNNTNNNNNNNGNNNNNNNNTTNNNNNNNNNNNNNGNNNNNNNNNGNNNNNNNNNNNTTTNGNNAANTTNNNANNCCNNNNNNTTNNNNNTNNCCCNNNNNNNNCTNGNNNNNANNGNNNNTTTGAANTNCANNTTNNNNNNNGGNNNTNNTTCNNANNNN-TTNNTCNNNNNNNAACNGNNNNNNNNNNNCNNTGGNNCNNNNCGGTGGTNCNNNNNNNNNCCAGCNTTCANTNCNNNATATGCNNCCNNNNGGTAAAGTTNCCCGGGNGACNTTNTTTGNNNAGCAGACGTNNNCTGGNCAGGGGGATCACCATCCGTCGNNCCCGGCGTGTCAATAATATNNNTCTGTACATCCACAAACAGACGATAACGGCTCTCTCNNTTATAGGTGTAAACCTTAAACTGCCGTACGTATAGGCTGCGCAACTGTTGGGAAGGGCGATCGGTGCGGGCCTCTTCGCTATTACGCCAGCTGGCGAAAGGGGGATGTGCTGCAAGGCGATTAAGTTGGGTAACGCCAGGGNTTTCCCAGTCACGACGTTGTAAAACGACGGCCAGTGAATTGTAATACGACTCACTATAGGGCGAATTGAATTTAGCGGCCGCGAATTCGCCCTTGCCATCCCCTTCTGTGAATGTTAGACCCATGGGAGCAGCTGGTCAGAGGGGACCCCGGCCTGGGGCCCCTAACCCTATGTAGCCTCAGTCTTCCCATCAGGCTCTCAGCTCAGCCTGAGTGTTGAGGCCCCAGTGGCTGCTCTGGGGGCCTCCTGAGTTTCTCATCTGTGCCCCTCCCTCCCTGGCCCAGGTGAAGGTGTGGTTCCAGAACCGGAGGACAAAGTACAAACGGCAGAAGCTGGAGGAGGAAGGGCCTGAGTCCGAGCAGAAGAAGAAGGGCTCCCATCACATCAACCGGTGGCG--CATTGCCACGAAGCAGGCCAATGGGGAGGACATCGATGTCACCTCCAATGACTAGGGTGGGCAACCACAAACCCACGAGGGCAGAGTGCTGCTTGCTGCTGGCCAGGCCCCTGC--GTGGGCCCAAGCTGGACTCTGGCCACTCCCTGGCCAGGCTTTGGGGAGGCCTGGAGTCATGGCCCCACAGGGCTTGAAGCCCGGGGC--CGCCATTGACAGAGGGACAAGCAATGGGCTGG-CTGAGGCCTGGGACCACTTGGCCTTCTCCTCGGAGAGCCTGCCTGCCTGGGCGGGCCCG-CCCGCCACCGCAGCCTCCC-AGCTGCTCT-CCGTGTCTCCAATCTCCAAGGGCGAA-TTCGNTTNNACCTGCAGGACTANTCNNNNNNNNNNNNNNNNNNNNNN-------------------------------------------------------------------------------------------------------------------------------------------------------------------------------------------------------------------------------------------------------------------------------------------------------------------------------------------------------------------------------------------------------------------------------------------------------------------------------------------------------------------------------------------------------------------------------------------------------------------------------------------------------------------------------------------------------------------------------------------------------------------------------------------------------------------------------------------------------------------------------------------------------------------------------------------------------------------------------------------------------------------------------------------------------------------
>90-1-10-19_B12_094.ab1_(reversed)
------------------------------------------------------------------------------------------------------------------------------------------------------------------------------------------------------------------------------------------------------------------------------------------------------------------------------------------------------------------------------------------------------------------------------------------------------------------------------------------------------------------------------------------------------------------------------------------------------NNNNNNNNNNCCNNNNNNNNNNNNNNANNNNCNNNNTNNNNNNNNNNNNNNNNNNNNNNNNNNNATNNNNNNNNNNNNNNNNNNNNNNNNNNNNNNNNNNNNNNNNNNNNNNNNNNGCNTTTNNNNNGNAAANGNNNNNNGGNNGNNTCCNTTTNNNNNANNNNNNNNNNNNNNNNNNNNNCCCNNNANNTNNNGTTNANNGNNNTTTNNNNGTCNNNTTNNNNGNGNNNNNNNTCNA-NNNNTNNTTNCCCNNNNACGGANNCCGGNNNCCTNGNNNNNNNGGTGGTC--NTCATGNNCCAGCTTTNN-NNNCCGNTATGCN-NCNCCGGGTAAAGTT-CNNGGGAGACNTTNNCTGAC-AGCAGACGTGCACTGACCAGGGGGATCNNCATCCGTCGC-CCCNGCGTGTCAATAATATCACTCTGTACATCCACAAACAGACGATAACGGCTCTCTCTTTTATAGGTGTAAACCTTAAACTGCCGTACGTATAGGCTGCGCAACTGTTGGGAAGGGCGATCGGTGCGGGCCTCTTCGCTATTACGCCAGCTGGCGAAAGGGGGATGTGCTGCAAGGCGATTAAGTTGGGTAACGCCAGGGNTTTCCCAGTCACGACGTTGTAAAACGACGGCCAGTGAATTGTAATACGACTCACTATAGGGCGAATTGAATTTAGCGGCCGCGAATTCGCCCTTGCCATCCCCTTCTGTGAATGTTAGACCCATGGGAGCAGCTGGTCAGAGGGGACCCCGGCCTGGGGCCCCTAACCCTATGTAGCCTCAGTCTTCCCATCAGGCTCTCAGCTCAGCCTGAGTGTTGAGGCCCCAGTGGCTGCTCTGGGGGCCTCCTGAGTTTCTCATCTGTGCCCCTCCCTCCCTGGCCCAGGTGAAGGTGTGGTTCCAGAACCGGAGGACAAAGTACAAACGGCAGAAGCTGGAGGAGGAAGGGCCTGAGTCCGAGCAGAAGAAGAAGGGCTCCCATCACATCAACCGGTGGCG--CATTGCCACGAAGCAGGCCAATGGGGAGGACATCGATGTCACCTCCAATGACTAGGGTGGGCAACCACAAACCCACGAGGGCAGAGTGCTGCTTGCTGCTGGCCAGGCCCCTGC--GTGGGCCCAAGCTGGACTCTGGCCACTCCCTGGCCAGGCTTTGGGGAGGCCTGGAGTCATGGCCCCACAGGGCTTGAAGCCCGGGGC--CGCCATTGACAGAGGGACAAGCAATGGGCTGG-CTGAGGCCTGGGACCACTTGGCCTTCTCCTCGGAGAGCCTGCCTGCCTGGGCGGGCCCG-CCCGCCACCGCAGCCTCCC-AGCTGCTCT-CCGTGTCTCCAATCTCCAAGGGCGAA-TTCGTTTAAACCTGCAGGACTANTCCNNNNNNNNNNNNNNNNNNNNNNN-----------------------------------------------------------------------------------------------------------------------------------------------------------------------------------------------------------------------------------------------------------------------------------------------------------------------------------------------------------------------------------------------------------------------------------------------------------------------------------------------------------------------------------------------------------------------------------------------------------------------------------------------------------------------------------------------------------------------------------------------------------------------------------------------------------------------------------------------------------------------------------------------------------------------------------------------------------------------------------------------------------------------------------------------------------------
>87-1-10-16_G11_083.ab1_(reversed)
-----------------------------------------------------------------------------------------------------------------------------------------------------------------------------------------------------------------------------------------------------------------------------------------------------------------------------------------------------------------------------------------------------------------------------------------------------------------------------------------------------------------------------------------------------------------------------------------------------------------------------------NNNNNNNNNNNNNNNNNNNNNNNNNNNNNNNNNNNNNNNNNNNNNNNNNNNNNNNNNNNCNANNNNNNNNGNNNNNNNNNNNNTNNNNNNNNNNNCNTTNNNNNNNAANNNNNNNNNNNNNNNNCTTNNNNNNNANNNNNNNNNNNNNTNNNNNNNNGNNNNNNNNNNNNNNNNNNNNNNNTNNNNNNNNNTNNNNGNNNNNNNNNTNN-ANNNNNTTTTNCCNNNNACNNNNNNCNNNNNNNNNGCCNNNTCNGNNGTC--ATNNNNNNCCAGCNTTNN-NNCCNNNNNNGCA-CCNNCGGGTAAAGTT-CCNNGGAGACNTTNNTTNNC-AGCANNCGTGCNNTNNNCAGGTGGATCNNCATNNNTNNN-CANNGNNNGTCAATAATNANACTNNNNNCATCCACNAACANACGATAACGGCTCTCTCTTTTATAGGNGTAAACCNTAACCNNNCGTNCGTATANNNTGCGCAACTGTTGGGAAGGGCGATCGGTGCNGGCCTCTTCGCTATTACGCCAGCTGGCGAAANGGGGATGTGCTGCAAGGCGATTAAGTTGGGTAACGCCAGGGNTTTCCCAGTCACGACGTTGTAAAACGACGGCCAGTGAATTGTAATACGACTCACTATAGGGCGAATTGAATTTAGCGGCCGCGAATTCGCCCTTGCCATCCCCTTCTGTGAATGTTAGACCCATGGGAGCAGCTGGTCAGAGGGGACCCCGGCCTGGGGCCCCTAACCCTATGTAGCCTCAGTCTTCCCATCAGGCTCTCAGCTCAGCCTGAGTGTTGAGGCCCCAGTGGCTGCTCTGGGGGCCTCCTGAGTTTCTCATCTGTGCCCCTCCCTCCCTGGCCCAGGTGAAGGTGTGGTTCCAGAACCGGAGGACAAAGTACAAACGGCAGAAGCTGGAGGAGGAAGGGCCTGAGTCCGAGCAGAAGAAGAAGGGCTCCCATCACATCAACCGGTGGCG--CATTGCCACGAAGCAGGCCAATGGGGAGGACATCGATGTCACCTCCAATGACTAGGGTGGGCAACCACAAACCCACGAGGGCAGAGTGCTGCTTGCTGCTGGCCAGGCCCCTGC--GTGGGCCCAAGCTGGACTCTGGCCACTCCCTGGCCAGGCTTTGGGGAGGCCTGGAGTCATGGCCCCACAGGGCTTGAAGCCCGGGGC--CGCCATTGACAGAGGGACAAGCAATGGGCTGG-CTGAGGCCTGGGACCACTTGGCCTTCTCCTCGGAGAGCCTGCCTGCCTGGGCGGGCCCG-CCCGCCACCGCAGCCTCCC-AGCTGCTCT-CCGTGTCTCCAATCTCCAAGGGCGAA-TTCGNTTNAACCTGCAGGACTNGNNCCTTTAGGAGGGTATCNGTNNNN------------------------------------------------------------------------------------------------------------------------------------------------------------------------------------------------------------------------------------------------------------------------------------------------------------------------------------------------------------------------------------------------------------------------------------------------------------------------------------------------------------------------------------------------------------------------------------------------------------------------------------------------------------------------------------------------------------------------------------------------------------------------------------------------------------------------------------------------------------------------------------------------------------------------------------------------------------------------------------------------------------------------------------------------------------------
>86-1-10-15_F11_085.ab1_(reversed)
------------------------------------------------------------------------------------------------------------------------------------------------------------------------------------------------------------------------------------------------------------------------------------------------------------------------------------------------------------------------------------------------------------------------------------------------------------------------------------------------------------------------------------------------------------------------------------------------------------------------------------------------------------------NNNNNNNNNNNNNNNNNNNNNNNNNNNNNNNNNNNNNNNNNNANTTTNNNNNTTNNNNNGGTNNNNNCNNNNNNANNNNNNNTTTNNNNNNNNNNNNNNNGNAAANNCNTGNNNNANNTNANNNNNNNNNNNNNANNNNNNNNNNNNNNNNGNNNNNNGNNNNNNCANANNNNNNNNN-NNNNNTCNNNCNNNNNTNANNGTNANNNTNNNNNGNNNNNNNNNANNNNN--TGGTNNNCNNNNNCANNN-NTCNNNNCNNNNT-GCANNNNCGGNNNAG-TTNNNGGGNNNNNNNNNTNN-CAGCNNNNNTANNCTNNNCAGGTGATNNNCATCTGTNNN-NCCNGNNTGTCAATNNNNNCACTCNNNNCATNCNNAAACAGACGATAACGGCTCTCTNNNTTNTAGGTGTAANCCNNANNCNNCCGTACGTATANGNTGCGCAACTGTTGG-AAGGGCNATCGGTGCGGGCCTNTTCGNTATTACNCCAGCTNGNGAAAGGGGGATGTGCTGCAAGGCGATTAAGNTGGGTAACNNCAGGGNTTTCCCAGTCACGACGTTGTAAAACGACGGCCAGTGAATTGTAATACGACTCACTATAGGGCGAATTGAATTTAGCGGCCGCGAATTCGCCCTTGCCATCCCCTTCTGTGAATGTTAGACCCATGGGAGCAGCTGGTCAGAGGGGACCCCGGCCTGGGGCCCCTAACCCTATGTAGCCTCAGTCTTCCCATCAGGCTCTCAGCTCAGCCTGAGTGTTGAGGCCCCAGTGGCTGCTCTGGGGGCCTCCTGAGTTTCTCATCTGTGCCCCTCCCTCCCTGGCCCAGGTGAAGGTGTGGTTCCAGAACCGGAGGACAAAGTACAAACGGCAGAAGCTGGAGGAGGAAGGGCCTGAGTCCGAGCAGAAGAAGAAGGGCTCCCATCACATCAACCGGTGGCG--CATTGCCACGAAGCAGGCCAATGGGGAGGACATCGATGTCACCTCCAATGACTAGGGTGGGCAACCACAAACCCACGAGGGCAGAGTGCTGCTTGCTGCTGGCCAGGCCCCTGC--GTGGGCCCAAGCTGGACTCTGGCCACTCCCTGGCCAGGCTTTGGGGAGGCCTGGAGTCATGGCCCCACAGGGCTTGAAGCCCGGGGC--CGCCATTGACAGAGGGACAAGCAATGGGCTGG-CTGAGGCCTGGGACCACTTGGCCTTCTCCTCGGAGAGCCTGCCTGCCTGGGCGGGCCCG-CCCGCCACCGCAGCCTCCC-AGCTGCTCT-CCGTGTCTCCAATCTCCAAGGGCGAA-TTCGNTTNNACCTGCAGGACTNGNNCCNN-AGTNAGGTATCNANNNCNNNN---------------------------------------------------------------------------------------------------------------------------------------------------------------------------------------------------------------------------------------------------------------------------------------------------------------------------------------------------------------------------------------------------------------------------------------------------------------------------------------------------------------------------------------------------------------------------------------------------------------------------------------------------------------------------------------------------------------------------------------------------------------------------------------------------------------------------------------------------------------------------------------------------------------------------------------------------------------------------------------------------------------------------------------------------------------
>84-1-10-13_D11_089.ab1
-------------------------------------------------------------------------------------------------------------------------------------------------------------------------------------------------------------------------------------------------------------------------------------------------------------------------------------------------------------------------------------------------------------------------------------------------------------------------------------------------------------------------------------------------------------------------------------------------------------------------------------------------------------------------------------------------------------------------------------------------------------------------------------------------------------------------------------------------------------------------------------------------------------------------------------------------------------------------------------------------------------------------------------------------------------------------------------------------------------------------------------------------------------------------------------------------------------------------------------------------------------------NNNNNNNNNNNNNNNNNNNCNANNGGGNCNAGTCCTGCAGGTTTAAACGAATTCGCCCTTGCCATCCCCTTCTGTGAATGTTAGACCCATGGGAGCAGCTGGTCAGAGGGGACCCCGGCCTGGGGCCCCTAACCCTATGTAGCCTCAGTCTTCCCATCAGGCTCTCAGCTCAGCCTGAGTGTTGAGGCCCCAGTGGCTGCTCTGGGGGCCTCCTGAGTTTCTCATCTGTGCCCCTCCCTCCCTGGCCCAGGTGAAGGTGTGGTTCCAGAACCGGAGGACAAAGTACAAACGGCAGAAGCTGGAGGAGGAAGGGCCTGAGTCCGAGCAGAAGAAGAAGGGCTCCCATCACATCAACCGGTGGCG--CATTGCCACGAAGCAGGCCAATGGGGAGGACATCGATGTCACCTCCAATGACTAGGGTGGGCAACCACAAACCCACGAGGGCAGAGTGCTGCTTGCTGCTGGCCAGGCCCCTGC--GTGGGCCCAAGCTGGACTCTGGCCACTCCCTGGCCAGGCTTTGGGGAGGCCTGGAGTCATGGCCCCACAGGGCTTGAAGCCCGGGGC--CGCCATTGACAGAGGGACAAGCAATGGGCTGG-CTGAGGCCTGGGACCACTTGGCCTTCTCCTCGGAGAGCCTGCCTGCCTGGGCGGGCCCG-CCCGCCACCGCAGCCTCCC-AGCTGCTCT-CCGTGTCTCCAATCTCCAAGGGCGAA-TTCGCGGCCGCTAAATTCAATTCGCCCTATAGTGAGTCGTATTACAATTCACTGG-CCGTCGTTTTACAACGTCGTGACTGGGAAAA-CCCTGGCGTTACCCAACTTAATCGCCTTGCAGCACATCCCCCTTTCGCCAGCTGGC-GTAATAGCGAAGAGGCCCGCACCGATCGCCC-TTCCCAACAGTTGCGCAGCCTATACGTACGGCAGTTTAAGGTTTACACC-TATAAANGAGAGAGCCGT-TATCGTCTG-TTTGTGGATGTACAGAGTGATATTATTGACACGCCGGGGCGACGGATGGTG-ATCCCCCTGGTCAGTGCACGT-CTGCTGTCAANNAAAGTCTCCCGTGAACTTTACCCGGNGGNGCATATCGGGGATGAAAGCTGGNNCATGATGACCACCGATATGGCCANNNTGCCGGNNNCCGTTATCGGGGANGANNNGGCTGANNNCNNCCACNGCNAAANTGANTNNNAAANNGCCTTANACCTGANNTNNGGNNNANNNANNNGNNNNNNNNNANTTNNCAAAAGGANNNNCNNNNNAT---CCTTTTCCNNNAAAGNNNNNNNNAAANCGGGNNNANCCNNNNNANNNNNNNNNNNNNNTTNNGNNAAGGAAANNCCNNNNNNNNNNNNNNNNNNNTNNNNNNNNNNNNNNNNNANNNNNNNGNNNNNNTNNNNNNNNNNNNNNNNNNNNNNNNNNGNNNNTNNNNNANNNNNNA--------------------------------------------------------------------------------------------------------------------------------------------------------------------------------------------------------------------------------------------------------------------------------------------------------------------------------------------------------
>91-1-10-20_C12_092.ab1
--------------------------------------------------------------------------------------------------------------------------------------------------------------------------------------------------------------------------------------------------------------------------------------------------------------------------------------------------------------------------------------------------------------------------------------------------------------------------------------------------------------------------------------------------------------------------------------------------------------------------------------------------------------------------------------------------------------------------------------------------------------------------------------------------------------------------------------------------------------------------------------------------------------------------------------------------------------------------------------------------------------------------------------------------------------------------------------------------------------------------------------------------------------------------------------------------------------------------------------------------------------------NNNNNNNNNNNNNNNTNNNNNNNNGGANTAGTCCTGCAGGTTTAAACGAATTCGCCCTTGCCATCCCCTTCTGTGAATGTTAGAC------------------------------------------------------------------------------------------------------------------------------------------------------------------------------------------------------------------------------------------------------------------------------------------------------------------------------------------------------------------------------------------------------------------------------------------------------------------------------------------------------------------------------------------------------------------------------------------------------------------------TGCTCT-CCGTGTCTCCAATCTCCAAGGGCGAA-TTCGCGGCCGCTAAATTCAATTCGCCCTATAGTGAGTCGTATTACAATTCACTGG-CCGTCGTTTTACAACGTCGTGACTGGGAAAA-CCCTGNNGNTACCCAACTTAATCGCCTTGCAGCACATCCCCCTTTCGCCAGCTGGC-GTAATAGCGAAGAGGCCCGCACCGATCGCCC-TTCCCAACAGTTGCGCAGCCTATACGTACGGCAGTTTAAGGTTTACACC-TATAAAAGAGAGAGCCGT-TATCGTCTG-TTTGTGGATGTACAGAGTGATATTATTGACACGCCGGGGCGACGGATGGTG-ATCCCCCTGGCCAGTGCACGT-CTGCTGTCAGATAAAGTCTCCCGTGAACTTTACCCGGTGGTGCATATCGGGGATGAAAGCTGGCGCATGATGACCACCGATATGGCCAGTGTGCCGGTCTCCGTTATCGGGGAAGAAGTGGCTGATCTCAGCCACCGCGAAAATGACNTCAAAAACGCCATTAACCTGATGTTCTGGGGAATATAAATGTCAGGCATGAGATTATCAAAAAGGATCTTCACCTANANNNNTTTCACGTANAAAGCCANTCCGCAGAAACGGTGCTGANCCCGGATGAATGTCAGCTACTGNNNNATCTGGANNAGGGAAAACGCANGCGCNNNNANAAAGCAGGNANCTTGCANNGNGCTTACATGNNNATAGCTANACTGNGCGGTTNATGNNCAGCAAGCGAACCGGAATTGCCAGCTGGGGCGCCCTCTGNNAANGNNGGGNAGNCCNTGCNNNGTAAACTGNATGGCTTTCTNGNCNNCAAGGATCTGATGNGNNCNNGGGNNCAAGCTCNGANNNNNNNNNAGNNNAGNANCGNTNCNCANGATTGANNNNATGGAATNGCNNNNNNNTCNNCGGNCGCTNNNNNNGNANNNNNTATCCNNNTATGACTGNNNNNNCNNNNNATCNNNNNNNNNNNNANNNCNGNNNNGNNNNNNNANNTCANNNNNNGNNNNNCCNNNNNNNNTNTNNNCNNAGNNNNNNAACNNNGTNCNNNNNNNCNNNAANNNGANANNNNCNNNAANNNNNNNN
>82-1-10-11_B11_093.ab1
---------------------------------------------------------------------------------------------------------------------------------------------------------------------------------------------------------------------------------------------------------------------------------------------------------------------------------------------------------------------------------------------------------------------------------------------------------------------------------------------------------------------------------------------------------------------------------------------------------------------------------------------------------------------------------------------------------------------------------------------------------------------------------------------------------------------------------------------------------------------------------------------------------------------------------------------------------------------------------------------------------------------------------------------------------------------------------------------------------------------------------------------------------------------------------------------------------------------------------------------------------------------NNNNNNNNNNNNNNNNNNNNNNGGNANTAGTCCTGCAGGTTTAAACGAATTCGCCCTTGCCATCCCCTTCTGTGAATGTTAGACCCATGGGAGCAGCTGGTCAGAGGGGACCCCGGCCTGGGGCCCCTAACCCTATGTAGCCTCAGTCTTCCCATCAGGCTCTCAGCTCAGCCTGAGTGTTGAGGCCCCAGTGGCTGCTCTGGGGGCCTCCTGAGTTTCTCATCTGTGCCCCTCCCTCCCTGGCCCAGGTGAAGGTGTGGTTCCAGAACCGGAGGACAAAGTACAAACGGCAGAAGCTGGAGGAGGAAGGGCCTGAGTCCGAGCAGAAGAAGAAGGGCTCCCATCACATCAACCGGTGGCG--CATTGCCACGAAGCAGGCCAATGGGGAGGACATCGATGTCACCTCCAATGACTAGGGTGGGCAACCACAAACCCACGAGGGCAGAGTGCTGCTTGCTGCTGGCCAGGCCCCTGC--GTGGGCCCAAGCTGGACTCTGGCCACTCCCTGGCCAGGCTTTGGGGAGGCCTGGAGTCATGGCCCCACAGGGCTTGAAGCCCGGGGC--CGCCATTGACAGAGGGACAAGCAATGGGCTGG-CTGAGGCCTGGGACCACTTGGCCTTCTCCTCGGAGAGCCTGCCTGCCTGGGCGGGCCCG-CCCGCCACCGCAGCCTCCC-AGCTGCTCT-CCGTGTCTCCAATCTCCAAGGGCGAA-TTCGCGGCCGCTAAATTCAATTCGCCCTATAGTGAGTCGTATTACAATTCACTGG-CCGTCGTTTTACAACGTCGTGACTGGGAAAN-CCCTGGCGTTACCCAACTTAATCGCCTTGCAGCACATCCCCCTTTCGCCAGCTGGC-GTAATAGCGAAGAGGCCCGCACCGATCGCCC-TTCCCAACAGTTGCGCAGCCTATACGTACGGCAGTTTAAGGTTTACACC-TATAAAAGAGAGAGCCGT-TATCGTCTG-TTTGTGGATGTACAGAGTGATATTATTGACACGCCGGGGCGACGGATGGTG-ATCCCCCTGGCCAGTGCACGT-CTGCTGTCAGANAANGTCTCCCGTGAACTTTACCCGNNNNNGCNNATCGGGGANGAAAGCTGGNNNATGATGACCACCGANNTGGCCAGGNNGCCGGNNNCCGTTNNNGGGGANNANNNNNNTGANCNCANCCCNNNNAAAANTGANNNCAAAANCNCCNTTAACNNNNNNTNNNGGNNNNNNNNNNNNNNNNNNNGNNNNTNNNNANNNGNANNNNNNNNNAANTCCTTTTCCNNNAAANGNNNNNNNNNNAAANCNGGNNNNNCCCNGGNANNNNNNNNNNNNNNGNNNNATTNGGNNNNGNNNNNNNNNNNNNNNNNNNNNNNNNCNNNNNNNNNNNNNGGNTNNNNANNNNNNNNNNNNNNNNNNNNNNNNTNANNNNGNNNNANNNNNAANNGNNNNNNCNNNNNGNNNNCNNTNNNGNNNNNNNNNNNN---------------------------------------------------------------------------------------------------------------------------------------------------------------------------------------------------------------------------------------------------------------------------------------------------------------------
>91-1-10-10_C12_092.ab1
-------------------------------------------------------------------------------------------------------------------------------------------------------------------------------------------------------------------------------------------------------------------------------------------------------------------------------------------------------------------------------------------------------------------------------------------------------------------------------------------------------------------------------------------------------------------------------------------------------------------------------------------------------------------------------------------------------------------------------------------------------------------------------------------------------------------------------------------------------------------------------------------------------------------------------------------------------------------------------------------------------------------------------------------------------------------------------------------------------------------------------------------------------------------------------------------------------------------------------------------------------------------------NNNNNNNNNNNNNNNNNNNGGANTAGTCCTGCAGGTTTAAACGAATTCGCCCTTGCCATCCCCTTCTGTGAATGTTAGACCCATGGGAGCAGCTGGTCAGAGGGGACCCCGGCCTGGGGCCCCTAACCCTATGTAGCCTCAGTCTTCCCATCAGGCTCTCAGCTCAGCCTGAGTGTTGAGGCCCCAGTGGCTGCTCTGGGGGCCTCCTGAGTTTCTCATCTGTGCCCCTCCCTCCCTGGCCCAGGTGAAGGTGTGGTTCCAGAACCGGAGGACAAAGTACAAACGGCAGAAGCTGGAGGAGGAAGGGCCTGAGTCCGAGCAGAAGAAGAAGGGCTCCCATCACATCAACCGGTGGCG--CATTGCCACGAAGCAGGCCAATGGGGAGGACATCGATG---------------------GGCAACCACAAACCCACGAGGGCAGAGTGCTGCTTGCTGCTGGCCAGGCCCCTGC--GTGGGCCCAAGCTGGACTCTGGCCACTCCCTGGCCAGGCTTTGGGGAGGCCTGGAGTCATGGCCCCACAGGGCTTGAAGCCCGGGGC--CGCCATTGACAGAGGGACAAGCAATGGGCTGG-CTGAGGCCTGGGACCACTTGGCCTTCTCCTCGGAGAGCCTGCCTGCCTGGGCGGGCCCG-CCCGCCACCGCAGCCTCCC-AGCTGCTCT-CCGTGTCTCCAATCTCCAAGGGCGAA-TTCGCGGCCGCTAAATTCAATTCGCCCTATAGTGAGTCGTATTACAATTCACTGG-CCGTCGTTTTACAACGTCGTGACTGGGAAAA-CCCTGGCGTTACCCAACTTAATCGCCTTGCAGCACATCCCCCTTTCGCCAGCTGGC-GTAATAGCGAAGAGGCCCGCACCGATCGCCC-TTCCCAACAGTTGCGCAGCCTATACGTACGGCAGTTTAAGGTTTACACC-TATAAAAGAGAGAGCCGT-TATCGTCTG-TTTGTGGATGTACAGAGTGATATTATTGACACGCCGGGGCGACGGATGGTG-ATCCCCCTGGCCAGTGCACGT-CTGCTGTCAGATAANGTCTCCCGTGAACTTTACCCGGTGGTGCATATCGGGGATGAAAGCTGGCGCATGATGACCACCGATATGGCCAGTGTGCCGGTNTCCGTTATCGGGGAANAAGTGGCTGNNNNCNNCNNCNNNNAAANTGANNTCAAAANNNCCNTTAACCTGATGTTCTGGGGANNNNAAANGTCAGGNNGNANNTTNNCAAANGGNNNTNCNNNAANNCCTTNNANGTAAAAAGCCNTNCCNNAAAANNGGGNCTNNCCNNNNNNNANNNNNNNNNNGGGNNNNNNGGNNNAGGGAAANCCNNNNCNNANANNAANNNGNNNANNNNNNGGNNNTNNNNNNGNAANNNNANNNGNNNNNTTNNNNNANNNNNNNNNNNNNNGANNNNNNNNNGGGGNNNCNNNNNANNNNNGGNANCCNNNNNNNNNNNNNNNNNNNNNNNNNNNCNNNNNNNNNNNNNNNNNNNNNNNNNNNNTNNNNNNNNNNNG----------------------------------------------------------------------------------------------------------------------------------------------------------------------------------------------------------------------------------------------------------
>84-1-10-3_D11_089.ab1
-------------------------------------------------------------------------------------------------------------------------------------------------------------------------------------------------------------------------------------------------------------------------------------------------------------------------------------------------------------------------------------------------------------------------------------------------------------------------------------------------------------------------------------------------------------------------------------------------------------------------------------------------------------------------------------------------------------------------------------------------------------------------------------------------------------------------------------------------------------------------------------------------------------------------------------------------------------------------------------------------------------------------------------------------------------------------------------------------------------------------------------------------------------------------------------------------------------------------------------------------------------------------NNNNNNNNNNNNNCTAANGGGACTAGTCCTGCAGGTTTAAACGAATTCGCCCTTGCCATCCCCTTCTGTGAATGTTAGACCCATGGGAGCAGCTGGTCAGAGGGGACCCCGGCCTGGGGCCCCTAACCCTATGTAGCCTCAGTCTTCCCATCAGGCTCTCAGCTCAGCCTGAGTGTTGAGGCCCCAGTGGCTGCTCTGGGGGCCTCCTGAGTTTCTCATCTGTGCCCCTCCCTCCCTGGCCCAGGTGAAGGTGTGGTTCCAGAACCGGAGGACAAAGTACAAACGGCAGAAGCTGGAGGAGGAAGGGCCTGAGTCCGAGCAGAAGAAGAAGGGCTCCCATCACATCAACCGGTGGCG--CATTGCCACGAAGCAGGCCAATGGGGAGGACATCGATGTCACCTCCAATGACTAGGGTGGGCAACCACAAACCCACGAGGGCAGAGTGCTGCTTGCTGCTGGCCAGGCCCCTGC--GTGGGCCCAAGCTGGACTCTGGCCACTCCCTGGCCAGGCTTTGGGGAGGCCTGGAGTCATGGCCCCACAGGGCTTGAAGCCCGGGGC--CGCCATTGACAGAGGGACAAGCAATGGGCTGG-CTGAGGCCTGGGACCACTTGGCCTTCTCCTCGGAGAGCCTGCCTGCCTGGGCGGGCCCG-CCCGCCACCGCAGCCTCCC-AGCTGCTCT-CCGTGTCTCCAATCTCCAAGGGCGAA-TTCGCGGCCGCTAAATTCAATTCGCCCTATAGTGAGTCGTATTACAATTCACTGG-CCGTCGTTTTACAACGTCGTGACTGGGAAAA-CCCTGGCGTTACCCAACTTAATCGCCTTGCAGCACATCCCCCTTTCGCCAGCTGGC-GTAATAGCGAAGAGGCCCGCACCGATCGCCC-TTCCCAACAGTTGCGCAGCCTATACGTACGGCAGTTTAAGGTTTACACC-TATAAANGAGAGAGCCGT-TATCGTCTG-TTTGTGGATGTACAGAGTGATATTATTGACACGCCGGGGCGACGGATGGTG-ATCCCCCTGGCCAGTGCACGT-CTGCTGTCAGATAAAGTCTCCCGTGAACTTTACCCGGTGGTGCATATCGGGGATGAAAGCTGGCGCATGATGACCACCGANNTGGCCAGNNTGCCGGTCTCCGTTATCGGGGAAAANNNGGCTGANNTCAGCCNCCGNNAAAATGANNTCAAAAANNCCATTAACNNGATGTTCTGGGGANNNNAAATGTCNGGNNNGNNNTTANCAAAAAGGANNTNNNNNNANNNCNTTTNNNNNTAAAAAGCCNNNCNNNAAANNNGGNNNNNACCNNGNNNNNNNNNNNNNNNNNNNNNNNNNNNNNNNAGNNAANNNNNNNNNNANNNAAAANNNNNNNNNNGNNNNNNNNNNNTNNNNNNNNNNNNNNGNNNNNTNNNNNNNNNNNNNNNNNNANTNNCNNNNGGNNCNNNNNGNNANNTNNNANNNNNNNNNNNNNNNNNNNTNNNNNNNCNNNNNNNNNNNNNNNNNNNNNNNNNNNNNNNNNNNNNNNNNNNTNNNNNNNNNANNGNNNNNNNNNNNNNNNNNNGNNCNNNNNNNNNNNNNNNNNNNNNN---------------------------------------------------------------------------------------------------------------------------------------------------------------------------------------------------
>90-1-10-9_B12_094.ab1
---------------------------------------------------------------------------------------------------------------------------------------------------------------------------------------------------------------------------------------------------------------------------------------------------------------------------------------------------------------------------------------------------------------------------------------------------------------------------------------------------------------------------------------------------------------------------------------------------------------------------------------------------------------------------------------------------------------------------------------------------------------------------------------------------------------------------------------------------------------------------------------------------------------------------------------------------------------------------------------------------------------------------------------------------------------------------------------------------------------------------------------------------------------------------------------------------------------------------------------------------------------------------CNNNNNNNNNNNNNNNGNNNTANNNNNNGNNNNTTNANANNANNNCNNCCTTGCCNTCCCCTTCTGTGANTGTTANACCCATGGGAGCAGCTGGTCAGAGGGGACCCCGGNCTGGGGCCCCTAACCCTATGTAGCCTCAGTCTTCCCATCAGGCTCTCAGCTCAGCCTGAGTGTTGAGGCCCCAGTGGCTGCTCTGGGGGCCTCCTGAGTTTCTCATCTGTGCCCCTCCCTCCCTGGCCCAGGTGAAGGTGTGGTTCCAGAACCGGAGGACAAAGTACAAACGGCAGAAGCTGGAGGAGGAAGGGCCTGAGTCCGAGCAGAAGAAGAAGGGCTCCCATCACATCAACCGGTGGCG--CATTGCCACGAAGCAGGCCAATGGGGAGGACATCGATGTCACCTCCAATGACTAGGGTGGGCAACCACAAACCCACGAGGGCAGAGTGCTGCTTGCTGCTGGCCAGGCCCCTGC--GTGGGCCCAAGCTGGACTCTGGCCACTCCCTGGCCAGGCTTTGGGGAGGCCTGGAGTCATGGCCCCACAGGGCTTGAAGCCCGGGGC--CGCCATTGACAGAGGGACAAGCAATGGGCTGG-CTGAGGCCTGGGACCACTTGGCCTTCTCCTCGGANAGCCTGCCTGCCTGGGCGGGCCCG-CCCGCCACCGCANCCTCCC-AGCTGCTCT-CCGTGTCTCCNATCTCCAAGGGCGAANTTCNGGCCGCTNAATTCAATTCGCCCNNATAGTGAGTCGTATTACAATTCACTGGNCNGTCGTTTTACANCGTCGTGACTGGGAAANNCCCTGNCGTTACCCANCTTNATCNCCNTGNNNCNCATCCCCCTTTCGCCAGCTNGNNGTAANANCGAANANGCCCGCACCGATCNCCCNTTCCCAACANNNGCGCANNCNATNCGTACNGCAGTTTAANGTTNNNNCCNTATAAAANANAGAGNCCNNTATCGTCTGNTTTGTGNNTGTNCNNNNTGANNTTNTTGACACNNCGGNNNNNNNNNATGGNNATCCCCCTGGCCANTGCACNTNCNGCTGNCNNAATAAANNCNNCCNNNNGAANNTTTNACCGGNNGNNNCNNATCNGGGNNNAAANCCNNGNNCATGNANNNNNNNNNNNNNNNNNNNNNNNNNNNNNNNCNGTTNNTNCGGGNANNANNNNNNANNNCANCNNNCNNNNAATNNNNNNNNNNNNNNNNNNNNNANNNNNNNNNNNNNGGGAANNNNNNNNNNNNTNNNNNNNNNNNNNNNNNAANNNNNNNNNNNNNNNNNNNANANNNNNNNTTTNNNNNNNNAAAANNNNNNNNNNNNNN-------------------------------------------------------------------------------------------------------------------------------------------------------------------------------------------------------------------------------------------------------------------------------------------------------------------------------------------------------------------------------------------------------------------------------------------------------------------------------
>82-1-10-1_B11_093.ab1
---------------------------------------------------------------------------------------------------------------------------------------------------------------------------------------------------------------------------------------------------------------------------------------------------------------------------------------------------------------------------------------------------------------------------------------------------------------------------------------------------------------------------------------------------------------------------------------------------------------------------------------------------------------------------------------------------------------------------------------------------------------------------------------------------------------------------------------------------------------------------------------------------------------------------------------------------------------------------------------------------------------------------------------------------------------------------------------------------------------------------------------------------------------------------------------------------------------------------------------------------------------------------NNNNNNNNNNNNNAANGGGACTAGTCCTGCAGGTTTAAACGAATTCGCCCTTGCCATCCCCTTCTGTGAATGTTAGACCCATGGGAGCAGCTGGTCAGAGGGGACCCCGGCCTGGGGCCCCTAACCCTATGTAGCCTCAGTCTTCCCATCAGGCTCTCAGCTCAGCCTGAGTGTTGAGGCCCCAGTGGCTGCTCTGGGGGCCTCCTGAGTTTCTCATCTGTGCCCCTCCCTCCCTGGCCCAGGTGAAGGTGTGGTTCCAGAACCGGAGGACAAAGTACAAACGGCAGAAGCTGGAGGAGGAAGGGCCTGAGTCCGAGCAGAAGAAGAAGGGCTCCCATCACATCAACCGGTGGCG--CATTGCCACGAAGCAGGCCAATGGGGAGGACATCGATGTCACCTCCAATG-------TGGGCAACCACAAACCCACGAGGGCAGAGTGCTGCTTGCTGCTGGCCAGGCCCCTGC--GTGGGCCCAAGCTGGACTCTGGCCACTCCCTGGCCAGGCTTTGGGGAGGCCTGGAGTCATGGCCCCACAGGGCTTGAAGCCCGGGGC--CGCCATTGACAGAGGGACAAGCAATGGGCTGG-CTGAGGCCTGGGACCACTTGGCCTTCTCCTCGGAGAGCCTGCCTGCCTGGGCGGGCCCG-CCCGCCACCGCAGCCTCCC-AGCTGCTCT-CCGTGTCTCCAATCTCCAAGGGCGAA-TTCGCGGCCGCTAAATTCAATTCGCCCTATAGTGAGTCGTATTACAATTCACTGG-CCGTCGTTTTACAACGTCGTGACTGGGAAAA-CCCTGGCGTTACCCAACTTAATCGCCTTGCAGCACATCCCCCTTTCGCCAGCTGGC-GTAATAGCGAAGAGGCCCGCACCGATCGCCC-TTCCCAACAGTTGCGCAGCCTATACGTACGGCAGTTTAAGGTTTACACC-TATAAAAGAGAGAGCCGT-TATCGTCTG-TTTGTGGATGTACAGAGTGATATTATTGACACGCCGGGGCGACGGATGGTG-ATCCCCCTGGCCAGTGCACGT-CTGCTGTCAGATAAAGTCTCCCGTGAACTTTACCCGGNGGTGCATATCGGGGATGAAAGCTGGCGCATGATGACCACCGATNTGGCCAGNGTGCCGGTCTCCGTTATCGGGGAANANGTGGCTGANNTCAGCCNCCGNNAAAATGANNTCAAAAANNCNATTAACCTGATGTTCTGGGGANNNNAANTGTCAGGNNNGNNNTNNNCAAAAAGGANNTNNNCCTANNNCNTTTNNNNNAAAAANCCNNNCNNNNNAANCGGNNNNNACCCCGNNNNNNNNNNNNNNNNNGGNNNNNCTGGNNNNGNNAAANNNCNNNCNNNNNNAAAANNNNGNNNNTNNNNNNNNNNTNNNNNGNNNNNNNNNANNNNNNNNNTTTNNNNNNNNNNNNNNNNNNNANNNNCCNNNNGGNCCNCCNNNNNNNANNNNNNAANCNNNNAANAANNNNNNNNTTNNNNNNNNNNNNNNNNNNNNNNNNNNNNNNNNNNNNNNNNNANNNNNNNNNNNNNNNNNNNNNNNNNNNNNNNCNNNNNNNNNNNNNNN------------------------------------------------------------------------------------------------------------------------------------------------------------------------------------------------------------
