# Supplementary material for: Non-homologous DNA increases gene disruption efficiency by altering DNA repair outcomes
Source: Nat Commun. 2016 Aug 17;7:12463. doi: 10.1038/ncomms12463 (PMC4992056; doi:10.1038/ncomms12463)
Supplement: Supplementary Data 3 — Zip archive containing FASTA alignments used to generate Figure 2 and Supplementary Figure 3 [file ncomms12463-s4.zip › 1-4.fasta]

>Reference
-------------------------------------------------------------------------------------------------------------------------------------------------------------------------------------------------------------------------------------------------------------------------------------------------------------------------------------------------------------------------------------------------------------------------------------------------------------------------------------------------------------------------------------------------------------------------------------------------------------------------------------------------------------------------------------------------------------------------------------------------------------------------------------------------------------------------------------------------------------------------------------------------------------------------------------------------------------------------------------------------------------------------------------------------------------------------------------------------------------------------------------------------------------------------------------------------------------------------------------------------------------------------------------------------------------------------------------------------------------------------------------------------------------------------------------------------------------------------------------------------------------------------------------------------------------------------------------------------------------------------------------------------GCCATCCCCTTCTGTGAATGTTAGACCCATGGG-AGCAGCTGGTCAGAGGGGACCCCGGCCTGGGGCCCCTAACCCTATGTAGCCTCAGTCTTCCCATCAGGCTCTCAGCTCAGCCTGAGTGTTGAGGCCCCAGTGGCTGCTCTGGGGGCCTCCTGAGTTTCTCATCTGTGCCCCTCCCTCCCTGGCCCAGGTGAAGGTGTGGTTCCAGAACCGGAGGACAAAGTACAAACGGCAGAAGCTGGAGGAGGAAGGGCCTGAGTCCGAGCAGAAGAAGAAGGGCTCCCATCACATCAACCGGTGGCGCATTGCCACGAAGCAGGCCAATGGGGAGGACATCGATGTCACCTCCAATGACTA--------GG-------GTGGGCAACCACAAACCCACGAGGGCAGAGTGCTGCTTGCTGCTGGCCAGGCCCCTGCGTGGGCCCAAGCTGGACTCTGGCCACTCCCTGGCCAGGCTTTGGGGAGGCCTGGAGTCATGGCCCCACAGGGCTTGAAGCCCGGGGCCGCCATTGACAGAGGGACAAGCAATGGGCTGGCTGAGGCCTGGGACCACTTGGCCTTCTCCTCGGAGAGCCTGCCTGCCTGGGCGGGCCCGCCCGCCACCGCAGCCTCCCAGCTGCTCTCCGTGTCTCCAATCTCC------------------------------------------------------------------------------------------------------------------------------------------------------------------------------------------------------------------------------------------------------------------------------------------------------------------------------------------------------------------------------------------------------------------------------------------------------------------------------------------------------------------------------------------------------------------------------------------------------------------------------------------------------------------------------------------------------------------------------------------------------------------------------------------------------------------------------------------------------------------------------------------------------------------------------------------------------------------------------------------------------------------------------------------------------------------------------------------
>22-1-4-1_F03_021.ab1
-----------------------------------------------------------------------------------------------------------------------------------------------------------------------------------------------------------------------------------------------------------------------------------------------------------------------------------------------------------------------------------------------------------------------------------------------------------------------------------------------------------------------------------------------------------------------------------------------------------------------------------------------------------------------------------------------------------------------------------------------------------------------------------------------------------------------------------------------------------------------------------------------------------------------------------------------------------------------------------------------------------------------------------------------------------------------------------------------------------------------------------------------------------------------------------------------------------------------------------------------------------------------------------------------------------------------------------------------------------------------------------------------------------------------------------------------------------------------------------------------------------------------------------------------------------------------------------------NNNNNNNNNNNNNCTAANGGGACTA-GTCCT-GCAGGTTTAAACGAATTCGCCCTTGCCATCCCCTTCTGTGAATGTTAGACCCATGGG-AGCAGCTGGTCAGAGGGGACCCCGGCCTGGGGCCCCTAACCCTATGTAGCCTCAGTCTTCCCATCAGGCTCTCAGCTCAGCCTGAGTGTTGAGGCCCCAGTGGCTGCTCTGGGGGCCTCCTGAGTTTCTCATCTGTGCCCCTCCCTCCCTGGCCCAGGTGAAGGTGTGGTTCCAGAACCGGAGGACAAAGTACAAACGGCAGAAGCTGGAGGAGGAAGGGCCTGAGTCCGAGCAGAAGAAGAAGGGCTCCCATCACATCAACCGGTGGCGCATTGCCACGAAGCAGGCCAATGGGGAGGACATCGATGTCACCTCCAATGACTA--------GG-------GTGGGCAACCACAAACCCACGAGGGCAGAGTGCTGCTTGCTGCTGGCCAGGCCCCTGCGTGGGCCCAAGCTGGACTCTGGCCACTCCCTGGCCAGGCTTTGGGGAGGCCTGGAGTCATGGCCCCACAGGGCTTGAAGCCCGGGGCCGCCATTGACAGAGGGACAAGCAATGGGCTGGCTGAGGCCTGGGACCACTTGGCCTTCTCCTCGGAGAGCCTGCCTGCCTGGGCGGGCCCGCCCGCCACCGCAGCCTCCCAGCTGCTCTCCGTGTCTCCAATCTCCAAGGGCGAATTCGCGGCCGCTAAATTCAATTCGCCCTATAGTGAGTCGTATTACAATTCACTGGCCGTCG-TTTTACAACGTCGTGACTGGGAAAACCCTGGCGTTACCCAACTTAATCGCCTTGCAGCACATCCCCCTTTCGCCAGCTGGCGTAATAGCGAAGAGGCCCGCACCGATCGCCCTTCCCAACAGTTGCGCAGCCTATACGTACGGCAGTTTAAGGTTTACACCTATAAANGAGAGAGCCGTTATCGTCTGTTTGTGGATGTACAGAGTGATATTATTGACACGCCGGGGCGACGGATGGTGATCCCCCTGGCCAGTGCACGTCTGCTGTCAGATAAAGTCTCCCGTGAACTTTACCCGGTGGTGCATATCGGGGATGAAAGCTGGCGCATGATGACCACCGATATGGCCAGTGTGCCGGTCTCCGTTNTCGGGGAANAANNGGCTGATCTCANCCNCNNNNAAANTGANTNCAAANNN-NNN-TNAACCTGATNNNNGGGNANNNAANTNNCNGNNTNNNNNNNNNAAAAGGANNNNCNNTANNNCNTTTNNNGTAAAANNCCNNCCNNAAAANCGNNNNNNNCCCNGNNNNNNNNNNNNNNNNGNNNNNNNNGGNNANGNAAANNNNNNNCCAANNAAANNNGNNNNNTNNNNGGGNNTTNNNNNNNNNNNNNANNNGNNNNGTNNNNNNNNNNNNNNNANNNNNNNNNCNNNNNNGGNCNNNNNNNNNANNNNGNANNNCNNNAAANNNNNNNNGNTNNNNNNNCNNNNNNNNNNNNGNNNNNNNNNNNNNNNNNNNANNNNNNNNNNNTNNNNNNNNNANNNNNNNNNNNNNNNNNNNNNCNCCNNGNNNNNNNNNNNNNNNNNNNNNNNNNNNNNNNNNNNNNNNCNNNNNNNNNNNNNNNNNNNTTNNNNNNANNNNNNNNNNNNNNNNNNNNNNNNNNNNNNNNNTNNNNNNNNNNNNNNNNNNNNNNNNNNNNNNNNNNNNNNNNNNNNGNN------------------------------------------
>25-1-4-4_A04_032.ab1_(reversed)
-------------------------------------------------------------------------------------------------------------------------------------------------------------------------------------------------------------------------------------------------------------------------------------------------------------------------------------------------------------------------------------------------------------------------------------------------------------------------------------------------------------------------------------------------------------------NNNNNNNNNNNNNNNNNNNNNNNNNNNNNNNNNNNNNNNNNNNNNNNNNNNNNNNNNNNNNNNNNNNNNNNNNNNNNNNNNNNNNNNNNNNNNNACNNNNNNNTNNNNNNNNNNNNNNNNNNNNNCNN-NNNNNNN--NNGNNNNNNNNN-NNNNNNNNNNNNNNNNANNNNN-NNNNNNTNNNNNNNNNNNNNNNNNNNNNN-NNN-NN-N-NNNNNNN-NNNANN-NNNNNNNNNNNNNGNNTTNNNNNNNNNNNNNNNNNCCCNNNNGNNNT-NNNNNNNNNNNNTCCNNNNAN-NNNCCAT-TTNANNNNNNNNNNNNNNNNNNNNNAANNNTNNNNNNNTNNTNNGGNNTTNNNNNNTC----C---T-TNNCCNNNNNNNCCNNNNNTTNCNTNNTNNGGNNNN---NNCCGTTT-TNNNNNNNGGCNTTNNANN-GNAAAGGAN--NNNNGNNANNNCCNTTTT--G-NAANNTNNNNCCTGANNNNNN-NTTNCCNNNA-CTTCAGGTTAATGGNNNTTTTNANNNCATTTNNNNNNNN-CTGAGANTNNNNACNTNTTNNCGGNNAACGGANNCCGGCNCACTGGNCATATCGGTGGTCATCANGNN-NCAGCTTTNATNCCCGATATGCACCACCNGGTAAAGTTCACGGGN-NACTT--TA-T-CTGACAGCAGACGTGCACTGGCCANGGGGA-T---CAN-NATCCGTCGNNCCNNNGNGTC-AATA-ATATCACTCT-GTACATCCACAAACAGANGATAN-NNGCTCTNTNNTTT-ATAGGTGTAAACC-TTAAACTGCCGTACGT--ATAGGCT-GCGCAACTGTTGGGAAGGGCGATCGGTNCNNG-CCTNTTCGCTATT-ACGCCAGCTGGCGAAAGGGGG-ATGTGCTGCAANNCGATTAA-GTTGGG-TAACNNCANGGNNTT-NNCAGTCACGACGTT-GTAAAACGACGNNCAGTGAATTGTAATACGACTCACTATAGGGCGAA-TTGAA-TTTAGCNNNNGCGAATTCGNCCTTGCCATCCCCTTCTGTGAATGNTAGACCCATGGG-AGCAGCTGGTCAGAGGGGANNCCGGCCTNNNGCCCCTAACCCTATGTANNCTCAGTCNTCCCATCAGGCTCTCAGCTCAGCCTGAGTGTTGAGGCCCCAGTGGCTGCTCTNNGGGCCTNCTGAGTTTCTCATCTGTGNCCCTCCCTCCCTNGNNNAGGTGAAGGTGTGGTTCCAGNACCGGAGGACAAAGTACAAACGGCAGAAGCTGGAGGAGGAAGGNNCTGAGTNNGAGCAGAAGNANAANGGCTNNCNTCACATCAACCNNTGGCGCATTGCCACGNANCAGGCCAATGGGGAGGANANNGATGTCACCTCCAATGNCTA--------GG-------GTGGGCAACCACAAACCCACGAGGGCAGAGTGCTGCTTGCTGCTGGCCAGGCCCCTGCGTGGGCCCAAGCTGGACTCTGGCCACTCCCTGGCCAGGCTTTGGGGAGGCCTGGAGTCATGGCCCCACAGGGCTTGAAGCCCGGGGCCGCCATTGACAGAGGGACAAGCAATGGGCTGGCTGAGGCCTGGGACCACTTGGCCTTCTCCTCGGAGAGCCTGCCTGCCTGGGCGGGCCCGCCCGCCACCGCAGCCTCCCAGCTGCTCTCCGTGTCTCCAATCTCCAAGGGCGAATTCGTTTAAACCTGCAGGACTAGNCNNNN----------------------------------------------------------------------------------------------------------------------------------------------------------------------------------------------------------------------------------------------------------------------------------------------------------------------------------------------------------------------------------------------------------------------------------------------------------------------------------------------------------------------------------------------------------------------------------------------------------------------------------------------------------------------------------------------------------------------------------------------------------------------------------------------------------------------------------------------------------------------------------------------------------------------------------------------------------------------------------------------------------------------------------------------------
>26-1-4-5_B04_030.ab1_(reversed)
--------------------------------------------------------------------------------------------------------------------------------------------------------------------------------------------------------------------------------------------------------------------------------------------------------------------------------------------------------------------------------------------------------------------------------------------------------------------------------------------------------------------------------------------------NCNNNNNNNNNNNNNNNNNNNNNNNNNNNNNNNNNNNNCNNNANNNNNNNNNNNNNNNNNNNNNNNNNNNNNNNNNNNNNNNNNNNANNNNNNNNNNNANNNNNNNNNNNNNNNNNNNNNNNANNNNNNNNNTGNNNNNNNNNNN-NNNNNNC--CNNNNGNNNNNN-NNNNNNNNNNNNTNNNNNNNNN-NNNNNNNNNNNTTNNNNNNTTNCCNNNNN-NNN-NN-N-NNNGNNN-AAGNAN-NNNNNNTTTTTNNNNGNNNNNNNNNTNNNNANGGNCCCNNNNNNNNN-NNNGNTNNNNNNNNNNNNNNA-NCNNCCN-NNNNNNNTNNNCNNNNNNNCCNNGCNANNNNCNNNNNNNNNNTGGNNNNNNNTTTCCN----T---NNCCNNNNNNNCNNNNNNNNGNNNNTNNNCNGGGTNNN---C-CCCGNT-TNNNNGNNNNNNNNNTNCNNNAAAGGNNN--NN--NNNNNNNTCCTTTT--G-NNNNNNTNANNCTGNCANTNN-NTTCCCCAGAACTTCANGNTNANNGNNNTTTTGNANNCANTTTNNCGGNGGCTGANATCAGCCANTTTTTCCCCGATAACGGANACCGGCACACTGGCCATATCGGTGGTCATCATGCG-CCAGCTTTCNTCCCCGATATGCACCACCGGGTAAAGTTCACGGGA-GACTT--TA-T-CTGACAGCAGACGTGCACTGGCCAGGGGGA-T---CAC-CATCCGTCGCCCCGGCGTGTC-AATA-ATATCACTCT-GTACATCCACAAACAGACGATAA-CGGCTCTCTCTTTT-ATAGGTGTAAACC-TTAAACTGCCGTACGT--ATAGGCT-GCGCAACTGTTGGGAAGGGCGATCGGTGCGGG-CCTCTTCGCTATT-ACGCCAGCTGGCGAAAGGGGG-ATGTGCTGCAAGGCGATTAA-GTTGGG-TAACGCCAGGGTTTT-CCCAGTCACGACGTT-GTAAAACGACGGCCAGTGAATTGTAATACGACTCACTATAGGGCGAA-TTGAA-TTTAGCGGCCGCGAATTCGCCCTTGCCATCCCCTTCTGTGAATGTTAGACCCATGGG-AGCAGCTGGTCAGAGGGGACCCCGGCCTGGGGCCCCTAACCCTATGTAGCCTCAGTCTTCCCATCAGGCTCTCAGCTCAGCCTGAGTGTTGAGGCCCCAGTGGCTGCTCTGGGGGCCTCCTGAGTTTCTCATCTGTGCCCCTCCCTCCCTGGCCCAGGTGAAGGTGTGGTTCCAGAACCGGAGGACAAAGTACAAACGGCAGAAGCTGGAGGAGGAAGGGCCTGAGTCCGAGCAGAAGAAGAAGGGCTCCCATCACATCAACCGGTGGCGCATTGCCACGAAGCAGGCCAATGGGGAGGACATCGATGTCACCTCCAATGACTA--------GG-------GTGGGCAACCACAAACCCACGAGGGCAGAGTGCTGCTTGCTGCTGGCCAGGCCCCTGCGTGGGCCCAAGCTGGACTCTGGCCACTCCCTGGCCAGGCTTTGGGGAGGCCTGGAGTCATGGCCCCACAGGGCTTGAAGCCCGGGGCCGCCATTGACAGAGGGACAAGCAATGGGCTGGCTGAGGCCTGGGACCACTTGGCCTTCTCCTCGGAGAGCCTGCCTGCCTGGGCGGGCCCGCCCGCCACCGCAGCCTCCCAGCTGCTCTCCGTGTCTCCAATCTCCAAGGGCGAATTCGTTTAAACCTGCAGGACTAGTNCCNNNNNNNNNNNNNNN---------------------------------------------------------------------------------------------------------------------------------------------------------------------------------------------------------------------------------------------------------------------------------------------------------------------------------------------------------------------------------------------------------------------------------------------------------------------------------------------------------------------------------------------------------------------------------------------------------------------------------------------------------------------------------------------------------------------------------------------------------------------------------------------------------------------------------------------------------------------------------------------------------------------------------------------------------------------------------------------------------------------------------------
>27-1-4-6_C04_028.ab1
--------------------------------------------------------------------------------------------------------------------------------------------------------------------------------------------------------------------------------------------------------------------------------------------------------------------------------------------------------------------------------------------------------------------------------------------------------------------------------------------------------------------------------------------------------------------------------------------------------------------------------------------------------------------------------------------------------------------------------------------------------------------------------------------------------------------------------------------------------------------------------------------------------------------------------------------------------------------------------------------------------------------------------------------------------------------------------------------------------------------------------------------------------------------------------------------------------------------------------------------------------------------------------------------------------------------------------------------------------------------------------------------------------------------------------------------------------------------------------------------------------------------------------------------------------------------------------------------------------NNNNNNNCTA-GTNCN-GCAGGTTTAAACGAATTCGCCCTTGCCATCCCCTTCTGTGAATGTTAGACCCATGGG-AGCAGCTGGTCAGAGGGGACCCCGGCCTGGGGCCCCTAACCCTATGTAGCCTCAGTCTTCCCATCAGGCTCTCAGCTCAGCCTGAGTGTTGAGGCCCCAGTGGCTGCTCTGGGGGCCTCCTGAGTTTCTCATCTGTGCCCCTCCCTCCCTGGCCCAGGTGAAGGTGTGGTTCCAGAACCGGAGGACAAAGTACAAACGGCAGAAGCTGGAGGAGGAAGGGCCTGAGTCCGAGCAGAAGAAGAAGGGCTCCCATCACATCAACCGGTGGCGCATTGCCACGAAGCAGGCCAATGGGGAGGACATCGATGTCACCTCCAATGACTA--------GG-------GTGGGCAACCACAAACCCACGAGGGCAGAGTGCTGCTTGCTGCTGGCCAGGCCCCTGCGTGGGCCCAAGCTGGACTCTGGCCACTCCCTGGCCAGGCTTTGGGGAGGCCTGGAGTCATGGCCCCACAGGGCTTGAAGCCCGGGGCCGCCATTGACAGAGGGACAAGCAATGGGCTGGCTGAGGCCTGGGACCACTTGGCCTTCTCCTCGGAGAGCCTGCCTGCCTGGGCGGGCCCGCCCGCCACCGCAGCCTCCCAGCTGCTCTCCGTGTCTCCAATCTCCAAGGGCGAATTCGCGGCCGCTAAATTCAATTCGCCCTATAGTGAGTCGTATTACAATTCACTGGCCGTCG-TTTTACAACGTCGTGACTGGGAAAACCCTGGCGTTACCCAACTTAATCGCCTTGCAGCACATCCCCCTTTCGCCAGCTGGCGTAATAGCGAAGAGGCCCGCACCGATCGCCCTTCCCAACAGTTGCGCAGCCTATACGTACGGCAGTTTAAGGTTTACACCTATAAAAGAGAGAGCCGTTATCGTCTGTTTGTGGATGTACAGAGTGATATTATTGACACGCCGGGGCGACGGATGGTGATCCCCCTGGCCAGTGCACGTCTGCTGTCAGATAAAGTCTCCCGTGAACTTTACCCGGNGGTGCATATCGGGGATGAAAGCTGGCGCATGATGACCNCCGATATGGCCAGTGTGCCGGTCTCCGTTNTCGGGGAANAAGTGGCTGNNNTCAGCCNCCGNNAANTGNNNNCAAANNNN-NNN-TTAACCTGATGTNNNGGGGANNNAANTNNNAGGNTNANNTNNNNAAAAGGANNNNCCNNNNNNNNTTTTNNNNANAANNNNNNNNNNAAAACGGNNNGANCCNGNNNNNNNNNNNNNNGNNNNNNNNNAANNGGAAANNNNNNNNANNNAANNNGGNANTTNNNGGNNNNNNGNNNNNNNAANGNNNGTTNANNNNNNNNNNNNNNNNNNANNNGNGNNNNNNANNNNNNNNNNNNANNNNNNNNTTNNNNNNNNNNNNNGNNGNNNNNNNNNNNAAAANNNNNNNNNNNNNNNNNNNNNNNNNNNNNNNNNNNNNNNNNNNNNNNNNNNNNNNNNNNNNNNNNNNNNNNNNNNNNNNNNNNNNNNNNNNNNNNNNNNNNGNNNNNGNNNNNNNNNNNNNNNNNNNNNNNTNNNNNNNNNNNNNNNNNNNNNNNNNNNNNNNNNNNNNNNNNNNNNNNNNNNNNN---------------------------------------------------------------------------------------------
>28-1-4-7_D04_026.ab1_(reversed)
----------------------------------------------------------------------------------------------------------------------------------------------------------------------------------------------------------------------------------------------------------------------------------------------------------------------------------------------------------------------------------------------------------------------------------------------------------------------------------------------------------------NNNNNNNNNNNNNNNNNNNNNNNNNNNNNNNNNNNNNNNNNNNNNNNNNNNNNNNNNNNNNNNNNNNNNNNNNNNNNNNNNNNNNTNNNNNNNNNNNNNNNNNNNNNNNNNNNNNNNNNNNNNNNNNNNNNNNNNNNNNNNNNNNNNNNNNNNNNNNNNNNNNNNNNNNNNNNNNNNNN-NNNNNNN--NNNNNNNNNNNN-NNNNNNNNNNNNNNNNNNNNNN-ANNNNNNNNNNTTNNNNNNNNNNNNCNNN-NNN-NN-N-NNNNGNN-NNNNNN-NNNNNNNNTNNTTNNNNNNNTNNNNNNNNNNNNGGNNCNNNNNGNNN-TNNNNTNNNNNNNTCNNNNAC-CNNNCNN-NNNNNNNNNNNNNNNNNNNNNNNNANNNNCNNNNNTTNNTTNNNNNNNNNTTTCCNTN----N---N-CNNNNNNNCCNNNNNNNNNNNNNNNNNCNGGGTCANNNNCGNTTNNN-NNNNNGGNNTTTTNNNNNAAANGNNNNNN--NN--NNNNNTCCNNTTTN--N-NNANNTCANNNCNNNNANTTN-NNTCCCCANAACATCANGTTNANNNNNTTTTTGNANTCATTTTNNCGGTGGCTGANNNCAGCCACTTNTTCCCCGNTAACGGAGACCGGCACACTGGCCATNTCGGTGGTCATCATGCG-CCAGCTTTCNTCCCCGATATGCACCACCGGGTAAAGTTCACGGGA-GACTT--TA-T-CTGACAGCAGACGTGCACTGGCCAGGGGGA-T---CAC-CATCCGTCGCCCCGGCGTGTC-AATA-ATATCACTCT-GTACATCCACAAACAGACGATAA-CGGCTCTCTCTTTT-ATAGGTGTAAACC-TTAAACTGCCGTACGT--ATAGGCT-GCGCAACTGTTGGGAAGGGCGATCGGTGCGGG-CCTCTTCGCTATT-ACGCCAGCTGGCGAAAGGGGG-ATGTGCTGCAAGGCGATTAA-GTTGGG-TAACGCCAGGGTTTT-CCCAGTCACGACGTT-GTAAAACGACGGCCAGTGAATTGTAATACGACTCACTATAGGGCGAA-TTGAA-TTTAGCGGCCGCGAATTCGCCCTTGCCATCCCCTTCTGTGAATGTTAGACCCATGGG-AGCAGCTGGTCAGAGGGGACCCCGGCCTGGGGCCCCTAACCCTATGTAGCCTCAGTCTTCCCATCAGGCTCTCAGCTCAGCCTGAGTGTTGAGGCCCCAGTGGCTGCTCTGGGGGCCTCCTGAGTTTCTCATCTGTGCCCCTCCCTCCCTGGCCCAGGTGAAGGTGTGGTTCCAGAACCGGAGGACAAAGTACAAACGGCAGAAGCTGGAGGAGGAAGGGCCTGAGTCCGAGCAGAAGAAGAAGGGCTCCCATCACATCAACCGGTGGCGCATTGCCACGAAGCAGGCCAATGGGGAGGACATCGATGTCACCTCCAATGACTA--------GG-------GTGGGCAACCACAAACCCACGAGGGCAGAGTGCTGCTTGCTGCTGGCCAGGCCCCTGCGTGGGCCCAAGCTGGACTCTGGCCACTCCCTGGCCAGGCTTTGGGGAGGCCTGGAGTCATGGCCCCACAGGGCTTGAAGCCCGGGGCCGCCATTGACAGAGGGACAAGCAATGGGCTGGCTGAGGCCTGGGACCACTTGGCCTTCTCCTCGGAGAGCCTGCCTGCCTGGGCGGGCCCGCCCGCCACCGCAGCCTCCCAGCTGCTCTCCGTGTCTCCAATCTCCAAGGGCGAATTCGTTTAAACCTGCAGGACTAGTCCCNTTNNNNNNNNNNNN---------------------------------------------------------------------------------------------------------------------------------------------------------------------------------------------------------------------------------------------------------------------------------------------------------------------------------------------------------------------------------------------------------------------------------------------------------------------------------------------------------------------------------------------------------------------------------------------------------------------------------------------------------------------------------------------------------------------------------------------------------------------------------------------------------------------------------------------------------------------------------------------------------------------------------------------------------------------------------------------------------------------------------------
>31-1-4-10_G04_020.ab1
-----------------------------------------------------------------------------------------------------------------------------------------------------------------------------------------------------------------------------------------------------------------------------------------------------------------------------------------------------------------------------------------------------------------------------------------------------------------------------------------------------------------------------------------------------------------------------------------------------------------------------------------------------------------------------------------------------------------------------------------------------------------------------------------------------------------------------------------------------------------------------------------------------------------------------------------------------------------------------------------------------------------------------------------------------------------------------------------------------------------------------------------------------------------------------------------------------------------------------------------------------------------------------------------------------------------------------------------------------------------------------------------------------------------------------------------------------------------------------------------------------------------------------------------------------------------------------------------NNNNNNNNNNNNACNNNNNGGACTA-GTCCT-GCAGGTTTAAACGAATTCGCCCTTGCCATCCCCTTCTGTGAATGTTAGACCCATGGG-AGCAGCTGGTCAGAGGGGACCCCGGCCTGGGGCCCCTAACCCTATGTAGCCTCAGTCTTCCCATCAGGCTCTCAGCTCAGCCTGAGTGTTGAGGCCCCAGTGGCTGCTCTGGGGGCCTCCTGAGTTTCTCATCTGTGCCCCTCCCTCCCTGGCCCAGGTGAAGGTGTGGTTCCAGAACCGGAGGACAAAGTACAAACGGCAGAAGCTGGAGGAGGAAGGGCCTGAGTCCGAGCAGAAGAAGAAGGGCTCCCATCACATCAACCGGTGGCGCATTGCCACGAAGCAGGCCAATGGGGAGGACATCGATGTCACCTCCAATGACTA--------GG-------GTGGGCAACCACAAACCCACGAGGGCAGAGTGCTGCTTGCTGCTGGCCAGGCCCCTGCGTGGGCCCAAGCTGGACTCTGGCCACTCCCTGGCCAGGCTTTGGGGAGGCCTGGAGTCATGGCCCCACAGGGCTTGAAGCCCGGGGCCGCCATTGACAGAGGGACAAGCAATGGGCTGGCTGAGGCCTGGGACCACTTGGCCTTCTCCTCGGAGAGCCTGCCTGCCTGGGCGGGCCCGCCCGCCACCGCAGCCTCCCAGCTGCTCTCCGTGTCTCCAATCTCCAAGGGCGAATTCGCGGCCGCTAAATTCAATTCGCCCTATAGTGAGTCGTATTACAATTCACTGGCCGTCG-TTTTACAACGTCGTGACTGGGAAANCCCTGGCGTTACCCAACTTAATCGCCTTGCAGCACATCCCCCTTTCGCCAGCTGGCGTAATAGCGAAGAGGCCCGCACCGATCGCCCTTCCCAACAGTTGCGCAGCCTATACGTACGGCAGTTTAAGGTTTACACCTATAAANGAGAGAGCCGTTATCGTCTGTTTGTGGATGTACAGAGTGATATTATTGACACGCCGGGGCGACGGATGGTGATCCCCCTGGCCAGTGCACGTCTGCTGTCAGATAANGTCTCCCGTGAACTTTACCCGGNGGTGCATATCGGGGATGAAAGCTGGCGCATGATGACCACCGATATGGCCAGTGNGCCGGTCTCCGTTNTCGGGGAANAANNGGCTGANNTCAGCCACCGNNAAAATGNNNTCAAANNN-NCNNTTAACCTGANNTTCTGGGGANNNNAANNNNNNGNNN-TGAANTNNNCAAAAAGGANNTNNNCNTNNATCCTTTNCNNNNAAANGCCNNNCNNNAAAANCGNNNNNGACCCNNNNNNAANNNNNNNNNNNGGNNNNNCNGGNNNNGGNAAANCNANNNCNAAANNAAANNNGGNANTNNNNNNGNNNNNNNTGNNNNNNNNNNNNNGGNNNNTNNNNGNNNNANNNNANNNGANNNNCCNNGGGNNGCNNNNNGNNNNNNNNNNNNCNNNNAAANNNNNNNNNNNNNNNNNCNNNNNNNNNNGNNNNGNNNANNNNNNNANNNANNNNNNNNNNNNNNNNNNNNNNNNNNNNNNNNNCNNNNNNNNNNNNNNGNGNNNNNNNNNNNNNNNNNNNNNNNNNNNNNNNNNNNNNNNNNNNNNNNNCNNNNNNGNNNTNNCNNNNNNNNNNNNNNNNNNNNNNNNNNNNNNNNNNNNNNNNNNNNNNNNNNNNNNNNNNN--------------------------------------------------------------
>23-1-4-12_G03_019.ab1_(reversed)
--------------------------------------------------------------------------------------------------------------------------------------------------------------------------------------------------------------------------------------------------------------------------------------------------------------------------------------------------------------------------------------------------------------------------------------------------------------------------------------------------------------------------------------------------------------------------------------------------------------------------------------------------------------------------------NNNNNNNNNNNNNNNNNNN-NNNNNNN--NNNNNNNNNNNN-NNNNNNNNNNNNNNNNNNNNNN-NNNNNNNNNNNNNNNNNNNNNNNNNNNNN-NNN-NN-N-NNNNNNN-NNNNNN-NNNNNNNNNNNNNNNNNNNNNNNNNNNNNNNNNNNNNNGNNNNCNNN-NNNNNNNNNNNNNNNNNNNNN-NNNNNNA-NNNNNNNNNNNNNNNNNNNNNNNNNNNNNNNNNNNNNNNNNNNNNNNNNNNNNNNNNN----N---N-NNNNNNNCNNTNNNNCNNNNNNNNNNNNNNNNNNGG---NANNNNNN-NNNNTGTNNNNNNGNNNTTNNNNNNNNAA--NN--GNNNNNNNNNNNNN--N-NNNGNNNNNNNNNNNNNNNNN-NNTNNNTTNNCCNNACNTNNGGTTNAAGANNNNTNNNNNNNNANTTNNNNTNNNNNNNTCNNNANANNNTNNNNGNNNNNNNNNNNNNNNNNNNTGGCCNANNNNNNNGTCATCANNNG-NCNNNNTTCTTNNNCNNNNNNNNNNNNCGANNAAAGTTNNNNNNN-NGNNT--TN-T-NNNNCAGCAGACGTGNNCTGNNCANGGGGA-T---NNN-NNTCCGTCNNNCCGGNGTGTC-AATA-ATATCNNTCT-GNNCATCCACAAACANNNGATAA-CGGCTCTCTCTTTT-ATAGGTGTAAACC-TTAAACTGCCGTACGT--ATAGGCT-GCGCAACTGTTGGGAANGGCGATCGGTGCGGG-CCTCTTNGCTATT-ACGCCAGCTGGCGAAAGGGGG-ATGTGCTGCAAGGCGATTAA-GTTGGG-TAACGCCAGGGNTTT-CCCAGTCACGNCGTT-GTAAAACGACGGCCAGTGAATTGTAATACGACTCACTATAGGGCGAA-TTGAA-TTTAGCGGCCGCGAATTCGCCCTTGCCATCCCCTTCTGTGAATGTTAGACCCATGGG-AGCAGCTGGTCAGAGGGGACCCCGGCCTGGGGCCCCTAACCCTATGTAGCCTCAGTCTTCCCATCAGGCTCTCAGCTCAGCCTGAGTGTTGAGGCCCCAGTGGCTGCTCTGGGGGCCTCCTGAGTTTCTCATCTGTGCCCCTCCCTCCCTGGCCCAGGTGAAGGTGTGGTTCCAGAACCGGAGGACAAAGTACAAACGGCAGAAGCTGGAGGAGGAAGGGCCTGAGTCCGAGCAGAAGAAGAAGGGCTCCCATCACATCAACCGGTGGCGCATTGCCACGAAGCAGGCCAATGGGGAGGACATCGATGTCACCTCCAATGACTA--------GG-------GTGGGCAACCACAAACCCACGAGGGCAGAGTGCTGCTTGCTGCTGGCCAGGCCCCTGCGTGGGCCCAAGCTGGACTCTGGCCACTCCCTGGCCAGGCTTTGGGGAGGCCTGGAGTCATGGCCCCACAGGGCTTGAAGCCCGGGGCCGCCATTGACAGAGGGACAAGCAATGGGCTGGCTGAGGCCTGGGACCACTTGGCCTTCTCCTCGGAGAGCCTGCCTGCCTGGGCGGGCCCGCCCGCCACCGCAGCCTCCCAGCTGCTCTCCGTGTCTCCAATCTCCAAGGGCGAATTCGTTTAAACCTGCAGGACTAGNCNNNNNNNNNANNNNNNNNNNNNNNN-------------------------------------------------------------------------------------------------------------------------------------------------------------------------------------------------------------------------------------------------------------------------------------------------------------------------------------------------------------------------------------------------------------------------------------------------------------------------------------------------------------------------------------------------------------------------------------------------------------------------------------------------------------------------------------------------------------------------------------------------------------------------------------------------------------------------------------------------------------------------------------------------------------------------------------------------------------------------------------------------------------------------------
>29-1-4-18_E04_024.ab1_(reversed)
-----------------------------------------------------------------------------------------------------------------------------------------------------------------------------------------------------------------------------------------------------------------------------------------------------------------------------------------------------------------------------------------------------------------------------------------------------------------------------------------------------------------------------------------------------------------------------------------------------------------------------------------------------------------------------------------------------------------------------------------------------------------------------------------------------------------------------------------------------------------------------------------------------------------------------------------------------------------------------------------------------NNN-TTNNNNNNNNNNNAANNGNNNTNNNGGNA--NN--NNNNNNTNNNANNN--T-NNNNNNNNNNNNNNNNNNNNN-NNNNNNNNTNNNNNNNNNNNNNTNNNNAANNNNNTTTNNNNNNNNNNNNNNNNTTCNNNNNNTTNNNNNNGANNAANNGNNNNNCGNNNACACNNNNNNNNNNCGGNNGTCATNNNNNNNCCAGCTTTCNNNNCNGATNNGCNCCNC-GGGNAAAGTTCNNNGGA-GACTT--TNNT-NNNNNNNNNGANNNNNACNNNCCAGGGGNN-NTCNNCC-NNCNGTNNNCCCNGGCGNGNNNAATA-NNNNCACTCT-GTACANCCNCNAACAGANGATAAACGGCTNTNTNTTTTTATNGGTGTAANCN-TTAAACNNCCCGNNNNNNATAGGCT-GCGCAACTNTGGGANNGNCGANNCGGTGCGGG-CNTCTTCGNTATT-ACGCCAGCTGGCGAAAGGGGGGATGTGCTGCAAGGCGATTAA-GNNGGG-TAACGCCAGGGTTTT-CCCAGTCACGACGTTNGTAAAACGACGGCCAGTGAATTGTAATACGACTCACTATAGGGCGAANTNGAAATTTAGCGGCCGNGAATTCGCCCTTGCCATCCCCTTCTGTGAATGTTAGACCCATGGG-AGCAGCTGGTCAGAGGGGACCCCGGCCTGGGGCCCCTAACCCTATGTAGCCTCAGTCTTCCCATCAGGCTCTCAGCTCAGCCTGAGTGTTGAGGCCCCAGTGGCTGCTCTGGGGGCCTCCTGAGTTTCTCATCTGTGCCCCTCCCTCCCTGGCCCAGGTGAAGGTGTGGTTCCAGAACCGGAGGACAAAGTACAAACGGCAGAAGCTGGAGGAGGAAGGGCCTGAGTCCGAGCAGAAGAAGAAGGGCTCCCATCACATCAACCGGTGGCGCATTGCCACGAAGCAGGCCAATGGGGAGGACATCGATGTCACCTCCAATGACTA--------GG-------GTGGGCAACCACAAACCCACGAGGGCAGAGTGCTGCTTGCTGCTGGCCAGGCCCCTGCGTGGGCCCAAGCTGGACTCTGGCCACTCCCTGGCCAGGCTTTGGGGAGGCCTGGAGTCATGGCCCCACAGGGCTTGAAGCCCGGGGCCGCCATTGACAGAGGGACAAGCAATGGGCTGGCTGAGGCCTGGGACCACTTGGCCTTCTCCTCGGAGAGCCTGCCTGCCTGGGCGGGCCCGCCCGCCACCGCAGCCTCCCAGCTGCTCTCCGTGTCTCCAATCTCCAAGGGCGAATTCGTTTAAACCTGCAGGACTANNCCCTTNNNNNNNNNNNNNNNNNNNN--------------------------------------------------------------------------------------------------------------------------------------------------------------------------------------------------------------------------------------------------------------------------------------------------------------------------------------------------------------------------------------------------------------------------------------------------------------------------------------------------------------------------------------------------------------------------------------------------------------------------------------------------------------------------------------------------------------------------------------------------------------------------------------------------------------------------------------------------------------------------------------------------------------------------------------------------------------------------------------------------------------------------------
>24-1-4-13_H03_017.ab1_(reversed)
-----------------------------------------------------------------------------------------------------------------------------------------------------------------------------------------------------------------------------------------------------------------------------------------------------------------------------------------------------------------------------------------------------------------------------------------------------------------------------------------------------------------------------------------------------------------------------------------------------------------------------------------------------------------------------------------------------------------------------------------------------------------------------------------------------------------------------------------------------------------------------------------------------------------------------------------------------------------------------------------------------------------------------------------------------------------------------------------------------NNNNNNNNNGNNGGNNNNNNNNNTNNNNNCCNNNTTTNTNNCCNNGNNNANNGNANNNNNNNCNNCNCNNNCNANNNNNNNNNGNNNNNNNNNNNNNCCCAN-NNTTNNNTCCNCGANANNNNNNCNNCNGNGNNAAANTTCNCGGGNNGNNTT--NN-T-NNGACANCAGNNNNGCNNNNNNCAGGGGGA-T---NNNNCATCNNTNGCCCCGNNNNGTC-AANN-ATATCNNTCNNGTACATCCACAAACAGACGATAA-CGGCTCTNTNTTTN-ATAGGTGTAANCCNTAAAACTGCCGTACGN--ATAGGNT-GCGCAACTGTTGNGAAGGNCGATCGGTGCGGG-CCTCTTCGNTATTTNNGCCAGCTGGCGAAAGGGGG-ATGTGCTGCAAGGCGNTTAA-GTNGGG-TAACGCCAGGGTTTTTCCCAGTCACGACGNN-GTAAAACGACGGCCAGTGAATNGTAATNNGACTCACTATAGGGNGAA-TTGAA-TTTAGCGGCCGNGAATTNGCCCTTGCCATCCCNTTCTGTGAATGTTAGACCCATGGGGAGCAGCTGGTCAGAGGGGACCCCGGCCTGGGGCCCCTAACCCTATGTAGCNTCAGTCTTCCCATCAGGCTNTCAGCTCAGCCTGAGTGTTGAGNCCCCAGTGGCTGCTCTGGGGGCCTCCTGAGTTTNTCATCTGTGCCCCTCCCTCCCTGGCCCAGGTGAAGGTGTGGTTCCAGAACCGGAGGACAAAGTACAAACGGCAGAAGCTGGAGGAGGAAGGGCCTGAGTCCGAGCAGAAGAAGAAGGGCTCCCATCACATCAACCGGTGGCGCATTGCCACGAAGCAGGCCAATGGGGAGGACATCGATGTCACCTCCAATGACTA--------GG-------GTGGGCAACCACAAACCCACGAGGGCAGAGTGCTGCTTGCTGCTGGCCAGGCCCCTGCGTGGGCCCAAGCTGGACTCTGGCCACTCCCTGGCCAGGCTTTGGGGAGGCCTGGAGTCATGGCCCCACAGGGCTTGAAGCCCGGGGCCGCCATTGACAGAGGGACAAGCAATGGGCTGGCTGAGGCCTGGGACCACTTGGCCTTCTCCTCGGAGAGCCTGCCTGCCTGGGCGGGCCCGCCCGCCACCGCAGCCTCCCAGCTGCTCTCCGTGTCTCCAATCTCCAAGGGCGAATTCGTTTAAACCTGCAGGACTANTCCCNNNNNNNNNNNNNNNNNNNNN---------------------------------------------------------------------------------------------------------------------------------------------------------------------------------------------------------------------------------------------------------------------------------------------------------------------------------------------------------------------------------------------------------------------------------------------------------------------------------------------------------------------------------------------------------------------------------------------------------------------------------------------------------------------------------------------------------------------------------------------------------------------------------------------------------------------------------------------------------------------------------------------------------------------------------------------------------------------------------------------------------------------------------
>30-1-4-19_F04_022.ab1_(reversed)
-----------------------------------------------------------------------------------------------------------------------------------------------------------------------------------------------------------------------------------------------------------------------------------------------------------------------------------------------------------------------------------------------------------------------------------------------------------------------------------------------------------------------------------------------------------------------------------------------------------------------------------------------------------------------------------------------------------------------------------------------------------------------------------------------------------------------------------------------------------------------------------------------------------------------------------------------------------------------------------------------------------------------------------------------------------------------------------------------------------------------------------------------------------------------------------------------------------------------------NGCCCCNNCNGGNNANNTTCNNNGGNNN-GNCTT--TN-TTNTNNCANNNGNCGTGCNNNNNCCNGGGNNTCN---NCC-NNNCNGTCGCCCCGGCGNGTN-NATNNATATNNNNTNNGNACATCCACNNNN-GACGATAA-CGGNTCTNTCTTTT-ATAGGNGTAANCN-NTAAACTGCCGTACNN--NNNANNNNGCGCAACTGTTGGGAAGGGCGANCGGTGCGGGNCCTNTTCGCTATT-ACGCCAGCTGGCGAAAGGGGG-ATGTGCTGCAAGGCGATTAAAGTTGGGGTAACGNCAGGGTTTT-CCNNGTCACGACGTT-GTAAAACGACGGCCAGTGAATTGTNNTNNGACTCACTATAGGGCGAA-TTGAAATTTAGCGGCCGCGAATTCGCCCTTGCCATCCCCTTCTGTGAATGTTAGACCCATGGG-AGCAGNNGGTCAGAGGGGACCCCGGCCTGGGGCCCCTAACCCTATGTAGCCTCAGTCTTCCCATCAGGCTCTCAGCTCAGCCTGAGTGTTGAGGCCCCAGTGGCTGCTCTGGGGGCCTCCTGAGTTTCTCATCTGTGCCCCTCCCTCCCTGGCCCAGGTGAAGGTGTGGTTCCAGAACCGGAGGACAAAGTACAAACGGCAGAAGCTGGAGGAGGAAGGGCCTGAGTCCGAGCAGAAGAAGAAGGGCTCCCATCACATCAACCGGTGGCGCATTGCCACGAAGCAGGCCAATGGGGAGGACATCGATGTCACCTCCAATGACTA--------GG-------GTGGGCAACCACAAACCCACGAGGGCAGAGTGCTGCTTGCTGCTGGCCAGGCCCCTGCGTGGGCCCAAGCTGGACTCTGGCCACTCCCTGGCCAGGCTTTGGGGAGGCCTGGAGTCATGGCCCCACAGGGCTTGAAGCCCGGGGCCGCCATTGACAGAGGGACAAGCAATGGGCTGGCTGAGGCCTGGGACCACTTGGCCTTCTCCTCGGAGAGCCTGCCTGCCTGGGCGGGCCCGCCCGCCACCGCAGCCTCCCAGCTGCTCTCCGTGTCTCCAATCTCCAAGGGCGAATTCGTTTAAACCTGCAGGACTANNCNNNNNNNNNNNNNNNNNNNNNN----------------------------------------------------------------------------------------------------------------------------------------------------------------------------------------------------------------------------------------------------------------------------------------------------------------------------------------------------------------------------------------------------------------------------------------------------------------------------------------------------------------------------------------------------------------------------------------------------------------------------------------------------------------------------------------------------------------------------------------------------------------------------------------------------------------------------------------------------------------------------------------------------------------------------------------------------------------------------------------------------------------------------------
>31-1-4-20_G04_020.ab1
-------------------------------------------------------------------------------------------------------------------------------------------------------------------------------------------------------------------------------------------------------------------------------------------------------------------------------------------------------------------------------------------------------------------------------------------------------------------------------------------------------------------------------------------------------------------------------------------------------------------------------------------------------------------------------------------------------------------------------------------------------------------------------------------------------------------------------------------------------------------------------------------------------------------------------------------------------------------------------------------------------------------------------------------------------------------------------------------------------------------------------------------------------------------------------------------------------------------------------------------------------------------------------------------------------------------------------------------------------------------------------------------------------------------------------------------------------------------------------------------------------------------------------------------------------------------------------------NNNNNNANTNNTACCTCCTAAAGNNNCNA-GTCCT-GCAGGTTTAAACGAATTCGCCCTTGCCATCCCCTTCTGTGAATGTTAGACCCATGGG-AGCAGCTGGTCAGAGGGGACCCCGGCCTGGGGCCCCTAACCCTATGTAGCCTCAGTCTTCCCATCAGGCTCTCAGCTCAGCCTGAGTGTTGAGGCCCCAGTGGCTGCTCTGGGGGCCTCCTGAGTTTCTCATCTGTGCCCCTCCCTCCCTGGCCCAGGTGAAGGTGTGGTTCCAGAACCGGAGGACAAAGTACAAACGGCAGAAGCTGGAGGAGGAAGGGCCTGAGTCCGAGCAGAAGAAGAAGGGCTCCCATCACATCAACCGGTGGCGCATTGCCACGAAGCAGGCCAATGGGGAGGACATCGATGTCACCTCCAATGACTA--------GG-------GTGGGCAACCACAAACCCACGAGGGCAGAGTGCTGCTTGCTGCTGGCCAGGCCCCTGCGTGGGCCCAAGCTGGACTCTGGCCACTCCCTGGCCAGGCTTTGGGGAGGCCTGGAGTCATGGCCCCACAGGGCTTGAAGCCCGGGGCCGCCATTGACAGAGGGACAAGCAATGGGCTGGCTGAGGCCTGGGACCACTTGGCCTTCTCCTCGGAGAGCCTGCCTGCCTGGGCGGGCCCGCCCGCCACCGCAGCCTCCCAGCTGCTCTCCGTGTCTCCAATCTCCAAGGGCGAATTCGCGGCCGCTAAATTCAATTCGCCCTATAGTGAGTCGTATTACAATTCACTGGCCGTCG-TTTTACAACGTCGTGACTGGGAAANCCCTGGCGTTACCCAACTTAATCGCCTTGCANCACATCCCCCTTTCGCCAGCTGGCGTAATAGCGAANAGGCCCGCACCGATCGCCCTTCCCAACAGTTGCGCAGCCTATACGTACGGCAGTTTAAGGTTTACNCCTATAAAAGAGAGAGCCGTTATCGACTGTTTGNGGATGTACAGAGTGATATTATTGACACGCCGGGGCGACGGATGNNNATCCCCCTGNNNANNNCACGTCTGCTGNNNNNNAA-GTCTCCCNNGAACTTTACCCGNNGNNNNNNATNNNNNNNNAAAGCTGGNNNNTGATGACCNCCGNNNNGNNCNNNGGNCCGNNNTNNNTNNNNGNNNAANANNNGNNNGATNNNNNNNNNNNNNANNNNAANTNNNNNNNN-NNN-NNNNTNNNNNNNNNNNNNNNNNNNNNNNNNNNANTNNNNAAANNNNNNNNNNNNNNNCNATNNNNNNNNNNNNNNTNNNNANNNNNNNNNNCCNGNNNNNNGNNNNNNNNNNNNNNNNNNNANNNNNNNNNANNNNNNNNNANTNCNNNNNNTNNNNNNNNNNNNANNNNNNCNNNNNNNNNNNNATNNNNNANNNNNNCNNNNNNNNNNNNNNNNNNNNNNNNNNNNNANNNNNNNNNNNNNNNNNNNNNNNNNNNNNNNNNNNNNNNNNNNNNNNNNNNNNANNNNNNNNNNNNNNNNNNNNNNNNNNNNNNNNNNNNNNNNNNANNNNNNNNNNNNNNNNNNNNNNNNNNNNNNNNNNNNNNNNNNNNNNNNNNNNNNNNNNNNNNNNN----------------------------------------------------------------------------------------------------------------------------------------------------------------------
>22-1-4-11_F03_021.ab1_(reversed)
------------------------------------------------------------------------------------------------------------------------------------------------------------------------------------------------------------------------------------------------------------------------------------------------------------------------------------------------------------------------------------------------------------------------------------------------------------------------------------------------------------------------------------------------------------------------------------------------------------------------------------------------------------------------------------------------------------------------------------------------------------------------------------------------------------------------------------------------------------------------------------------------------------------------------------------------------------------------------------------------------------------------------------------------------------------------------------------------------------NNTTTTNNNNNNNNGNNNGANNNNNNNNCNNNNTNNNNNCNGNNNAACGNNANANNGNNNNCNNNGNCCANNNNGGNNGNTCNNCATGGNNCCAN-NNTTNCNNNCNNNNNNNANGNNNNNNCCGGNNAAAGTNCACGGGA-GNNNTNNTT-N-GANNGCANGACNNNNCACNGGNCNGGGGN--T---CNC-NNTCNGTCNCCCNGGNGNNNNNAATA-ATNTCANTCT-GTACNTCCNCAAACAGACGATAN-NGGCTCTNTNTTTN-ATAGGTGTAAACC-TNNAACTGCCGTACGT--ATAGGNT-GCGCAACNGTTGGNAAGGGCGATCGGTGCGGG-CNTCTTCGCTATT-ACGCCAGCTGGCGAAAGGGGG-ATGTGCTGCAAGGCGATTAA-GTTGGG-TAACGCCAGGGTTTT-CCCAGTCACGACGTT-GTAAAACGACGGCCAGTGAATTGTAATACGACTCACTATAGGGCGAA-TTGAA-TTTAGCGGCCGNGAATTCGCCCTTGCCATCCCCTTCTGTGAATGTTAGACCCATGGG-AGCAGCTGGTCAGAGGGGACCCCGGCCTGGGGCCCCTAACCCTATGTAGCCTCAGTCTTCCCATCAGGCTCTCAGCTCAGCCTGAGTGTTGAGGCCCCAGTGGCTGCTCTGGGGGCCTCCTGAGTTTCTCATCTGTGCCCCTCCCTCCCTGGCCCAGGTGAAGGTGTGGTTCCAGAACCGGAGGACAAAGTACAAACGGCAGAAGCTGGAGGAGGAAGGGCCTGAGTCCGAGCAGAAGAAGAAGGGCTCCCATCACATCAACCGGTGGCGCATTGCCACGAAGCAGGCCAATGGGGAGGACATCGATGTCACCTCCAATGACAAACCCACGAGG--------TGGGCAACCACAAACCCACGAGGGCAGAGTGCTGCTTGCTGCTGGCCAGGCCCCTGCGTGGGCCCAAGCTGGACTCTGGCCACTCCCTGGCCAGGCTTTGGGGAGGCCTGGAGTCATGGCCCCACAGGGCTTGAAGCCCGGGGCCGCCATTGACAGAGGGACAAGCAATGGGCTGGCTGAGGCCTGGGACCACTTGGCCTTCTCCTCGGAGAGCCTGCCTGCCTGGGCGGGCCCGCCCGCCACCGCAGCCTCCCAGCTGCTCTCCGTGTCTCCAATCTCCAAGGGCGAATTCGTTTAAACCTGCAGGACTAGTNNNNNTAGNNANNNNNNNNNNNNNNNNNN----------------------------------------------------------------------------------------------------------------------------------------------------------------------------------------------------------------------------------------------------------------------------------------------------------------------------------------------------------------------------------------------------------------------------------------------------------------------------------------------------------------------------------------------------------------------------------------------------------------------------------------------------------------------------------------------------------------------------------------------------------------------------------------------------------------------------------------------------------------------------------------------------------------------------------------------------------------------------------------------------------------------------
>23-1-4-2_G03_019.ab1
-------------------------------------------------------------------------------------------------------------------------------------------------------------------------------------------------------------------------------------------------------------------------------------------------------------------------------------------------------------------------------------------------------------------------------------------------------------------------------------------------------------------------------------------------------------------------------------------------------------------------------------------------------------------------------------------------------------------------------------------------------------------------------------------------------------------------------------------------------------------------------------------------------------------------------------------------------------------------------------------------------------------------------------------------------------------------------------------------------------------------------------------------------------------------------------------------------------------------------------------------------------------------------------------------------------------------------------------------------------------------------------------------------------------------------------------------------------------------------------------------------------------------------------------------------------------------------------------NNNNNNNNNNNCNNNNGGNACNA-GTCCT-GCAGGTNNAANCGAATTCGCCCTTGCCATCCCCTTCTGTGAATGTTAGACCCATGGG-AGCAGCTGGTCAGAGGGGACCCCGGCCTGGGGCCCCTAACCCTATGTAGCCTCAGTCTTCCCATCAGGCTCTCAGCTCAGCCTGAGTGTTGAGGCCCCAGTGGCTGCTCTGGGGGCCTCCTGAGTTTCTCATCTGTGCCCCTCCCTCCCTGGCCCAGGTGAAGGTGTGGTTCCAGAACCGGAGGACAAAGTACAAACGGCAGAAGCTGGAGGAGGAAGGGCCTGAGTCCGAGCAGAAGAAGAAGGGCTCCCATCACATCAACCGGTGGCGCATTGCCACGAAGCAGGCCAATGGGGAGGACATCGATGTCACCTCCAATGACAAACCCACGAGG--------TGGGCAACCACAAACCCACGAGGGCAGAGTGCTGCTTGCTGCTGGCCAGGCCCCTGCGTGGGCCCAAGCTGGACTCTGGCCACTCCCTGGCCAGGCTTTGGGGAGGCCTGGAGTCATGGCCCCACAGGGCTTGAAGCCCGGGGCCGCCATTGACAGAGGGACAAGCAATGGGCTGGCTGAGGCCTGGGACCACTTGGCCTTCTCCTCGGAGAGCCTGCCTGCCTGGGCGGGCCCGCCCGCCACCGCAGCCTCCCAGCTGCTCTCCGTGTCTCCAATCTCCAAGGGCGAATTCGCGGCCGCTAAATTCAATTCGCCCTATAGTGAGTCGTATTACAATTCACTGGCCGTCG-TTTTACAACGTCGTGACTGGGAAAACCCTGGCGTTACCCAACTTAATCGCCTTGCAGCACATCCCCCTTTCGCCAGCTGGCGTAATAGCGAAGAGGCCCGCACCGATCGCCCTTCCCAACAGTTGCGCAGCCTATACGTACGGCAGTTTAAGGTTTACACCTATAAANGAGAGAGCCGTTATCGTCTGTTTGTGGATGTACAGAGTGATATTATTGACACGCCGGGGCGACGGATGGTGATCCCCCTGGCCAGTGCACGTCTGCTGTCAGATAAAGTCTCCCGTGAACTTTACCCGGNGGTGCATATCGGGGANGAAAGCTGGCGCATGATGACCACCGATATGGCCAGNGTGCCGGTNTCCGTTATCGGGGAANNNNNGGCTGANNNCNNCCCNGNNNAANTGANNNNNAAANNN-CCT-TNA-CCTGANNNNNNGGGNAANNANNNNNCNGNNNTGAANNNNNNAAAAGGNNNNNCCNTANNNCTTNNNNCNAAAANNCNNNNCNNAAAANCGNNNNNNNCCCNGGNANNNNNNNNNNNNNGNNNNNNNGGNNNNGGAAACNNNNCCNAAAAAANNNNNNNNNNNNNTGNNNNNNNNGNNNNNNNNNNNNGNNNNNNNNNNAANNNNNNANNNNNNNNNNNNNNNNGCCNNNNNNNNNNNGNAACCCGANAAANNNNNGGTNNNNNNNNNNNNNNNNNNNNGGNNNNNNNNNNNNNNNNNNNNNNNNNNNNNNNANNNNNNNNNNNNNTTNNNNNNNGNNNNNNNTNNNNNNNNNNNANNNNNNNTNANNNNNNNNNNNNNNNNNNNNNNNNNNNNNNNNNCNNNNNNNNNNNNNNNNNNNNNNNNNNNNNNNNNNNNNNNN-------------------------------------------------------------------------------------------------------------------
>30-1-4-9_F04_022.ab1
---------------------------------------------------------------------------------------------------------------------------------------------------------------------------------------------------------------------------------------------------------------------------------------------------------------------------------------------------------------------------------------------------------------------------------------------------------------------------------------------------------------------------------------------------------------------------------------------------------------------------------------------------------------------------------------------------------------------------------------------------------------------------------------------------------------------------------------------------------------------------------------------------------------------------------------------------------------------------------------------------------------------------------------------------------------------------------------------------------------------------------------------------------------------------------------------------------------------------------------------------------------------------------------------------------------------------------------------------------------------------------------------------------------------------------------------------------------------------------------------------------------------------------------------------------------------------------------------NNNNNNNNNNNNNNGGNACTA-GTCCT-GCAGGTTTAAACGAATTCGCCCTTGCCATCCCCTTCTGTGAATGTTAGACCCATGGG-AGCAGCTGGTCAGAGGGGACCCCGGCCTGGGGCCCCTAACCCTATGTAGCCTCAGTCTTCCCATCAGGCTCTCAGCTCAGCCTGAGTGTTGAGGCCCCAGTGGCTGCTCTGGGGGCCTCCTGAGTTTCTCATCTGTGCCCCTCCCTCCCTGGCCCAGGTGAAGGTGTGGTTCCAGAACCGGAGGACAAAGTACAAACGGCAGAAGCTGGAGGAGGAAGGGCCTGAGTCCGAGCAGAAGAAGAAGGGCTCCCATCACATCAACCGGTGGCGCATTGCCACGAAGCAGGCCAATGGGGAGGACATCGATGTCACCTCCAATGACAAACCCACGAGG--------TGGGCAACCACAAACCCACGAGGGCAGAGTGCTGCTTGCTGCTGGCCAGGCCCCTGCGTGGGCCCAAGCTGGACTCTGGCCACTCCCTGGCCAGGCTTTGGGGAGGCCTGGAGTCATGGCCCCACAGGGCTTGAAGCCCGGGGCCGCCATTGACAGAGGGACAAGCAATGGGCTGGCTGAGGCCTGGGACCACTTGGCCTTCTCCTCGGAGAGCCTGCCTGCCTGGGCGGGCCCGCCCGCCACCGCAGCCTCCCAGCTGCTCTCCGTGTCTCCAATCTCCAAGGGCGAATTCGCGGCCGCTAAATTCAATTCGCCCTATAGTGAGTCGTATTACAATTCACTGGCCGTCG-TTTTACAACGTCGTGACTGGGAAAACCCTGGCGTTACCCAACTTAATCGCCTTGCAGCACATCCCCCTTTCGCCAGCTGGCGTAATAGCGAAGAGGCCCGCACCGATCGCCCTTCCCAACAGTTGCGCAGCCTATACGTACGGCAGTTTAAGGTTTACACCTATAAANGAGAGAGCCGTTATCGTCTGTTTGTGGATGTACAGAGTGATATTATTGACACGCCGGGGCGACGGATGGTGATCCCCCTGGCCAGTGCACGTCTGCTGTCAGATAAAGTCTCCCGTGAACTTTACCCGGNGGTGCATATCGGGGATGAAAGCTGGCGCATGATGACCACCGATATGGCCAGNNNGCCGGTCTCCGTTNTCGGGGANNAANNGGNTGANNTCAGCCNCCGNGAAAATGNNTNCAAAAANNCCN-TTAACCTGATGTTNNGGGGANNNNAANTNNCNGNNN-TGAGATNNNNAAANNGGANNNNCNCCNANNTCCTTTNNNNNAAAANNNNNNNNNNAAAANNGGTNNNN-ACCCNGGNNNANNNNNNNNNNNNGGNNNNNNNNNNNANGNAANNNNNNNNNNAAANNAAANNNNNNNNNTNNNNNGNNNNNNNNGGNNNNNNNNNNNGNNNGGTTNANNNNNNNNNNNANNNNNNNNNNNNNNNGGGCNNNNNNNNAANNNNNNNNNNCNNNANNNNNNNNNNNNNNNNNNNCNNNNNNNNNNNNNNNGNNNNNNNNNNNNNNNNNNNNNNNNNNNNNNNNNNNNNNNNNNNNNNNNNNNNNNNNNNNNNNNNNNNNNNNNNNNNNNNNNNNNNNNNNNNGNNNNNNNNNNNNNNNCNNNNNNNNNNNNNNNNNNNNNNCNNNNNNCNCANNNNNNNNNNNNNNNNNNNNNNNNNNNNNNNNNNNNNNNNNNNNNNNNNNNNNNNNNNNNNNNNNNNNNNNNNNNNNNNNNNNNNNNNNNNNNNNNNNNNNNNNNNNNNNNN
>27-1-4-16_C04_028.ab1
--------------------------------------------------------------------------------------------------------------------------------------------------------------------------------------------------------------------------------------------------------------------------------------------------------------------------------------------------------------------------------------------------------------------------------------------------------------------------------------------------------------------------------------------------------------------------------------------------------------------------------------------------------------------------------------------------------------------------------------------------------------------------------------------------------------------------------------------------------------------------------------------------------------------------------------------------------------------------------------------------------------------------------------------------------------------------------------------------------------------------------------------------------------------------------------------------------------------------------------------------------------------------------------------------------------------------------------------------------------------------------------------------------------------------------------------------------------------------------------------------------------------------------------------------------------------------------------NNNNNNNNNNNNNNNNNNNNNNGGNNTA-GTCCT-GCAGGTTTAAACGAATTCGCCCTTGCCATCCCCTTCTGTGAATGTTAGACCCATGGG-AGCAGCTGGTCAGAGGGGACCCCGGCCTGGGGCCCCTAACCCTATGTAGCCTCAGTCTTCCCATCAGGCTCTCAGCTCAGCCTGAGTGTTGAGGCCCCAGTGGCTGCTCTGGGGGCCTCCTGAGTTTCTCATCTGTGCCCCTCCCTCCCTGGCCCAGGTGAAGGTGTGGTTCCAGAACCGGAGGACAAAGTACAAACGGCAGAAGCTGGAGGAGGAAGGGCCTGAGTCCGAGCAGAAGAAGAAGGGCTCCCATCACATCAACCGGTGGCGCATTGCCACGAAGCAGGCCAATGGGGAGGACATCGATGTCACCTCCAATGACAA--------ANCCGNNANGNGGGCAACCNCNAACCCNCGAGGGCNGANTGCTGCTTGCTGCTGGCCAGGNNCCTGCNTGGGNCCANNCTGGACTCTGGCNACTCCCTGNNCNGNNNNNNNNGANGNCTGGANNCATGGNCCCNNANGGCTTGAAGCCNGGNNNCNCNNNNGNCANAGGNANNNNCNNNGNNNNGNCTGANNNCNGNNANCNCTTGNNCTNNNNNNCNNANANNCNGNNNGNNNGNGNGGNNCCGCCNNNNANNNNANNCTNNNN-CTGNTNNNCNTGTCTCCNANNNNNAANGNNNANNNCNCNNNCGCTAANTTCANNTNNNCNNATANTGAGNCNNATNACNNNNCACTGNNCGTCNNTTTTACNNNNNGNNGANNGNNNNA-------------------------------------------------------------------------------------------------------------------------------------------------------------------------------------------------------------------------------------------------------------------------------------------------------------------------------------------------------------------------------------------------------------------------------------------------------------------------------------------------------------------------------------------------------------------------------------------------------------------------------------------------------------------------------------------------------------------------------------------------------------------------------------------------------------------------------------------------------------------------------------------------------------------------------------------------------------------------------------------
>29-1-4-8_E04_024.ab1
--------------------------------------------------------------------------------------------------------------------------------------------------------------------------------------------------------------------------------------------------------------------------------------------------------------------------------------------------------------------------------------------------------------------------------------------------------------------------------------------------------------------------------------------------------------------------------------------------------------------------------------------------------------------------------------------------------------------------------------------------------------------------------------------------------------------------------------------------------------------------------------------------------------------------------------------------------------------------------------------------------------------------------------------------------------------------------------------------------------------------------------------------------------------------------------------------------------------------------------------------------------------------------------------------------------------------------------------------------------------------------------------------------------------------------------------------------------------------------------------------------------------------------------------------------------------------------------------------------NNNNNNNNNCTAGTCCNNCAGGTTNAANCGAATTCGCCCTTGCCATCCCCTTCTGTGAATGTTAGACCCATGGG-AGCAGCTGGTCAGAGGGGACCCCGGCCTGGGGCCCCTAACCCTATGTAGCCTCAGTCTTCCCATCAGGCTCTCAGCTCAGCCTGAGTGTTGAGGCCCCAGTGGCTGCTCTGGGGGCCTCCTGAGTTTCTCATCTGTGCCCCTCCCTCCCTGGCCCAGGTGAAGGTGTGGTTCCAGAACCGGAGGACAAAGTACAAACGGCAGAAGCTGGAGGAGGAAGGGCCTGAGTCCGAGCAGAAGAAGAAGGGCTCCCATCACATCAACCGGTGGCGCATTGCCACGAAGCAGGCCAATGGGGAGGACATCGATGTCACCTCCAATGACTA--------NN-------NNGGNNNNNNNCAAACCNNNGAGNNNNGAGNGCTGNTNGCTGCTGGCNNNNNCCNTGCNNNNNNCCNGNCTGNNNNCTGGNNNCTCNNTGNNCNNNNTTTGGGGANNNNNGANNNNNNGNCCNNNNNNNCTTNAGCNNNGNNCCGNNNNNNNCNNNNGANNNANNNANNNGCTGGNNGANNN--CTGAGACCNNNNNNCCTNNNCCNNNNNNNNCNNNCNNGNNGNNNCNNTGCNGCCCGCCNCCNNANACTCCCAGCTGCTCTCTNNNTNNCNNNTCTCCANNNNNGANNNGCNNCNGCTNNNNNCNATNNNCCCNNNNNNNNNNNGNNNNACANNNCACTNNNCGTNNTNNACNNNNNNNGNNTGGNANNCNNNNNCNNACCNNNNNNNNNTNNNGNANNNNTCCNNTTTCNCNNNNNNCGNNNAGNANNAGGNNNNNCCNNTNGNNNTNNNNNNNNNNNNANNTANACNNNNNANNNAAGTNACNCTANNNANNANNNNNGNNATCGTNTNNNNNTGATGTANNNGTGNNATANNNNNNNNNNNCNNNGNANNNNGANNNNNGCNNTGCNGNNNGCTGTNGNNANGNNTNNGTNNNNNANCNNNNNNNNNTCNNNANNNAANNGNNNCTGAGANANGANNGNNNNNNCGNNNCGTTCGNANNANNNNNNNNNNNNNNGCANTGNNNNNNNNNATACNGNGNNNNNANGAATNNAGNNNNNTNNNATNGNNTNNTNNCTTNCNNNAGCAACNNNCGGNNNCNGACNNNATNGNNTNNNNNGAANNNNCAANAANNAACTNNTGNNNNNNNNGNANNNNNNNNNNNNNNNNNNNNNNNNNNNNNNNNNNNANNANTNNCNNNNNNNNAANNNAANNNNNNNNNNNNNNNCNCNNGNNNNNNNNNNNNNNNCNNNNNNNNNNNNNNANNNNTNNNNNNNNNNNNNNNNNNNNNNNNNNNNNNNNNNNNNN-------------------------------------------------------------------------------------------------------------------------------------------------------------------------------------------------------------------------------------------------------------------------------------------------------------------------------------------------------------------------
>25-1-4-14_A04_032.ab1_(reversed)
----------------------------------------------------------------------------------------------------------------------------------------------------------------------------------------------------------------------------------------------------------------------------------------------------------------------------------------------------------------------------------------------------------------------------------------------------------------------------------------------------------------------------------------------------------------------------------------------------------NNCNNTNNNNNCCNNANNNNCNNNNNNNNCCCANNGNGGCCGNNNNNACCNNGCGTGCNAT-CCATNTNNTTCNANTCATGNGAAACGNNTCNTCAT--CCTGTCTCTNGA-TCAGAGCTTGNNCNNNGGCGCC-ATCAGANCCTNGGCGGCAAGAAAGCCATC-CAN-TN-A-CTTNGCA-GGGCTT-CCCANCCTTACCAGAGGGCGCCCCAGCTGGNCAATTCCGGTTCGCTT-GCTGTCCATAAANCCGCCCAG-TCTAGCT-ATCGCCATGTAAGCNCACTGCAAGCTACCTGCTTTCTCTTTGCGCTTNGCGTTTTCCC----TTGTC-CNGATAGCCCAGTAGCTGACATTCATCCGGGGTCAG---CACCGTTTCTGCGGACTGGCTTTNTNNGTGAAAAGGATCTAG--GTGAAGATCCTTTT-TGATAATCTCATGCCTGACANTTATATTCCCCAGAACATCAGGTTAATGGCGTTTTTGATGTCATTTTCGCGGTGGCTGAGATCAGCCACTTCTTCCCCGATAACGGAGACCGGCACACTGGCCATATCGGTGGTCATCATGCG-CCAGCTTTCATCCCCGATATGCACCACCGGGTAAAGTTCACGGGA-GACTT--TA-T-CTGACAGCAGACGTGCACTGGCCAGGGGGA-T---CAC-CATCCGTCGCCCCGGCGTGTC-AATA-ATATCACTCT-GTACATCCACAAACAGACGATAA-CGGCTCTCTCTTTT-ATAGGTGTAAACC-TTAAACTGCCGTACGT--ATAGGCT-GCGCAACTGTTGGGAAGGGCGATCGGTGCGGG-CCTCTTCGCTATT-ACGCCAGCTGGCGAAAGGGGG-ATGTGCTGCAAGGCGATTAA-GTTGGG-TAACGCCAGGGTTTT-CCCAGTCACGACGTT-GTAAAACGACGGCCAGTGAATTGTAATACGACTCACTATAGGGCGAA-TTGAA-TTTAGCGGCCGCGAATTCGCCCTTGCCATCCCCTTCTGTGAATGTTGCTCTCCGTGT-CTCCAATCTCCAAGGGCGAATTCGTTTAAACCTGCAGGACTANNCNNNNNNNNNNNNNNNNNNNNNNNNN------------------------------------------------------------------------------------------------------------------------------------------------------------------------------------------------------------------------------------------------------------------------------------------------------------------------------------------------------------------------------------------------------------------------------------------------------------------------------------------------------------------------------------------------------------------------------------------------------------------------------------------------------------------------------------------------------------------------------------------------------------------------------------------------------------------------------------------------------------------------------------------------------------------------------------------------------------------------------------------------------------------------------------------------------------------------------------------------------------------------------------------------------------------------------------------------------------------------------------------------------------------------------------------------------------------------------------------------------------------------------------------------------------------------------------------------------------------------------------------------------------------------------------------------------------------------------------------------------------------------------------------------------------------
>28-1-4-17_D04_026.ab1_(reversed)
-------------------------------------------------------------------------------------------------------------------------------------------------------------------------------------------------------------------------------------------------------------------------------------------------------------------------------------------------------------------------------------------------------------------------------------------------------------------------------------------------------------------------------------------------------------------------------------------------------------------------------------------------------------------------------------------NGNAACGA-TCNTNCNTNCCTGTNTCTTGA-TCAGAGCTTNATCCCNNNNNCN-NTCAGATCCTNGNNGNCAAGAAAGCCANC-CAG-TTTA-CTTTGCA-NGGCTT-CCCNACNTTACCAGAGGGCGCCCCAGCTGGCAANTTNCGNTTNGCTTNGCTGTCCATAAAACCGCCCAN-TCTAGCT-ATCGCCATGTAAGCCCACTGCAAGCTACCTGCTTTCTCTTTGCG-CNNGNGTTTTCCC----TTGNC-CAGATAGCCCAGTAGCTGACATTCATCCGGGGTCAG---CACCGTTTNTGCGGACTGGCTTTCTACGTGAAAAGGATCTAN--NNNNNGATCCTTTTTNGATAATCTCATGCCTGACATTTATATTCCCCAGNNCNTCAGGTTAATGGCGTTTTTGATGTCATTTTCGCGGTGGCTGAGATCAGCCACTTCTTCCCCGATAACGGAGACCGGCACACTGGCCATATCGGTGGTCATCATGCG-CCAGCTTTCATCCCCGATATGCACCACCGGGTAAAGTTCACGGGA-GACTT--TA-T-CTGACAGCAGACGTGCACTGGCCAGGGGGA-T---CAC-CATCCGTCGCCCCGGCGTGTC-AATA-ATATCACTCT-GTACATCCACAAACAGACGATAA-CGGCTCTCTCTTTT-ATAGGTGTAAACC-TTAAACTGCCGTACGT--ATAGGCT-GCGCAACTGTTGGGAAGGGCGATCGGTGCGGG-CCTCTTCGCTATT-ACGCCAGCTGGCGAAAGGGGG-ATGTGCTGCAAGGCGATTAA-GTTGGG-TAACGCCAGGGTTTT-CCCAGTCACGACGTT-GTAAAACGACGGCCAGTGAATTGTAATACGACTCACTATAGGGCGAA-TTGAA-TTTAGCGGCCGCGAATTCGCCCTT---ATCCCCTTCTGTGAATGTTGCTCTCCGTGT-CTCCAATCTCCAAGGGCGAATTCGTTTAAACCTGCAGGACNNNNNNNNNNNNNNNNNNNNNNNNNNNNNNNN----------------------------------------------------------------------------------------------------------------------------------------------------------------------------------------------------------------------------------------------------------------------------------------------------------------------------------------------------------------------------------------------------------------------------------------------------------------------------------------------------------------------------------------------------------------------------------------------------------------------------------------------------------------------------------------------------------------------------------------------------------------------------------------------------------------------------------------------------------------------------------------------------------------------------------------------------------------------------------------------------------------------------------------------------------------------------------------------------------------------------------------------------------------------------------------------------------------------------------------------------------------------------------------------------------------------------------------------------------------------------------------------------------------------------------------------------------------------------------------------------------------------------------------------------------------------------------------------------------------------------------------------------------------
>24-1-4-3_H03_017.ab1_(reversed)
NNNNNGNNNNNNNNNNNNNNNNNANNNNNNNNNNCNNNNNNNNNNNNNNNNNNNNNNNNNNNNNNNNNNNNNNNNNNNNNNCNNNNNNNNNNNNNNNNNNNNNNNGGNNTTTNNCNNNNNNNNNNNNNNNNTNNNNNNNNNNNNNNNNNNNNNNNNGNNNTNCCNNNNNNNGGNNNANNTNNGGGNNNNNCCCNNNNTNNNTTNNNCNNNNNNNNNNNNNNNNNNNNNGGTTNNNNNNNNNNNNNTNNCNNNNNNNNNNNTTCCTTGNNNNNNNANGGCNNNNANCNGNNNNAANNNNNNCNNCCCCNCNNTNNNNNNNNCCNNNNGGNNNCNNTNNNNNNNNNNCNAGNNNNNNNNNNNNNNNNNCNNCCCCNGNNNNTTNCCCAANNGCNANCANNNCCNTNCCGTTTCANNGANAANNNCGAGNNCANNTGCNNAAGGAACGCCCGNNNNGCCCANCCACGNNAGCCGNNCTGCCTTGNTTTGCAGTTCATTCAGGGCNCCGGACAGGTCGGTCTTGACAAAAAGAACCGGGCGCCCCTGCGCTGACAGCCGGAACACGGCGGCATCAGAGCAGCCGATTGTCTGTTGTGCCCAGTCATAGCCGAATAGCCTCTCCACCCAAGCGGCCGGAGAACCTGCGTGCAATCCATCTTGTTCAATCATGCGAAACGA-TCCTCAT--CCTGTCTCTTGA-TCAGAGCTTGATCCCCTGCGCC-ATCAGATCCTTGGCGGCAAGAAAGCCATC-CAGNTT-A-CTTTGCA-GGGCTT-CCCAACCTTACCAGAGGGCGCCCCAGCTGG-CAATTCCGGTTCGCTT-GCTGTCCATAAAACCGCCCAG-TCTAGCT-ATCGCCATGTAAGCCCACTGCAAGCTACCTGCTTTCTCTTTGCG-CTTGCGTTTTCCC----TTGTC-CAGATAGCCCAGTAGCTGACATTCATCCGGGGTCAG---CACCGTTTCTGCGGACTGGCTTTCTACGTGAAAAGGATCTAG--GTGAAGATCCTTTT-TGATAATCTCATGCCTGACATTTATATTCCCCAGAACATCAGGTTAATGGCGTTTTTGATGTCATTTTCGCGGTGGCTGAGATCAGCCACTTCTTCCCCGATAACGGAGACCGGCACACTGGCCATATCGGTGGTCATCATGCG-CCAGCTTTCATCCCCGATATGCACCACCGGGTAAAGTTCACGGGA-GACTT--TA-T-CTGACAGCAGACGTGCACTGGCCAGGGGGA-T---CAC-CATCCGTCGCCCCGGCGTGTC-AATA-ATATCACTCT-GTACATCCACAAACAGACGATAA-CGGCTCTCTCTTTT-ATAGGTGTAAACC-TTAAACTGCCGTACGT--ATAGGCT-GCGCAACTGTTGGGAAGGGCGATCGGTGCGGG-CCTCTTCGCTATT-ACGCCAGCTGGCGAAAGGGGG-ATGTGCTGCAAGGCGATTAA-GTTGGG-TAACGCCAGGGTTTT-CCCAGTCACGACGTT-GTAAAACGACGGCCAGTGAATTGTAATACGACTCACTATAGGGCGAA-TTGAA-TTTAGCGGCCGCGAATTCGCCCTTGCCATCCCCTTCTGTGAATGTTGCTCTCCGTGT-CTCCAATCTCCAAGGGCGAATTCGTTTAAACCTGCAGGACTNNTNCCNNNNNNNNNNNNNNNNN------------------------------------------------------------------------------------------------------------------------------------------------------------------------------------------------------------------------------------------------------------------------------------------------------------------------------------------------------------------------------------------------------------------------------------------------------------------------------------------------------------------------------------------------------------------------------------------------------------------------------------------------------------------------------------------------------------------------------------------------------------------------------------------------------------------------------------------------------------------------------------------------------------------------------------------------------------------------------------------------------------------------------------------------------------------------------------------------------------------------------------------------------------------------------------------------------------------------------------------------------------------------------------------------------------------------------------------------------------------------------------------------------------------------------------------------------------------------------------------------------------------------------------------------------------------------------------------------------------------------------------------------------------------------
>26-1-4-15_B04_030.ab1_(reversed)
-------------------------------------------------------------------------------------------------------------------------------------------------------------------------------------------------------------------------------------------------------------------------------------------------------------------------------------------------------------------------------------------------------------------------------------------------------------------------------------------------------------------------------------------------------------------------------------------------------------------------------------------------------------------------------------------NNNNNNNC-NTNCATN--CNNNTNTNTTGNNTCAGAGNNGNNTCCCCTGCGCCCNTCAGATCCTNGGCGGCAAGAANNNNNNNNCAG-TT-NNCTTTGCNNGGGCTTTCCCANCNTNNCCAGAGGGCGCCCCAGCTGG-CAATTNCGGTTCGNTN-GCNGTCCNTAAAACCGCCCAGNTCTAGCNNATCGCCANGTAAGCCCACTGCNAGCTACNTGCTTTCTCTTTGCG-CTTGCGTTTTCCCNTTGT---C-CAGATAGCCCAGNNGNTGACATTCATCCGGGGTCAG---CACCGTTTCTGCGGACTGGCTTTNTACGTGAAAAGGATNTAG--GTGAAGATCCTTTT-TGATAATCTCATGCCTGACATTTATATTCCCCAGAACATCAGGNNAATGGCGTTTTTGATGTCATTTTCGCGGTGGCTGAGATCAGCCACTTCTTCCCCGATAACGGAGACCGGCACACTGGCCATATCGGTGGTCATCATGCG-CCAGCTTTCATCCCCGATATGCACCACCGGGTAAAGTTCACGGGA-GACTT--TA-T-CTGACAGCAGACGTGCACTGGCCAGGGGGA-T---CAC-CATCCGTCGCCCCGGCGTGTC-AATA-ATATCACTCT-GTACATCCACAAACAGACGATAA-CGGCTCTCTCTTTT-ATAGGTGTAAACC-TTAAACTGCCGTACGT--ATAGGCT-GCGCAACTGTTGGGAAGGGCGATCGGTGCGGG-CCTCTTCGCTATT-ACGCCAGCTGGCGAAAGGGGG-ATGTGCTGCAAGGCGATTAA-GTTGGG-TAACGCCAGGGTTTT-CCCAGTCACGACGTT-GTAAAACGACGGCCAGTGAATTGTAATACGACTCACTATAGGGCGAA-TTGAA-TTTAGCGGCCGCGAATTCGCCCTTGCCATCCCCTTCTGTGAATGTTGCTCTCCGTGT-CTCCAATCTCCAAGGGCGAATTCGTTTAAACCTGCAGGACTAGNCCNNNNNNNNNNNNNNNNNNNNNNNNNN----------------------------------------------------------------------------------------------------------------------------------------------------------------------------------------------------------------------------------------------------------------------------------------------------------------------------------------------------------------------------------------------------------------------------------------------------------------------------------------------------------------------------------------------------------------------------------------------------------------------------------------------------------------------------------------------------------------------------------------------------------------------------------------------------------------------------------------------------------------------------------------------------------------------------------------------------------------------------------------------------------------------------------------------------------------------------------------------------------------------------------------------------------------------------------------------------------------------------------------------------------------------------------------------------------------------------------------------------------------------------------------------------------------------------------------------------------------------------------------------------------------------------------------------------------------------------------------------------------------------------------------------------------------
