# Supplementary material for: Non-homologous DNA increases gene disruption efficiency by altering DNA repair outcomes
Source: Nat Commun. 2016 Aug 17;7:12463. doi: 10.1038/ncomms12463 (PMC4992056; doi:10.1038/ncomms12463)
Supplement: Supplementary Data 3 — Zip archive containing FASTA alignments used to generate Figure 2 and Supplementary Figure 3 [file ncomms12463-s4.zip › 1-5.fasta]

>Reference
-----------------------------------------------------------------------------------------------------------------------------------------------------------------------------------------------------------------------------------------------------------------------------------------------------------------------------------------------------------------------------------------------------------------------------------------------------------------------------------------------------------------------------------------------------------------------------------------------------------------------------------------------------------------------------------------------------------------------------------------------------------------------------------------------------------------------------------------------------------------------------------------------------------------------------------------------------------------------------------------------------------------------------------------------------------------------------------------------------------------------------------------------------GCCATCCCCTTCTGTGAATGTTAGACCCATGGGAGCAGCTGGTCAGAGGGGACCCCGGCCTGGGGCCCCTAACCCTATGTAGCCTCAGTCTTCCCATCAGGCTCTCAGCTCAGCCTGAGTGTTGAGGCCCCAGTGGCTGCTCTGGGGGCCTCCTGAGTTTCTCATCTGTGCCCCTCCCTCCCTGGCCCAGGTGAAGGTGTGGTTCCAGAACCGGAGGACAAAGTACAAACGGCAGAAGCTGGAGGAGGAAGGGCCTGAGTCCGAGCAGAAGAAGAAGGGCTCCCATCACATCAACCGGTGGCGCATTGCCACGAAGCAGGCCAATGGGGAGGACATCGATGTCACCTCCAATGACTAGGGTGGGCAACCACAAACCCACGAGGGCAGAGTGCTGCTTGCTGCTGGCCAGGCCCCTGCGTGGGCCCAAGCTGGACTCTGGCCACTCCCTGGCCAGGCTTTGGGGAGGCCTGGAGTCATGGCCCCACAGGGCTTGAAGCCCGGGGCCGCCATTGACAGAGGGACAAGCAATGGGCTGGCTGAGGCCTGGGACCACTTGGCCTTCTCCTCGGAGAGCCTGCCTGCCTGGGCGGGCCCGCCCGCCACCGCAGCCTCCCAGCTGCTCTCCGTGTCTCCAATCTCC--------------------------------------------------------------------------------------------------------------------------------------------------------------------------------------------------------------------------------------------------------------------------------------------------------------------------------------------------------------------------------------------------------------------------------------------------------------------------------------------------------------------------------------------------------------------------------------------------------------------------------------------------------------------------------------------------------------------------------------------------------------------------------------------------------------------------------------------------------------------------------------------------------------------------------------------------------------------------------------------------------------------------------------------------------------------------------
>35-1-5-4_C05_043.ab1_(reversed)
NNNNNNNNNNNNNNNNNNNNNNNNNNNNNNNNNNNNNNNNNNNNNNNNNNNNNNNNNNNNNNNNNNNNNNNNNNNNNNNNNNNNNNNNNNNNNNNNNNNNNNNNNNNNNNNNNNNNNNNNNNNNNNTTNNNNNNNNNNNNNNNNNNNNNNNNNNNNNNNNNNNNNNNNNNNNNNNNNNNNNNNNNNNNNNNNNNNNNNNNNNNNNNNNCCNNNNNNGNNNNNNNNNNNNNNNNNNNNNNNNNNNNNNNNNNNNNNNNNNNNNNNNNNNNNTNNNNCNNCCNNNNNNNNNNNNNNNGNAANNNNNNNNTTTTNNNNNGNTNNNNNNTTCCNNNNNNGNNNNNNNNNNNNNTCNGNNTNNNNNNNTNNNNNNNANNNNCCNNTTNNNNNNNNCCANNNANNNCNNNNNNNNNNNNNNNNTTTTNNNTNNNNNNGNNNNTTCCNTNNNCNNNNNNNCCNNNNNNNNNNNTNNNCGGGGTCNNNNCGNTTTTTNNNNNNTGGCTTTTTNNNNNAAAANGNNTTAGGNNAANNNCCNNTTTNNNNANNNNANNNCTGNNNNNTNNN-NTCCCCNNAANNTCAGGTTAANGGNNNTTTTGNANTCATTTTNNCGGNGGNTGANNNCAGCCNNNTNNTCCCCGATAACGGANACCGGCANNCTGGCCATATCGGTGGTCATCATGCGCCAGCTTTCATCCCCGATATGCACCACCGGGTAAAG--TTCACGGG----AGACTTTATCTGACAGCAGACGTGCACT-GGCCAGGG-GGATCA-CCAT--CCGTCG---CCCCGGCGTGTCAAT-AATAT-CACTCTGTACATCCAC-AAA-CAGACG-ATAACGGC-TCTCTCNTTTATAGGT-GTAAACCTT-AAACTGCC-GTACGTATAGGCTGCGCAACT-GTTGGGAAGGG-CGAT-CGGTGCGGGCCTCTT-CGCTATTACGCC-AGCTGG-CGAAA-GGGGGATGTGCTGCAA-GGCGATTAAGTTGGGTAACGCCAGGG-TTTTCCCAGTCACGACGTTGTA-AAA-CGACGGCCAGTGAATTGTAATACGACTCACTATAGGGCGAATTGA-ATTTAGCGGCCGCGAA-TTCGCCCTTGCCATCCCCTTCTGTGAATGTTAGACCCATGGGAGCAGCTGGTCAGAGGGGACCCCGGCCTGGGGCCCCTAACCCTATGTAGCCTCAGTCTTCCCATCAGGCTCTCAGCTCAGCCTGAGTGTTGAGGCCCCAGTGGCTGCTCTGGGGGCCTCCTGAGTTTCTCATCTGTGCCCCTCCCTCCCTGGCCCAGGTGAAGGTGTGGTTCCAGAACCGGAGGACAAAGTACAAACGGCAGAAGCTGGAGGAGGAAGGGCCTGAGTCCGAGCAGAAGAAGAAGGGCTCCCATCACATCAACCGGTGGCGCATTGCCACGAAGCAGGCCAATGGGGAGGACATCGATGTCACCTCCAATGACTAGGGTGGGCAACCACAAACCCACGAGGGCAGAGTGCTGCTTGCTGCTGGCCAGGCCCCTGCGTGGGCCCAAGCTGGACTCTGGCCACTCCCTGGCCAGGCTTTGGGGAGGCCTGGAGTCATGGCCCCACAGGGCTTGAAGCCCGGGGCCGCCATTGACAGAGGGACAAGCAATGGGCTGGCTGAGGCCTGGGACCACTTGGCCTTCTCCTCGGAGAGCCTGCCTGCCTGGGCGGGCCCGCCCGCCACCGCAGCCTCCCAGCTGCTCTCCGTGTCTCCAATCTCCAAGGGCGAA-TTCGTTTAAACCTGCAGGACTAGTCCCNNNNNNNNNNNNNNN----------------------------------------------------------------------------------------------------------------------------------------------------------------------------------------------------------------------------------------------------------------------------------------------------------------------------------------------------------------------------------------------------------------------------------------------------------------------------------------------------------------------------------------------------------------------------------------------------------------------------------------------------------------------------------------------------------------------------------------------------------------------------------------------------------------------------------------------------------------------------------------------------------------------------------------------------------------------------------------------------------------------------
>36-1-5-5_D05_041.ab1_(reversed)
----------------------NNNNNNNNNNNNNNNNNNNNNNNNNNNNNNNNNNNNNNNNNNNNNNNNNNNNNNNNNNNNNNNNGNNNNNNNNNNNNNNNNNNNNNNNNNNNCNNNNNNNNNNNNNNNNNNNNNNCNNNNNNNNNNNNNNNNNNNNNNNNNNNNNNNNTTNNNNNNNNNNNNNNNNNNNNNNNNNNCNNNNNGNNNNNNNNNNNNGNNNNNNNNNNNNNNNNNNNNNNNNNNNNNNNNNNNNNNNNNNNNNNNNNNNNNNNNNNNNNNNNTNNNNNNGNNNNNNNNNNNNNNNNTTTNTTNNNGNTTNNNNNNNTTNNNNNGGGNNCNNNNNNNNNNNNCNNNTNNNNNNNNNNNNNNAANNNCNNNNNNNNNNNNNNNCNNNNANNNCCNNNNNANNNNNNNNNTTTNNTTNNNNNNGNNNTTTNCTTNNCCNNNNNNNNCNNNNNNNNNCNNNNTCCNGGGNCANNNCCGNNTNTNNGGNNTGGNNTTTTNNNNNAAAAGGNNNTNNNNGNANNTCCNNTTTNNTNANNTNNNNCCNNNNATTTNNN-NNNCCNNNNANNTCNGGTTAANGGNNNTTTTGNANTCATTTTNNCGGTGGCTGANNNCANNCNNNTNNTNCCCGNTAACGGAGACCGGCACNCTGGCCANNTCGGTGGTCATCATGCGCCAGCTTTNNNCCCCGATATGCACCNCCGGGTAAAG--TTCACGGG----AGACTTTATCTGACAGCAGACGTGCACT-GGCCAGGG-GGATCA-CCAT--CCGTCG---CCCCGGCGTGTCAAT-AATAT-CACTCTGTACATCCAC-AAA-CAGACG-ATAACGGC-TCTCTCTTTTATAGGT-GTAAACCTT-AAACTGCC-GTACGTATAGGCTGCGCAACT-GTTGGGAAGGG-CGAT-CGGTGCGGGCCTCTT-CGCTATTACGCC-AGCTGG-CGAAA-GGGGGATGTGCTGCAA-GGCGATTAAGTTGGGTAACGCCAGGG-TTTTCCCAGTCACGACGTTGTA-AAA-CGACGGCCAGTGAATTGTAATACGACTCACTATAGGGCGAATTGA-ATTTAGCGGCCGCGAA-TTCGCCCTTGCCATCCCCTTCTGTGAATGTTAGACCCATGGGAGCAGCTGGTCAGAGGGGACCCCGGCCTGGGGCCCCTAACCCTATGTAGCCTCAGTCTTCCCATCAGGCTCTCAGCTCAGCCTGAGTGTTGAGGCCCCAGTGGCTGCTCTGGGGGCCTCCTGAGTTTCTCATCTGTGCCCCTCCCTCCCTGGCCCAGGTGAAGGTGTGGTTCCAGAACCGGAGGACAAAGTACAAACGGCAGAAGCTGGAGGAGGAAGGGCCTGAGTCCGAGCAGAAGAAGAAGGGCTCCCATCACATCAACCGGTGGCGCATTGCCACGAAGCAGGCCAATGGGGAGGACATCGATGTCACCTCCAATGACTAGGGTGGGCAACCACAAACCCACGAGGGCAGAGTGCTGCTTGCTGCTGGCCAGGCCCCTGCGTGGGCCCAAGCTGGACTCTGGCCACTCCCTGGCCAGGCTTTGGGGAGGCCTGGAGTCATGGCCCCACAGGGCTTGAAGCCCGGGGCCGCCATTGACAGAGGGACAAGCAATGGGCTGGCTGAGGCCTGGGACCACTTGGCCTTCTCCTCGGAGAGCCTGCCTGCCTGGGCGGGCCCGCCCGCCACCGCAGCCTCCCAGCTGCTCTCCGTGTCTCCAATCTCCAAGGGCGAA-TTCGTTTAAACCTGCAGGACTAGTCCNNNNNNAGNNNNNNNNNN--------------------------------------------------------------------------------------------------------------------------------------------------------------------------------------------------------------------------------------------------------------------------------------------------------------------------------------------------------------------------------------------------------------------------------------------------------------------------------------------------------------------------------------------------------------------------------------------------------------------------------------------------------------------------------------------------------------------------------------------------------------------------------------------------------------------------------------------------------------------------------------------------------------------------------------------------------------------------------------------------------------------------
>37-1-5-6_E05_039.ab1_(reversed)
----------------------------------------NNNNNNNNNNNNNNNNNNNNNNNNNNNNNNNNNNNNNNNNNNNNNNNNNNNNNNNNNNNNNNNNNNNNNNNNNNNNNNNNNNNNNNNCNNNNNNNNNNNNNNNNNNNNNNNNNNNNNNNNNNNNNNNNNNNNNNNNNNNNAAANNNNNNNNNNNNNNNNNNGNNNNNNNNNNTTNNNNNNNNNNNNNNNNNNNNNNCNNNNNNNNGNNNNNNNNNNNNNNTNNNNNNNNNNNANNNNNNNNNNTTNNNNNNNNNNNNNNNNNNNNNNNNNNNNGNNNNNNNNNNNTNNNNTTNTTNNNNNNNNNCNNNTNCNNNNNNGNCCNNNNNNNNNTNNNNNNNNNNNNNCNNNNANCNNCCNNNNNNNNTNNNNNNNNNNNNNNNCNANNNNNNNTTTNNTTNGNNNNNNTTTCCNNNTCCNNNNNNNCNNNNNNNNNTNNNCNGGNTNNNNNCGNTTTNNNGNNNGCNTTTTNNNNNAAANNNNCTANGGAANNTCCNTTTNGNAANTTCNNNCCTNNNNNNNNN-NNNCCCNNNANNTCAGGTTAANNGNNNNTTTNNNNNCATTTTNNCGGNGGNTGANNNCAGCCNNTTNNTCCCCGATAACGGANACCGGCANNCTGGCCANNTCGGTGGTCATCATGCGCCAGCTTTCNTCCCCGATATGCACCACCGGGTAAAG--TTCACGGG----AGACTTTATCTGACAGCAGACGTGCACT-GGCCAGGG-GGATCA-CCAT--CCGTCG---CCCCGGCGTGTCAAT-AATAT-CACTCTGTACATCCAC-AAA-CAGACG-ATAACGGC-TCTCTCTTTTATAGGT-GTAAACCTT-AAACTGCC-GTACGTATAGGCTGCGCAACT-GTTGGGAAGGG-CGAT-CGGTGCGGGCCTCTT-CGCTATTACGCC-AGCTGG-CGAAA-GGGGGATGTGCTGCAA-GGCGATTAAGTTGGGTAACGCCAGGG-TTTTCCCAGTCACGACGTTGTA-AAA-CGACGGCCAGTGAATTGTAATACGACTCACTATAGGGCGAATTGA-ATTTAGCGGCCGCGAA-TTCGCCCTTGCCATCCCCTTCTGTGAATGTTAGACCCATGGGAGCAGCTGGTCAGAGGGGACCCCGGCCTGGGGCCCCTAACCCTATGTAGCCTCAGTCTTCCCATCAGGCTCTCAGCTCAGCCTGAGTGTTGAGGCCCCAGTGGCTGCTCTGGGGGCCTCCTGAGTTTCTCATCTGTGCCCCTCCCTCCCTGGCCCAGGTGAAGGTGTGGTTCCAGAACCGGAGGACAAAGTACAAACGGCAGAAGCTGGAGGAGGAAGGGCCTGAGTCCGAGCAGAAGAAGAAGGGCTCCCATCACATCAACCGGTGGCGCATTGCCACGAAGCAGGCCAATGGGGAGGACATCGATGTCACCTCCAATGACTAGGGTGGGCAACCACAAACCCACGAGGGCAGAGTGCTGCTTGCTGCTGGCCAGGCCCCTGCGTGGGCCCAAGCTGGACTCTGGCCACTCCCTGGCCAGGCTTTGGGGAGGCCTGGAGTCATGGCCCCACAGGGCTTGAAGCCCGGGGCCGCCATTGACAGAGGGACAAGCAATGGGCTGGCTGAGGCCTGGGACCACTTGGCCTTCTCCTCGGAGAGCCTGCCTGCCTGGGCGGGCCCGCCCGCCACCGCAGCCTCCCAGCTGCTCTCCGTGTCTCCAATCTCCAAGGGCGAA-TTCGTTTAAACCTGCAGNACTANNNNNNN-----------------------------------------------------------------------------------------------------------------------------------------------------------------------------------------------------------------------------------------------------------------------------------------------------------------------------------------------------------------------------------------------------------------------------------------------------------------------------------------------------------------------------------------------------------------------------------------------------------------------------------------------------------------------------------------------------------------------------------------------------------------------------------------------------------------------------------------------------------------------------------------------------------------------------------------------------------------------------------------------------------------------------------------
>38-1-5-7_F05_037.ab1_(reversed)
--------------------------------------------------NNNNNNNNNNNNNNNNNNNNNNNNNNNNNNNNNNNNNNNNNNNNNNNNNNNNNNNNNNNNNNNNNNNNNNNNNNANNNNNNNNNNNNNNNNNNNNNNNNNNNNNNNNNNNNNNNNANNNNNNNNNNNNNNNNNNNNNGNNNNNNNNNNNNNNNNNNNNNNNNNNNNNNNNNNTNNNNNNNNNNNNNNNNNNNNNNNNNNNNNNNNNNNNNNNNNNNNNNNNNNNNNNNNNNNNNNNNNNNNNNNNNNCNNNNNNNNNNTNNGNNNNNNNNNNNNNNNNNNNNNNNNNNNNTNNNNNNNNNNNNNNNCNNNNNNGNNNNNNGNTNNNNNNNNNNNTNNNCNNCCNNNTNNNNNNNCCNTTNNNNCCNNNNNNTNNNNNNNTTTTTTTNNNNNNGNTTTNCCTNNNCNNNNNNNCNNNNNNNNNNNNNNNNNNNGTNNNNNCNNTTTNNGGNNNGCTTTTTANNNNAAANGNNTTNNGGNANNNCCNNTTGNNNANNTCANNCNGNNANTTNN-NNCCCCNNAACATCANGTTAATGGNGTTTTTGNANTCATTTTNNCGGNGGCNGANNNCAGCCNNNTNNTCCCCGANAACGGAGACCGGCANNCTGGCCATNTCGGTGGTCATCATGCGCCAGCTTTNNTCCCCGATATGCACCACCGGGTAAAG--TTCACGGG----AGACTTTATCTGACAGCAGACGTGCACT-GGCCAGGG-GGATCA-CCAT--CCGTCG---CCCCGGCGTGTCAAT-AATAT-CACTCTGTACATCCAC-AAA-CAGACG-ATAACGGC-TCTCTCNTTTATAGGT-GTAAACCTT-AAACTGCC-GTACGTATAGGCTGCGCAACT-GTTGGGAAGGG-CGAT-CGGTGCGGGCCTCTT-CGCTATTACGCC-AGCTGG-CGAAA-GGGGGATGTGCTGCAA-GGCGATTAAGTTGGGTAACGCCAGGG-TTTTCCCAGTCACGACGTTGTA-AAA-CGACGGCCAGTGAATTGTAATACGACTCACTATAGGGCGAATTGA-ATTTAGCGGCCGCGAA-TTCGCCCTTGCCATCCCCTTCTGTGAATGTTAGACCCATGGGAGCAGCTGGTCAGAGGGGACCCCGGCCTGGGGCCCCTAACCCTATGTAGCCTCAGTCTTCCCATCAGGCTCTCAGCTCAGCCTGAGTGTTGAGGCCCCAGTGGCTGCTCTGGGGGCCTCCTGAGTTTCTCATCTGTGCCCCTCCCTCCCTGGCCCAGGTGAAGGTGTGGTTCCAGAACCGGAGGACAAAGTACAAACGGCAGAAGCTGGAGGAGGAAGGGCCTGAGTCCGAGCAGAAGAAGAAGGGCTCCCATCACATCAACCGGTGGCGCATTGCCACGAAGCAGGCCAATGGGGAGGACATCGATGTCACCTCCAATGACTAGGGTGGGCAACCACAAACCCACGAGGGCAGAGTGCTGCTTGCTGCTGGCCAGGCCCCTGCGTGGGCCCAAGCTGGACTCTGGCCACTCCCTGGCCAGGCTTTGGGGAGGCCTGGAGTCATGGCCCCACAGGGCTTGAAGCCCGGGGCCGCCATTGACAGAGGGACAAGCAATGGGCTGGCTGAGGCCTGGGACCACTTGGCCTTCTCCTCGGAGAGCCTGCCTGCCTGGGCGGGCCCGCCCGCCACCGCAGCCTCCCAGCTGCTCTCCGTGTCTCCAATCTCCAAGGGCGAA-TTCGTTTAAACCTGCAGGACTAGTNCCNNNNNNNNNNNNNN-----------------------------------------------------------------------------------------------------------------------------------------------------------------------------------------------------------------------------------------------------------------------------------------------------------------------------------------------------------------------------------------------------------------------------------------------------------------------------------------------------------------------------------------------------------------------------------------------------------------------------------------------------------------------------------------------------------------------------------------------------------------------------------------------------------------------------------------------------------------------------------------------------------------------------------------------------------------------------------------------------------------------------
>40-1-5-9_H05_033.ab1_(reversed)
----------------------------------------------------------------------------------------------------------------------------------------------------------------NNNNNNNNNNNNNNNNNNNNNNNNNTNNNNNNNNNNNNNNNNNNNNCNNNNNNNNNNNNNNNNNNNNNNNNNCNTNNNNNNNNNNNNNNNNNNNNTNNNTNNNNNNNNNNNNNNNNNNNCNNNNNNNNNNNGNNNNNNNNNNNNNNNNNNNNTNNNNNNNNNTNCCNNNNNNNNNNNNNNNNCCNNNNGNNNNNNNNNNTNNNNNNNNNNNTNAACNNNNNNNNNNNNNNNNNNNNNNNNNNCCTNNNNNTNNCNNGNNNNTNNTTGGNNNNNGNTTTNNCNNNNNNNNNNNNNNNNNNNNNNNNNNTNNNNNNNGGCNNNGNCCCGNNTTTNNNACNNGNNNNTTNNNNNAAAANGNNNTNGGNNAAGNNCCTTTTGNTNNNNTCNNNNNNGNNATTTANNTTCCCCAGAACTTCAGGTTAATGGNNNTTTTGANGNCATTTTCNNNGNGGCTGANNTCANCCANNTTTTCCCCGATAACGGAGACCGGCANACTGGCCATNTCGGTGGTCATCATGCGCCAGCTTTCNTCCCCGATNTGCACCNCCGGGTAAAG--TTCACGGG----AGACTTTATCTGACAGCAGACGTGCACT-GGCCAGGG-GGATCA-CCAT--CCGTCG---CCCCGGCGTGTCAAT-AATAT-CACTCTGTACATCCAC-AAA-CAGACG-ATAACGGC-TCTCTCNTTTATAGGT-GTAAACCTT-AAACTGCC-GTACGTATAGGCTGCGCAACT-GTTGGGAAGGG-CGAT-CGGTGCGGGCCTCTT-CGCTATTACGCC-AGCTGG-CGAAA-GGGGGATGTGCTGCAA-GGCGATTAAGTTGGGTAACGCCAGGG-TTTTCCCAGTCACGACGTTGTA-AAA-CGACGGCCAGTGAATTGTAATACGACTCACTATAGGGCGAATTGA-ATTTAGCGGCCGCGAA-TTCGCCCTTGCCATCCCCTTCTGTGAATGTTAGACCCATGGGAGCAGCTGGTCAGAGGGGACCCCGGCCTGGGGCCCCTAACCCTATGTAGCCTCAGTCTTCCCATCAGGCTCTCAGCTCAGCCTGAGTGTTGAGGCCCCAGTGGCTGCTCTGGGGGCCTCCTGAGTTTCTCATCTGTGCCCCTCCCTCCCTGGCCCAGGTGAAGGTGTGGTTCCAGAACCGGAGGACAAAGTACAAACGGCAGAAGCTGGAGGAGGAAGGACCTGAGTCCGAGCAGAAGAAGAAGGGCTCCCATCACATCAACCGGTGGCGCATTGCCACGAAGCAGGCCAATGGGGAGGACATCGATGTCACCTCCAATGACTAGGGTGGGCAACCACAAACCCACGAGGGCAGAGTGCTGCTTGCTGCTGGCCAGGCCCCTGCGTGGGCCCAAGCTGGACTCTGGCCACTCCCTGGCCAGGCTTTGGGGAGGCCTGGAGTCATGGCCCCACAGGGCTTGAAGCCCGGGGCCGCCATTGACAGAGGGACAAGCAATGGGCTGGCTGAGGCCTGGGACCACTTGGCCTTCTCCTCGGAGAGCCTGCCTGCCTGGGCGGGCCCGCCCGCCACCGCAGCCTCCCAGCTGCTCTCCGTGTCTCCAATCTCCAAGGGCGAA-TTCGTTTAAACCTGCAGGACTAGTNCCNNNNNNNNNNNNNNN----------------------------------------------------------------------------------------------------------------------------------------------------------------------------------------------------------------------------------------------------------------------------------------------------------------------------------------------------------------------------------------------------------------------------------------------------------------------------------------------------------------------------------------------------------------------------------------------------------------------------------------------------------------------------------------------------------------------------------------------------------------------------------------------------------------------------------------------------------------------------------------------------------------------------------------------------------------------------------------------------------------------------
>32-1-5-1_H04_018.ab1_(reversed)
----------------------------------------------------------------------------------------------------------------------------------------------------------------------------------------------NNNNNNNNNNNNNNNNCNNNNNNNNNNNNNNNNNANNNNNNNNNNNNNNNNNNNNNNNNNNNNNNNNNNNNNNNNNNNNNNTNNNNNNNNNNNNNNNCNTTTTNNNNNNTNNNNNNNNNNNNNNNNNNNNNNNNNNNNNNTNNTNNNGNNNCNNNNNNNNNNNGGNCCNNNNNNNNNNNGNNNNNNNNNNNNNNAAANNNNCNNNTNNNNTNNNNNNNNNNNNCNNNNNNNNNCNNNNNNTTNNTTGGNNNNNGNNTCCNTNNCCNNNNNNNCNNNNNNNNNNTNNNTCNGGNTCNNNCCNNTTTNNNGNNNGCNTTTTACNGNAAANGNNTTNNGGNANNTCCNTTTGNNNANNNCNNCCTGNCANTTNN-NTCCCCNNAACATCAGGTTAANGGNGNTTTTGNANTCANTTTNNNNGNGGCTGANNNCAGCCACTTNTTCCCCGATAACGGAGACCGGCACNCTGGCCATNTCGGTGGTCATCATGCGCCAGCTTTCATCCCCGATATGCACCACCGGGTAAAG--TTCACGGG----AGACTTTATCTGACAGCAGACGTGCACT-GGCCAGGG-GGATCA-CCAT--CCGTCG---CCCCGGCGTGTCAAT-AATAT-CACTCTGTACATCCAC-AAA-CAGACG-ATAACGGC-TCTCTCTTTTATAGGT-GTAAACCTT-AAACTGCC-GTACGTATAGGCTGCGCAACT-GTTGGGAAGGG-CGAT-CGGTGCGGGCCTCTT-CGCTATTACGCC-AGCTGG-CGAAA-GGGGGATGTGCTGCAA-GGCGATTAAGTTGGGTAACGCCAGGG-TTTTCCCAGTCACGACGTTGTA-AAA-CGACGGCCAGTGAATTGTAATACGACTCACTATAGGGCGAATTGA-ATTTAGCGGCCGCGAA-TTCGCCCTTGCCATCCCCTTCTGTGAATGTTAGACCCATGGGAGCAGCTGGTCAGAGGGGACCCCGGCCTGGGGCCCCTAACCCTATGTAGCCTCAGTCTTCCCATCAGGCTCTCAGCTCAGCCTGAGTGTTGAGGCCCCAGTGGCTGCTCTGGGGGCCTCCTGAGTTTCTCATCTGTGCCCCTCCCTCCCTGGCCCAGGTGAAGGTGTGGTTCCAGAACCGGAGGACAAAGTACAAACGGCAGAAGCTGGAGGAGGAAGGGCCTGAGTCCGAGCAGAAGAAGAAGGGCTCCCATCACATCAACCGGTGGCGCATTGCCACGAAGCAGGCCAATGGGGAGGACATCGATGTCACCTCCAATGACTAGGGTGGGCAACCACAAACCCACGAGGGCAGAGTGCTGCTTGCTGCTGGCCAGGCCCCTGCGTGGGCCCAAGCTGGACTCTGGCCACTCCCTGGCCAGGCTTTGGGGAGGCCTGGAGTCATGGCCCCACAGGGCTTGAAGCCCGGGGCCGCCATTGACAGAGGGACAAGCAATGGGCTGGCTGAGGCCTGGGACCACTTGGCCTTCTCCTCGGAGAGCCTGCCTGCCTGGGCGGGCCCGCCCGCCACCGCAGCCTCCCAGCTGCTCTCCGTGTCTCCAATCTCCAAGGGCGAA-TTCGTTTAAACCTGCAGGACTANTCCNNNNNNNNNNNNNN------------------------------------------------------------------------------------------------------------------------------------------------------------------------------------------------------------------------------------------------------------------------------------------------------------------------------------------------------------------------------------------------------------------------------------------------------------------------------------------------------------------------------------------------------------------------------------------------------------------------------------------------------------------------------------------------------------------------------------------------------------------------------------------------------------------------------------------------------------------------------------------------------------------------------------------------------------------------------------------------------------------------------
>32-1-5-11_H04_018.ab1_(reversed)
---------------------------------------------------------------------------------------------------------------------------------------------------------------------------------------------------------------------------------------------------------------------------------------------------------------------------------------------------------------------------------------------------------------------------------------------------------------------------------------------------------------------------------------------------------------------NNNNNANNNNNN-NGNNNNNNNNNNNNTNNNNNNNNNCNNNNNNNNNGGNGNNNNNNNNNNNCCNNTNNNTNCCNNANNANNGNNNNNCNNNCNNNNNTNNNNNNNTNNGNGNNGNTCNNNCNNGCNNCNGCNTTNCNTTNCCNGANATNCNNCCCCNNNGGTNAAANTTTCACGGN----NGACTTTNNNTNNNNGCNGANNTNCNNNNGNCCNGGG-GGATCN-CNNNTCNNTCNN---CCCGGGCNNGTCAANNATANN-NANTCTGTACNTCCAC-ANN-CAGACG-ANAACGGC-TCTCTNTTTTATAGGT-GTAAACCTT-AAACTGCN-GTACGTATAGGCTGNGCAACN-GTTGGGAAGGG-CGANNCGGTGCGGGCCTNTT-CGCTATTACNCC-AGCTGG-CGAAA-GGGGGATGTGCTGCAA-GGCGATTAAGNNGGGNAACGCCAGGG-TTTTCCCAGTCANGACGTTGTA-AAA-CGACGGCCAGTGAATTGTAATACGACTCACTATAGGGCGAATTGA-ATTTAGCGGCCGCGAANTTCGCCCTTGCCATCCCCTTCTGTGAATGTTAGACCCATGGGAGCAGCTGGTCAGAGGNGNNCCCGNCCTGGGGCCCCTAACCCTATGTAGCCTCAGTCTTCCCATCAGGCTCTCAGCTCAGCCTGAGTGTTGAGGCCCCAGTGGCTGCTCTGGGGGCCTCCTGAGTTTCTCATCTGTGCCCCTCCCTCCCTGGCCCAGGTGAAGGTGTGGTTCCAGAACCGGAGGACAAAGTACAAACGGCAGAAGCTGGAGGAGGAAGGGCCTGAGTCCGAGCAGAAGAAGAAGGGCTCCCATCACATCAACCGGTGGCGCATTGCCACGAAGCAGGCCAATGGGGAGGACATCGATGTCACCTCCAATGACTAGGGTGGGCAACCACAAACCCACGAGGGCAGAGTGCTGCTTGCTGCTGGCCAGGCCCCTGCGTGGGCCCAAGCTGGACTCTGGCCACTCCCTGGCCAGGCTTTGGGGAGGCCTGGAGTCATGGCCCCACAGGGCTTGAAGCCCGGGGCCGCCATTGACAGAGGGACAAGCAATGGGCTGGCTGAGGCCTGGGACCACTTGGCCTTCTCCTCGGAGAGCCTGCCTGCCTGGGCGGGCCCGCCCGCCACCGCAGCCTCCCAGCTGCTCTCCGTGTCTCCAATCTCCAAGGGCGAA-TTCGTTTAAACCTGCAGGACTANTCCNNNNNNNNNNNNNNNNNNNNNNNN--------------------------------------------------------------------------------------------------------------------------------------------------------------------------------------------------------------------------------------------------------------------------------------------------------------------------------------------------------------------------------------------------------------------------------------------------------------------------------------------------------------------------------------------------------------------------------------------------------------------------------------------------------------------------------------------------------------------------------------------------------------------------------------------------------------------------------------------------------------------------------------------------------------------------------------------------------------------------------------------------------------------
>37-1-5-16_E05_039.ab1_(reversed)
----------------------------------------------------------------------------------------------------------------------------------------------------------------------------------------------------------------------------------------------------------------------------------------------------------------------------------------------------------------------------------------------------------------------------------------------------------------------------------------------------------------------------------------------------------------------------------------------------------------------------------------------------------------------------NNNTNNGNNNGGNNNNNCNNNNNNCNAGCTTTNNATTCCCCNNNNNNGNNNNCNCCNGGTAAAN--NNTCNNGGGAGANNTNNTTNTNNNNGNCNGANNNTNCNNN-GNCCNGGGNGGATCNNCCAT--CNGTCNNCCCCNGGGCGNNTCAAT-AANNNNCANTCNNTACATNCNC-AAANCAGACGNANNNCGGC-TNTNTNTTTTATAGGN-GNAANCCTNNAAACTNCC-GTANGTATAGGNTGCGCAACNNGTTNGGAAGGG-CGAT-CGGTGCGGNCCTNTTTCGCTATTACNCCNAGCNGGGCGAAAAGGGGGATGTGCTGCAAAGGCGATNAAGNTGGGTANCNNCAGGG-TTTTCCCAGTCACGACGNNNNNNAAA-CGACGNCCAGTGAATTGTAATACGACTCANTNTAGGGCGAATTGA-ATTTAGCGGCCGCGAA-TTCGCCCTNNCCATCCCCTTCTGTGAATGTTAGACCCATGGGAGCAGCTGGTCAGAGGGGACCCCGGCCTGGGGCCCCTAACCCTATGTAGCCTCAGTCTTCCCATCAGGCTCTCAGCTCAGCCTGAGTGTTGAGGCCCCAGNGGCTGCTCTGGGGGCCTCCTGAGTTTCTCATCTGTGCCCCTCCCTCCCTGGCCCAGGTGAAGGTGTGGTTCCAGAACCGGAGGACAAAGTACAAACGGCAGAAGCTGGAGGAGGAAGGGCCTGAGTCCGAGCAGAAGAAGAAGGGCTCCCATCACATCAACCGGTGGCGCATTGCCACGAAGCAGGCCAATGGGGAGGACATCGATGTCACCTCCAATGACTAGGGTGGGCAACCACAAACCCACGAGGGCAGAGTGCTGCTTGCTGCTGGCCAGGCCCCTGCGTGGGCCCAAGCTGGACTCTGGCCACTCCCTGGCCAGGCTTTGGGGAGGCCTGGAGTCATGGCCCCACAGGGCTTGAAGCCCGGGGCCGCCATTGACAGAGGGACAAGCAATGGGCTGGCTGAGGCCTGGGACCACTTGGCCTTCTCCTCGGAGAGCCTGCCTGCCTGGGCGGGCCCGCCCGCCACCGCAGCCTCCCAGCTGCTCTCCGTGTCTCCAATCTCCAAGGGCGAA-TTCGTTTAAACCTGCAGGACTANTCCNNNNNNNNNNNNNNNNNNNNNNNNN-------------------------------------------------------------------------------------------------------------------------------------------------------------------------------------------------------------------------------------------------------------------------------------------------------------------------------------------------------------------------------------------------------------------------------------------------------------------------------------------------------------------------------------------------------------------------------------------------------------------------------------------------------------------------------------------------------------------------------------------------------------------------------------------------------------------------------------------------------------------------------------------------------------------------------------------------------------------------------------------------------------------
>35-1-5-14_C05_043.ab1_(reversed)
---------------------------------------------------------------------------------------------------------------------------------------------------------------------------------------------------------------------------------------------------------------------------------------------------------------------------------------------------------------------------------------------------------------------------------------------------------------------------------------------------------------------------------------------------------------------------------------------------------------------------------------------------------------------------------------------------------------------------------------------------------------------------------------------------------------NTCG---CCCNNNNNNNNCAAN-AANAT-CNNTNNNNNNNNCNNNNAAN-CAGACG-ATAANGGNNTNTNTCTTNNNTAGGNNGTAAACNTT-AANCTNCCCGTNNGTNTAGNNTGCGCAACT-GTTGGGAAGGGGCGAT-CGGTGCGGNCCNNTTTCGNNATTACNCCNAGCTGGGCGAAAAGGGGGANNNNNTGCAA-GGCGATNAAGTTGGGTANCGNCAGGGGTTTTCCCAGTCACGACGTTGTA-AAAACGACGGCCAGTGAANTGTAATACGACTCACTATAGGGNGAATTGAATTTTAGCGGCCGCGAA-TTCGCCCTTGCCATCCCCTTNNGTGAATGTTAGACCCATGGGAGCAGCTGGTCAGAGGGGACCCCGGCCTGGGGCCCCTAACCNTATGTAGCNTCAGTCTTCCCATCAGGCTCTCAGCTCAGCCTGAGTGTTGAGGCCCCAGTGGNTNNTCTGGGGGCCTCCTGAGTTTCTCATCTGTGCCCCTCCCTCCCTGGCCCAGGTGAAGGTGTGGTTCCAGAACCGGAGGACAAAGTACAAACGGCAGAAGCTGGAGGAGGAAGGGCCTGAGTCCGAGCAGAAGAAGAAGGGCTCCCATCACATCAACCGGTGGCGCATTGCCACGAAGCAGGCCAATGGGGAGGACATCGATGTCACCTCCAATGACTAGGGTGGGCAACCACAAACCCACGAGGGCAGAGTGCTGCTTGCTGCTGGCCAGGCCCCTGCGTGGGCCCAAGCTGGACTCTGGCCACTCCCTGGCCAGGCTTTGGGGAGGCCTGGAGTCATGGCCCCACAGGGCTTGAAGCCCGGGGCCGCCATTGACAGAGGGACAAGCAATGGGCTGGCTGAGGCCTGGGACCACTTGGCCTTCTCCTCGGAGAGCCTGCCTGCCTGGGCGGGCCCGCCCGCCACCGCAGCCTCCCAGCTGCTCTCCGTGTCTCCAATC---AAGGGCGAA-TTCGTTTAAACCTGCAGGACNNNNNNNNTTTAGNNNNNNNNNNNNNNNNNN-------------------------------------------------------------------------------------------------------------------------------------------------------------------------------------------------------------------------------------------------------------------------------------------------------------------------------------------------------------------------------------------------------------------------------------------------------------------------------------------------------------------------------------------------------------------------------------------------------------------------------------------------------------------------------------------------------------------------------------------------------------------------------------------------------------------------------------------------------------------------------------------------------------------------------------------------------------------------------------------------------------------
>33-1-5-12_A05_047.ab1
---------------------------------------------------------------------------------------------------------------------------------------------------------------------------------------------------------------------------------------------------------------------------------------------------------------------------------------------------------------------------------------------------------------------------------------------------------------------------------------------------------------------------------------------------------------------------------------------------------------------------------------------------------------------------------------------------------------------------------------------------------------------------------------------------------------------------------------------------------------------------------------------------------------------------------------------------------------------------------------------------------------------------------------------------------------------------------------NNNNNNNNNNNNNNNNNNNNNNNNNNNANTAGTCC-TGCAGGTTTAAACGAA-TTCGCCCTTGCCNTCCCCTTCTGTGAATGTTAGACCCATGGGAGCAGCTGGTCAGAGGGGACCCCGGCCTGGGGCCCCTAACCCTATGTAGCCTCAGTCTTCCCATCAGGCTCTCAGCTCAGCCTGAGTGTTGAGGCCCCAGTGGCTGCTCTGGGGGCCTCCTGAGTTTCTCATCTGTGCCCCTCCCTCCCTGGCCCAGGTGAAGGTGTGGTTCCAGAACCGGAGGACAAAGTACAAACGGCAGAAGCTGGAGGAGGAAGGGCCTGAGTCCGAGCAGAAGAAGAAGGGCTCCCATCACATCAACCGGTGGCGCATTGCCACGAAGCAGGCCAATGGGGAGGACATCGATGTCACCTCCAATGACTAGGGTGGGCAACCACAAACCCACGAGGGCAGAGTGCTGCTTGCTGCTGGCCAGGCCCCTGCGTGGGCCCAAGCTGGACTCTGGCCACTCCCTGGCCAGGCTTTGGGGAGGCCTGGAGTCATGGCCCCACAGGGCTTGAAGCCCGGGGCCGCCATTGACAGAGGGACAAGCAATGGGCTGGCTGAGGCCTGGGACCACTTGGCCTTCTCCTCGGAGAGCCTGCCTGCCTGGGCGGGCCCGCCCGCCACCGCAGCCTCCCAGCTGCTCTCCGTGTCTCCAATCTCCAAGGGCGAA-TTCGCGGCCGCTAAATTCAATTCGCCCTATAGTGAGTCGTATTACAATTCACTGGCCGTCGTTTTACNANCGTCGTGACTGGGAAAACCCTGGCGTTACCCAACTTAATCGCCTTGCAGCACATCCCCCTTTCGCCAGCTGGNGTAATAGCGAAGANGCCCGCACCGATCGCCCTTCCCAACAGTTGCGCANNCCTATACGTACGGCAGTTNNAGGTT-ACACCNATAAAAGAGAGANNCCGTTNN-CGTCNGTTTGN-NGATGTACAGAGTGNNNNTTANTNGACACNCNNGGGNNGACG-GANGGTGATCCCCCNNNNCAGNGCACGTNNNGCTNNNCNNANAAAGNNNCCCGNGA---ACTTTACCCCGGNGGNGCANTNNNGGGGN-NGAAANNNNGGNNNNNGNANNACCNCCGNNNNNGNNNNNNNNGGCCNGNNNNNCNNTTNTNCNGGGANNANNNNNNTGNANNNNNNNNNCNNNNNNNAANNANCNTTNNANNNNNCCNTNNNNNNNNGNT-NCNGGGGNANNNNNNNNNNNNNNGNNNNNNANNTTNNNNNN--NNNNNGNNANNNTNNNNCNNNNNNNNCCNNTTTTTNNNNNNNNNNNNNNANNNNNNNN-----------------------------------------------------------------------------------------------------------------------------------------------------------------------------------------------------------------------------------------------------------------------------------------------------------------------------------------------------------------------------------------------------------------------
>40-1-5-19_H05_033.ab1
---------------------------------------------------------------------------------------------------------------------------------------------------------------------------------------------------------------------------------------------------------------------------------------------------------------------------------------------------------------------------------------------------------------------------------------------------------------------------------------------------------------------------------------------------------------------------------------------------------------------------------------------------------------------------------------------------------------------------------------------------------------------------------------------------------------------------------------------------------------------------------------------------------------------------------------------------------------------------------------------------------------------------------------------------------------------------------------NNNNNNNNNNNNNNNNCTNNNNNNNGGANTAGTCC-TGCAGGTTTAAACGAA-TTCGCCCTTGCCATCCCCTTCTGTGAATGTTAGACCCATGGGAGCAGCTGGTCAGAGGGGACCCCGGCCTGGGGCCCCTAACCCTATGTAGCCTCAGTCTTCCCATCAGGCTCTCAGCTCAGCCTGAGTGTTGAGGCCCCAGTGGCTGCTCTGGGGGCCTCCTGAGTTTCTCATCTGTGCCCCTCCCTCCCTGGCCCAGGTGAAGGTGTGGTTCCAGAACCGGAGGACAAAGTACAAACGGCAGAAGCTGGAGGAGGAAGGGCCTGAGTCCGAGCAGAAGAAGAAGGGCTCCCATCACATCAACCGGTGGCGCATTGCCACGAAGCAGGCCAATGGGGAGGACATCGATGTCACCTCCAATGACTAGGGTGGGCAACCACAAACCCACGAGGGCAGAGTGCTGCTTGCTGCTGGCCAGGCCCCTGCGTGGGCCCAAGCTGGACTCTGGCCACTCCCTGGCCAGGCTTTGGGGAGGCCTGGAGTCATGGCCCCACAGGGCTTGAAGCCCGGGGCCGCCATTGACAGAGGGACAAGCAATGGGCTGGCTGAGGCCTGGGACCACTTGGCCTTCTCCTCGGAGAGCCTGCCTGCCTGGGCGGGCCCGCCCGCCACCGCAGCCTCCCAGCTGCTCTCCGTGTCTCCAATCTCCAAGGGCGAA-TTCGCGGCCGCTAANTTCAATTCGCCCTATAGTGAGTCGTATTACAATTCACTGGCCGTCGTTTTAC-AACGTCGTGACTGGGAAAACCCTGGCGTTACCCAACTTAATCGCCTTGCAGCACATCCCCCTTTCGCCAGCTGGCGTAATAGCGAAGAGGCCCGCACCGATCGCCCTTCCCAACAGTTGCGCAG-CCTATACGTACGGCAGTTTAAGGTTTACACCTATAAANGAGAGAG-CCGTTAT-CGTCTGTTTGT-GGATGTACAGAGTGATATTA--TTGACACGCCGGGGC-GACG-GATGGNGATCCCC-TGGCCAGNGCACGTCTGCTGTNNNAANN-GTCT--CCCGNGA---ACTTNACCN-GNNGGTGCNNNNCGGGGAN--NAANGCTGGNNNNTGATGACNNCNGATATGGCNNNNNNGCCGNNNTCCGTNNNCGGNANNNNNN-GNCTGATNNNNNCCCNNNNAANTGANTNAANNNNCNTNNCCTGATGTNNGGGNAANAANTNNNG-GNNNNANNTNNNAAANGNNNTTCCNNNANNNTTTTCNNNNA--ANNNNNNNNNNNAAACGGNNNNCCNGNNNANNNNNNNNNGNNNNNNNGNNNNGGNAACNNANCCAANNNNNNGNNNNNNNNNGNNNNNNNNNNNNNTANNGGNNTTTNANNNNNNNNNCNNNNNNANNNNNCNNNNNNNNGGNNAACCNTAAANNNNGNNNTNNNNNNNNNNNNNNNNGNNAANCNNNANNNNNNNANNNTNNNNNNNAANNNNNNNNNNNNCCCNNNNNNNNNNNNNGNNNNNANNNNNNNNNNNNNNNNNNNNNNNNNNNTNANNNNNNNNNNNNNNNNGNNCNNNNN---------------------------------------------------------------------------------------------------------------------------------------------------------------------
>36-1-5-15_D05_041.ab1
----------------------------------------------------------------------------------------------------------------------------------------------------------------------------------------------------------------------------------------------------------------------------------------------------------------------------------------------------------------------------------------------------------------------------------------------------------------------------------------------------------------------------------------------------------------------------------------------------------------------------------------------------------------------------------------------------------------------------------------------------------------------------------------------------------------------------------------------------------------------------------------------------------------------------------------------------------------------------------------------------------------------------------------------------------------------------------------NNNNNNGGNNNTACCCTNANTANGGNNCNAGTCC-TGCAGGTTTAAACGAA-TTCGCCCTTGCCATCCCCTTCTGTGAATGTTAGACCCATGGGAGCAGCTGGTCAGAGGGGACCCCGGCCTGGGGCCCCTAACCCTATGTAGCCTCAGTCTTCCCATCAGGCTCTCAGCTCAGCCTGAGTGTTGAGGCCCCAGTGGCTGCTCTGGGGGCCTCCTGAGTTTCTCATCTGTGCCCCTCCCTCCCTGGCCCAGGTGAAGGTGTGGTTCCAGAACCGGAGGACAAAGTACAAACGGCAGAAGCTGGAGGAGGAAGGGCCTGAGTCCGAGCAGAAGAAGAAGGGCTCCCATCACATCAACCGGTGGCGCATTGCCACGAAGCAGGCCAATGGGGAGGACATCGATGTCACCTCCAATGACTAGGGTGGGCAACCACAAACCCACGAGGGCAGAGTGCTGCTTGCTGCTGGCCAGGCCCCTGCGTGGGCCCAAGCTGGACTCTGGCCACTCCCTGGCCAGGCTTTGGGGAGGCCTGGAGTCATGGCCCCACAGGGCTTGAAGCCCGGGGCCGCCATTGACAGAGGGACAAGCAATGGGCTGGCTGAGGCCTGGGACCACTTGGCCTTCTCCTCGGAGAGCCTGCCTGCCTGGGCGGGCCCGCCCGCCACCGCAGCCTCCCAGCTGCTCTCCGTGTCTCCAATCTCCAAGGGCGAA-TTCGCGGCCGCTAANTTCAATTCGCCCTATAGTGAGTCGTATTACAATTCACTGGCCGTCGTTTTAC-AACGTCGTGACTGGGAAAACCCTGGCGTTACCCAACTTAATCGCCTTGCAGCACATCCCCCTTTCGCCAGCTGGCGTAATAGCGAAGAGGCCCGCACCGATCGCCCTTCCCAACAGTTGCGCAG-CCTATACGTACGGCAGTTTAAGGTTTACACCTATAAAAGAGAGAG-CCGTTAT-CGTCTGTTTGT-GGATGTACAGAGTGATATTN--TTGACACGCCGGGGC-GACG-GATGGTGATCCCCCTGGACAGNNCACGTCTGCTGNCNNNNAN-GTCT--CCCNNGA---ACTTTACCC-GNNNNNNNNNATCGGGGAN--GAAAGCTGNNNNNTGATGACCNNGNNTNGNNNANN-GTGCCGGNNNCCNNNN-CGGGGAANNNNGNNTGANNNNNCCCNNNNNAANTGANNNNAAANNNCCTTNAACNNNNNTTCGGGNANNNNNNNNN-NGNNNGNANTNNNAAANGGNTNNCNNNNNNNCTTNCNNNNA--NNNNNNNNNCNNNNNGGNNNNCCNNNNNNNNNNNANNNNNNTNANGNANNGNNAANCNANCNNNNNAANNNNNNNNTTNNNNNNNNNNNNNNNANNNNNNNNNNNNTTTNGNNNNNANNNNNNNNNNCCNNNNNNNNNNNNNNNNNNNANNNNNNNANANGGNNNTNNNNNNNNNNTNNNNNNNNNNNNNNNNNNNNNNNNNNNNNNNNNNNNANNNNNNNNNNNNTNNGNNNNGNNNNNNNNNNNNNANNNNNNNNNNNNNNCNNNNNNNNNNNNNNNNNNNNNNNNNNNNNNNNNNNNNNNNNNNNNNNNNNNNNNNNNNNNNNNNCNNNNNNNNNNNNNTNNNNNNNNNNNNNNCNNN--------------------------------------------------------------------------------------------------------
>41-1-5-20_A06_048.ab1
-----------------------------------------------------------------------------------------------------------------------------------------------------------------------------------------------------------------------------------------------------------------------------------------------------------------------------------------------------------------------------------------------------------------------------------------------------------------------------------------------------------------------------------------------------------------------------------------------------------------------------------------------------------------------------------------------------------------------------------------------------------------------------------------------------------------------------------------------------------------------------------------------------------------------------------------------------------------------------------------------------------------------------------------------------------------------------------------NNNNNNNTNNTACCCTCNTAANGGNNCNAGTCC-TGCAGGTTTAAACGAA-TTCGCCCTTGCCATCCCCTTCTGTGAATGTTAGACCCATGGGAGCAGCTGGTCAGAGGGGACCCCGGCCTGGGGCCCCTAACCCTATGTAGCCTCAGTCTTCCCATCAGGCTCTCAGCTCAGCCTGAGTGTTGAGGCCCCAGTGGCTGCTCTGGGGGCCTCCTGAGTTTCTCATCTGTGCCCCTCCCTCCCTGGCCCAGGTGAAGGTGTGGTTCCAGAACCGGAGGACAAAGTACAAACGGCAGAAGCTGGAGGAGGAAGGGCCTGAGTCCGAGCAGAAGAAGAAGGGCTCCCATCACATCAACCGGTGGCGCATTGCCACGAAGCAGGCCAATGGGGAGGACATCGATGTCACCTCCAATGACTAGGGTGGGCAACCACAAACCCACGAGGGCAGAGTGCTGCTTGCTGCTGGCCAGGCCCCTGCGTGGGCCCAAGCTGGACTCTGGCCACTCCCTGGCCAGGCTTTGGGGAGGCCTGGAGTCATGGCCCCACAGGGCTTGAAGCCCGGGGCCGCCATTGACAGAGGGACAAGCAATGGGCTGGCTGAGGCCTGGGACCACTTGGCCTTCTCCTCGGAGAGCCTGCCTGCCTGGGCGGGCCCGCCCGCCACCGCAGCCTCCCAGCTGCTCTCCGTGTCTCCAATCTCCAAGGGCGAA-TTCGCGGCCGCTAAATTCAATTCGCCCTATAGTGAGTCGTATTACAATTCACTGGCCGTCGTTTTAC-AACGTCGTGACTGGGAAANCCCTGGCGTTACCCAACTTAATCGCCTTGCAGCACATCCCCCTTTCGCCAGCTGGCGTAATAGCGAAGAGGCCCGCACCGATCGCCCTTCCCAACAGTTGCGCAG-CCTATACGTACGGCAGTTTAAGGTTTACACCTATAAAAGAGAGAG-CCGTTAT-CGTCTGTTTGT-GGATGTACAGAGTGATATTA--TTGACACGCCGGGGC-GACG-GATGGTGATCCCCCTGGCCAGTGCACGTCTGCTGTCAGATAAAGTCT--CCCGTGA---ACTTTACCC-GGTGGTGCATATCGGGGAT--GAAAGCTGGCGCATGATGACCACCGATATGGCCAGNGTGCCGGTNTCCGTTATCGGGGAANAANNGGCTGNNNTNNGCCNCNGNNAAAATGANTNCAAAANNNCCATTAACCTGATGTTNTGGGGAANN-ANNNNNNNGGNNNGGANTNNTCAAANNGGNNNNNCCNNTAAANCNTTTTCNNNAAANNGCANNCCNNNAAAACGGGNNNGACCCCNNNNNNNNNNNNNNNTGGNNNNNNGGAANNGGAAANCCNNNNCNAANNANNNNNNNNNNNNNNNNNGNNNNNNNNNNNNANNNNNANNNGNNNNNTNNNNNANNNNNNNANCNANNNNCNNNNNNNGNCNNNNNNNNNNNGNNAANNCNNNAANNNNNNGNNNTNNNNNNNNNNNNNNNNNNNNNNNNGGNNAANNNNNNNAAAANNNNNNNNNNNNNNNNNNNNNNNNNNNNNNNNNNNCNNNNNCNNNNNNNNNNNNNNNNNNNNNNNNNNNNNNNNNNNNNNNNNNNNNNNNNNNNNNNNNNNNNNNNNNNN------------------------------------------------------------------------------------------------------------
>34-1-5-13_B05_045.ab1
------------------------------------------------------------------------------------------------------------------------------------------------------------------------------------------------------------------------------------------------------------------------------------------------------------------------------------------------------------------------------------------------------------------------------------------------------------------------------------------------------------------------------------------------------------------------------------------------------------------------------------------------------------------------------------------------------------------------------------------------------------------------------------------------------------------------------------------------------------------------------------------------------------------------------------------------------------------------------------------------------------------------------------------------------------------------------------------NNNNNNNNNNCNNNCNCTNNNNGGANTAGTCC-TGCAGGTTTAAACGAA-TTCGCCCTTGCCATCCCCTTCTGTGAATGTTAGACCCATGGGAGCAGCTGGTCAGAGGGGACCCCGGCCTGGGGCCCCTAACCCTATGTAGCCTCAGTCTTCCCATCAGGCTCTCAGCTCAGCCTGAGTGTTGAGGCCCCAGTGGCTGCTCTGGGGGCCTCCTGAGTTTCTCATCTGTGCCCCTCCCTCCCTGGCCCAGGTGAAGGTGTGGTTCCAGAACCGGAGGACAAAGTACAAACGGCAGAAGCTGGAGGAGGAAGGGCCTGAGTCCGAGCAGAAGAAGAAGGGCTCCCATCACATCAACCGGTGGCGCATTGCCACGAAGCAGGCCAATGGGGAGGACATCGATGTCACCTCCAATGACTAGGGTGGGCAACCACAAACCCACGAGGGCAGAGTGCTGCTTGCTGCTGGCCAGGCCCCTGCGTGGGCCCAAGCTGGACTCTGGCCACTCCCTGGCCAGGCTTTGGGGAGGCCTGGAGTCATGGCCCCACAGGGCTTGAAGCCCGGGGCCGCCATTGACAGAGGGACAAGCAATGGGCTGGCTGAGGCCTGGGACCACTTGGCCTTCTCCTCGGAGAGCCTGCCTGCCTGGGCGGGCCCGCCCGCCACCGCAGCCTCCCAGCTGCTCTCCGTGTCTCCNATCTCCAAGGGCGAA-TTCGCGGCCGCTAAATTCAATTCGCCCTATAGTGAGTCGTATTACAATTCACTGGNCGTCGTTTTAC-AACGTCGTGACTGGGAAAACCCTGGCGTTACCCAACTTAATCGCCTTGCAGCACATCCCCCTTTCGCCAGCTGGCGTAATANCNNANAGGCCCGCACCGATCGCCCTTCCCNACAGTTGCGCAG-CCTATACGTACGGCAGTTTAAGGNTTACNCCTATAAAAGANANAG-CCGTTANNCGTCTGTNTGNNGNATGNACANAGNGNNATTA--TTGACNCGCCGGGGC-GNNG-GANGGNGANCCCCCTNNNCANNNNACGTCNGCTGNNANNNNAANNNN--TCCNNGA---ACTTNNCCC-GGNGGGNGNATNNNGGGGNNNGAAAGCTGGNNNNTGATGNCNNNCNNNNNTNNNNCNNNNNNNNNNNNNNCNNNNTCGGNNNNANNNNNNNNANNNNNNNCNCCNNNNANNGANNTTCNNAANNNNNNNTNNNCNNNANNNNNNNNGNNN-ANNNNNNNNNNNNNNNNNNNNNNNNNANNNNNNNNNCCNNN--NNNNNNNNNNNNTNNNNNNNNNNNNNNNNNNNNNNNNNNNNN---------------------------------------------------------------------------------------------------------------------------------------------------------------------------------------------------------------------------------------------------------------------------------------------------------------------------------------------------------------------------------------------------------------------------------------
>38-1-5-17_F05_037.ab1
------------------------------------------------------------------------------------------------------------------------------------------------------------------------------------------------------------------------------------------------------------------------------------------------------------------------------------------------------------------------------------------------------------------------------------------------------------------------------------------------------------------------------------------------------------------------------------------------------------------------------------------------------------------------------------------------------------------------------------------------------------------------------------------------------------------------------------------------------------------------------------------------------------------------------------------------------------------------------------------------------------------------------------------------------------------------------------------NNNNNNNNNNNNNNNNNNNNNNGGNNTAGTCC-TGCAGGTTTAAACGAA-TTCGCCCTTGCCATCCCCTTCTGTGAATGTTAGACCCATGGGAGCAGCTGGTCAGAGGGGACCCCGGCCTGGGGCCCCTAACCCTATGTAGCCTCAGTCTTCCCATCAGGCTCTCAGCTCAGCCTGAGTGTTGAGGCCCCAGTGGCTGCTCTGGGGGCCTCCTGAGTTTCTCATCTGTGCCCCTCCCTCCCTGGCCCAGGTGAAGGTGTGGTTCCAGAACCGGAGGACAAAGTACAAACGGCAGAAGCTGGAGGAGGAAGGGCCTGAGTCCGAGCAGAAGAAGAAGGGCTCCCATCACATCAACCGGTGGCGCATTGCCACGAAGCAGGCCAATGGGGAGGACATCGATGTCACCTCCAATGACTAGGGTGGGCAACCACAAACCCACGAGGGCAGAGTGCTGCTTGCTGCTGGCCAGGCCCCTGCGTGGGCCCAAGCTGGACTCTGGCCACTCCCTGGCCAGGCTTTGGGGAGGCCTGGAGTCATGGCCCCACAGGGCTTGAAGCCCGGGGCCGCCATTGACAGAGGGACAAGCAATGGGCTGGCTGAGGCCTGGGACCACTTGGCCTTCTCCTCGGAGAGCCTGCCTGCCTGGGCGGGCCCGCCCGCCACCGCAGCCTCCCAGCTGCTCTCCGTGTCTCCAATCTCCAAGGGCGAA-TTCGCGGCCGCTAAATTCAATTCGCCCTATAGTGAGTCGTATTACAATTCACTGGCCGTCGTTTTAC-AACGTCGTGACTGGGAAANCCCTGGCGTTACCCAACTTAATCGCCTTGCAGCACATCCCCCTTTCGCCAGCTGGCGTAATAGCGAAGAGGCCCGCACCGATCGCCCTTCCCAACAGTTGCGCAG-CCTATACGTACGGCAGTTTAAGGTTTACACCTATAAANGAGAGAG-CCGTTAT-CGTCTGTTTGT-GGATGTACAGAGTGATATTA--TTGACACGCCGGGGC-GACG-GATGNNGATCCCCCTGGCCAGTGNNCGTCTGCTGTCNGATAAAGTCT--CCCGTGA---ACTTTACCC-GNNNNNGCATATCGGGGAN--GAAAGCTGGNNCATGATGACCNCCGNNNTGGCCNNNNNNCCGGTNNCCGTNNNNGGGNAANNNNNGNNNGATNNNNNCNCCNNNAAAA-TGANTNNAANNNNCNTTTANCNTNNNGTTNNGGGNAANAN-NNNNNNNNNNNNNNANTNNNNAAAAGGANNTCNNNNNNNNN--TTTACNNNNANNNNNNNNNNNNANNNNNNNNNNNCCTNNNNAANNNNNNNNNNGGNNNNNTNNNAANGNNNNNNNNNNNNNNNNNAANNNNNNNNNTNNNNNNNNNNNNNNNNNNNNNNNANNGGGNNNNNNNNNNNNNNNNNNNNNNNNNNNNNNNNNNNNNNNNNNNNNNNNNNNNNCNGNNNNANNNNNNNNNNNNNNNNNNNNNNNNNNNNNNNNNNNNNNNNNNANNNNNNNNNNNNNNNNNNNNNNNNNNNNNNNNNNNNNNNNNNNNNNNNNNNNNNNNNNNNNNNNNANNNNNNNANNNNNNNNNTNNNNNNNNNNNNNNNNNNANNNNNNNNNNNNNNNNNNNNNNNNNNNNNNNNNNNNNNNNN-------------------------------------------------------------------------------------------
>39-1-5-18_G05_035.ab1
-------------------------------------------------------------------------------------------------------------------------------------------------------------------------------------------------------------------------------------------------------------------------------------------------------------------------------------------------------------------------------------------------------------------------------------------------------------------------------------------------------------------------------------------------------------------------------------------------------------------------------------------------------------------------------------------------------------------------------------------------------------------------------------------------------------------------------------------------------------------------------------------------------------------------------------------------------------------------------------------------------------------------------------------------------------------------------------------NNNNNNNNNNNNNNNNNNNNNGGACTAGTCC-TGCAGGTTTAAACGAA-TTCGCCCTTGCCATCCCCTTCTGTGAATGTTAGACCCATGGGAGCAGCTGGTCAGAGGGGACCCCGGCCTGGGGCCCCTAACCCTATGTAGCCTCAGTCTTCCCATCAGGCTCTCAGCTCAGCCTGAGTGTTGAGGCCCCAGTGGCTGCTCTGGGGGCCTCCTGAGTTTCTCATCTGTGCCCCTCCCTCCCTGGCCCAGGTGAAGGTGTGGTTCCAGAACCGGAGGACAAAGTACAAACGGCAGAAGCTGGAGGAGGAAGGGCCTGAGTCCGAGCAGAAGAAGAAGGGCTCCCATCACATCAACCGGTGGCGCATTGCCACGAAGCAGGCCAATGGGGAGGACATCGATGTCACCTCCAATGACTAGGGTGGGCAACCACAAACCCACGAGGGCAGAGTGCTGCTTGCTGCTGGCCAGGCCCCTGCGTGGGCCCAAGCTGGACTCTGGCCACTCCCTGGCCAGGCTTTGGGGAGGCCTGGAGTCATGGCCCCACAGGGCTTGAAGCCCGGGGCCGCCATTGACAGAGGGACAAGCAATGGGCTGGCTGAGGCCTGGGACCACTTGGCCTTCTCCTCGGAGAGCCTGCCTGCCTGGGCGGGCCCGCCCGCCACCGCAGCCTCCCAGCTGCTCTCCGTGTCTCCAATCTCCAAGGGCGAANTTCGCGGCCGCTAAATTCAATTCGCCCTATAGTGAGTCGTATTACAATTCACTGGCCGTCGTTTTAC-NACGTCGTGACTGGGAAAACCCTGGCGTTACCCAACTTAATCGCCTTGCAGCACNTCCCCCTTTCGCCAGCTGGCGTAATANCGAANANGCCCGCACCGATCGCCCTTCCCNACAGTTGCGCAG-CCTATANGTNCGGCAGTTTNNG-TTTACACCTATAAAANANAGAG-CCGTTNN-CGTCTGTTTGN-GGATGNNNNGAGTGATATTA--TTNNNNNCNCCNGNG-CNNNNGATGGTGANCCCCNNGNNNNN-GCACGTNCNNNCNGTCNNANNAAAG--NNCTCCGNGNANTTTACCC-NNTGGNNGNNNNNNNGGGG--NNNNAAANNCNNGCNNNNGANNGACNANCCGAATNTN-------------------------------------------------------------------------------------------------------------------------------------------------------------------------------------------------------------------------------------------------------------------------------------------------------------------------------------------------------------------------------------------------------------------------------------------------------------------------------------------------------------------------------------------------------------------------------------------------------------------------
>39-1-5-8_G05_035.ab1
--------------------------------------------------------------------------------------------------------------------------------------------------------------------------------------------------------------------------------------------------------------------------------------------------------------------------------------------------------------------------------------------------------------------------------------------------------------------------------------------------------------------------------------------------------------------------------------------------------------------------------------------------------------------------------------------------------------------------------------------------------------------------------------------------------------------------------------------------------------------------------------------------------------------------------------------------------------------------------------------------------------------------------------------------------------------------------------------NNNNNNNNNNNNNNNNNNNGGGACTAGTCC-TGCAGGTTTAAACGAA-TTCGCCCTTGCCATCCCCTTCTGTGAATGTTAGACCCATGGGAGCAGCTGGTCAGAGGGGACCCCGGCCTGGGGCCCCTAACCCTATGTAGCCTCAGTCTTCCCATCAGGCTCTCAGCTCAGCCTGAGTGTTGAGGCCCCAGTGGCTGCTCTGGGGGCCTCCTGAGTTTCTCATCTGTGCCCCTCCCTCCCTGGCCCAGGTGAAGGTGTGGTTCCAGAACCGGAGGACAAAGTACAAACGGCAGAAGCTGGAGGAGGAAGGGCCTGAGTCCGAGCAGAAGAAGAAGGGCTCCCATCACATCAACCGGTGGCGCATTGCCACGAAGCAGGCCAATGGGGAGGACATCGATGTCACCTCCAATGACTAGGGTGGGCAACCACAAACCCACGAGGGCAGAGTGCTGCTTGCTGCTGGCCAGGCCCCTGCGTGGGCCCAAGCTGGACTCTGGCCACTCCCTGGCCAGGCTTTGGGGAGGCCTGGAGTCATGGCCCCACAGGGCTTGAAGCCCGGGGCCGCCATTGACAGAGGGACAAGCAATGGGCTGGCTGAGGCCTGGGACCACTTGGCCTTCTCCTCGGAGAGCCTGCCTGCCTGGGCGGGCCCGCCCGCCACCGCAGCCTCCCAGCTGCTCTCCGTGTCTCCAATCTCCAAGGGCGAA-TTCGCGGCCGCTAAATTCAATTCGCCCTATAGTGAGTCGTATTACAATTCACTGGCCGTCGTTTTAC-AACGTCGTGACTGGGAAAACCCTGGCGTTACCCAACTTAATCGCCTTGCAGCACATCCCCCTTTCGCCAGCTGGCGTAATAGCGAAGAGGCCCGCACCGATCGCCCTTCCCAACAGTTGCGCAG-CCTATACGTACGGCAGTTTAAGGTTTACACCTATAAANGAGAGAG-CCGTTAT-CGTCTGTTTGT-GGATGTACAGAGTGATATTA--TTGACACGCCGGGGC-GACG-GATGGTGATCCCCCTGGCCAGTGCACGTCTGCTGTCAGATAAAGTCT--CCCGTGA---ACTTTACCC-GGTGGTGCATATCGGGGAN--GAAAGCTGGCGCATGATGACCACCGATATGGCCAGTGTGCCGGTCTCCGTTATCGGGNANNAANTGGCTGNNNNNNNCNNCNGNNAAANTGACNTCAAAAACGCCATTANCNTGNNNTNNNNNGNANNN-AANNNNCAGGCTGANNTTNNCAAAAGGNNNNNNNCTNNNNN--NTTTTCCGNAAAANNCNNTCNNCAAAANNGNNNNNACCCCNNNNNNNNNNNNNNNGGNNNNNNNGNNANGGAANNNNNNNNNNNNNAAANNNNGANNNNNNNNGGNNNNNGNNGNANNNNANNNNGGNNNTTNNNNANNNNNGNANCNNANTNNNNNNGNGCCNNNNNNNANNGNAANCCNNNAANNANNNNNNNNNNNNNNCNGNNNNNNNNNGNNANNNNNNNNAANNNNNNNNNNNTNNNNNNNNNANNNNNNNNNNNNCNNNNNNNNNNNNNNNNNNNANNNNNNNNNNNNTNNNNNNCNNNNNNNNCNNNNNNNNNNNNNNNNNNNNNNNNNNNNNNNNNNNNNNNNNNNNNNNNNNNGNNNNNNNNNNNNNNNNNCNNN--------------------------------------------------------------------------------
>34-1-5-3_B05_045.ab1
----------------------------------------------------------------------------------------------------------------------------------------------------------------------------------------------------------------------------------------------------------------------------------------------------------------------------------------------------------------------------------------------------------------------------------------------------------------------------------------------------------------------------------------------------------------------------------------------------------------------------------------------------------------------------------------------------------------------------------------------------------------------------------------------------------------------------------------------------------------------------------------------------------------------------------------------------------------------------------------------------------------------------------------------------------------------------------------------NNNNNNNNNNNNCTAANGGGACTAGTCC-TGCAGGTTTAAACGAA-TTCGCCCTTGCCATCCCCTTCTGTGAATGTTAGACCCATGGGAGCAGCTGGTCAGAGGGGACCCCGGCCTGGGGCCCCTAACCCTATGTAGCCTCAGTCTTCCCATCAGGCTCTCAGCTCAGCCTGAGTGTTGAGGCCCCAGTGGCTGCTCTGGGGGCCTCCTGAGTTTCTCATCTGTGCCCCTCCCTCCCTGGCCCAGGTGAAGGTGTGGTTCCAGAACCGGAGGACAAAGTACAAACGGCAGAAGCTGGAGGAGGAAGGGCCTGAGTCCGAGCAGAAGAAGAAGGGCTCCCATCACATCAACCGGTGGCGCATTGCCACGAAGCAGGCCAATGGGGAGGACATCGATGTCACCTCCAATGACTAGGGTGGGCAACCACAAACCCACGAGGGCAGAGTGCTGCTTGCTGCTGGCCAGGCCCCTGCGTGGGCCCAAGCTGGACTCTGGCCACTCCCTGGCCAGGCTTTGGGGAGGCCTGGAGTCATGGCCCCACAGGGCTTGAAGCCCGGGGCCGCCATTGACAGAGGGACAAGCAATGGGCTGGCTGAGGCCTGGGACCACTTGGCCTTCTCCTCGGAGAGCCTGCCTGCCTGGGCGGGCCCGCCCGCCACCGCAGCCTCCCAGCTGCTCTCCGTGTCTCCAATCTCCAAGGGCGAA-TTCGCGGCCGCTAAATTCAATTCGCCCTATAGTGAGTCGTATTACAATTCACTGGCCGTCGTTTTAC-AACGTCGTGACTGGGAAAACCCTGGCGTTACCCAACTTAATCGCCTTGCAGCACATCCCCCTTTCGCCAGCTGGCGTAATAGCGAAGAGGCCCGCACCGATCGCCCTTCCCAACAGTTGCGCAG-CCTATACGTACGGCAGTTTAAGGTTTACACCTATAAAAGAGAGAG-CCGTTAT-CGTCTGTTTGT-GGATGTACAGAGTGATATTA--TTGACACGCCGGGGC-GACG-GATGGTGATCCCCCTGGCCAGTGCACGTCTGCTGTCAGATAAAGTCT--CCCGTGA---ACTTTACCC-GGTGGTGCATATCGGGGAN--GAAAGCTGGCGCATGATGACCACCGATATGGCCAGNNTGCCGGTCTCCGTTATCGGGGAANAANTGGCTGNNNTCAGCNNCNNNNAAAATGANNTCAAAANNNCCATTAACCTGATGTNNNGGGNAANN-AANTGTCAGNNNNNNNTNNNCAAAAGGNNNNNCNNNNNNNC--CTTTNNNNNAAAANGCNNNCNNNAAANCGGNNNNNACCNGGNNNANNNNNNNNNNNGGNNNNCNGAAANGGANNNNCNNNCNNAAAAAANNNNNNNTNNNNNNNNNNNNNGNNNNNNNNNNNNNGNNNNNGNNNNNNNNNCNNNNNNNNNNGGNNCCNNNNNANNNNNANNNNNNNANNNNNNANNTNNNNNNCNNNNNNNNNNNNNNNNNNNNNNNNNNNNNNNNNNNNNNNNNNNNNNNNNNNNNNNNNNNNNNNNNNNGNNNNNNNNNNNNNNNNAANNNNNNTNNNNNCNNNNNNNNNNNNNNNNNNNNNNNNNNNNNNNNNNNNNNNNNNNNNNNNNNNNNNNNNNNNNNNNNNNNCNNNNNNNNNNNNNNNNNNNNNNNNNNNNNNNNNNNNNNNNNNNNNNNNN------------------------------------------------------
>41-1-5-10_A06_048.ab1
-----------------------------------------------------------------------------------------------------------------------------------------------------------------------------------------------------------------------------------------------------------------------------------------------------------------------------------------------------------------------------------------------------------------------------------------------------------------------------------------------------------------------------------------------------------------------------------------------------------------------------------------------------------------------------------------------------------------------------------------------------------------------------------------------------------------------------------------------------------------------------------------------------------------------------------------------------------------------------------------------------------------------------------------------------------------------------------------------------------NNNNGGGACTAGTCC-TGCAGGTTTAAACGAA-TTCGCCCTTGCCATCCCCTTCTGTGAATGTTAGACCCATGGGAGCAGCTGGTCAGAGGGGACCCCGGCCTGGGGCCCCTAACCCTATGTAGCCTCAGTCTTCCCATCAGGCTCTCAGCTCAGCCTGAGTGTTGAGGCCCCAGTGGCTGCTCTGGGGGCCTCCTGAGTTTCTCATCTGTGCCCCTCCCTCCCTGGCCCAGGTGAAGGTGTGGTTCCAGAACCGGAGGACAAAGTACAAACGGCAGAAGCTGGAGGAGGAAGGGCCTGAGTCCGAGCAGAAGAAGAAGGGCTCCCATCACATCAACCGGTGGCGCATTGCCACGAAGCAGGCCAATGGGGAGGACATCGATGTCACCTCCAATGACTAGGGTGGGCAACCACAAACCCACGAGGGCAGAGTGCTGCTTGCTGCTGGCCAGGCCCCTGCGTGGGCCCAAGCTGGACTCTGGCCACTCCCTGGCCAGGCTTTGGGGAGGCCTGGAGTCATGGCCCCACAGGGCTTGAAGCCCGGGGCCGCCATTGACAGAGGGACAAGCAATGGGCTGGCTGAGGCCTGGGACCACTTGGCCTTCTCCTCGGAGAGCCTGCCTGCCTGGGCGGGCCCGCCCGCCACCGCAGCCTCCCAGCTGCTCTCCGTGTCTCCAATCTCCAAGGGCGAA-TTCGCGGCCGCTAAATTCAATTCGCCCTATAGTGAGTCGTATTACAATTCACTGGCCGTCGTTTTAC-AACGTCGTGACTGGGAAAACCCTGGCGTTACCCAACTTAATCGCCTTGCAGCACATCCCCCTTTCGCCAGCTGGCGTAATAGCGAAGAGGCCCGCACCGATCGCCCTTCCCAACAGTTGCGCAG-CCTATACGTACGGCAGTTTAAGGTTTACACCTATAAANGAGAGAG-CCGTTAT-CGTCTGTTTGT-GGATGTACAGAGTGATATTA--TTGACACGCCGGGGC-GACG-GATGGTGATCCCCCTGGCCAGTGCACGTCTGCTGTCAGATAAAGTCT--CCCGTGA---ACTTTACCC-GGTGGTGCATATCGGGGAT--GAAAGCTGGCGCATGATGACCACCGATATGGCCAGTGTGCCGGTCTCCGTTATCGGGGANNAAGTGGCTGANNTCAGCCNCCGNNAAAATGANTNCAAAAANNCNNTNAACCTGANNTNNNGGGNNNNN-AAATGTCAGGCATGANNTNANCAAAAGG-ATCTTCNNTNNN--NCCTTTNNNNTAAAAAGCCNNCNNNAAANNNNNNNNNCCCNGNNNANNNNNNNNCNGNNNNNNNGNANNGGNAAACNCNNNNNAANNAANNNNNGNNNTNNNNNGGNNNNNNNGGNNNNNNNAANNGGNNGTTTNNNGNNNNNNNNNAANNNNNNNNCNNNNNGNGGCCNNNNNNNNNNNNGGANNNCNNNNNNNNNNNNNNNNNTNNNNNNNNNNNANNNNNNNNNNNNNNNNANNNNNNNTAANNNNNNNGNNNNNNNNNNNNNNNNNNNNNNNNNNNNNNNNNNNNNNNNNNNNNNGNNNNNNNNNNNNNNNNNNNNNNNANNANNNNNTNNNNNNNNNNNNNNNNNNNCCNNNNNNNNNNNNNNNNNNNNNNNNNNNNNNNNNNNNNNNNNNNNNNNNNNNNN----------------------------------------------------------
>33-1-5-2_A05_047.ab1
------------------------------------------------------------------------------------------------------------------------------------------------------------------------------------------------------------------------------------------------------------------------------------------------------------------------------------------------------------------------------------------------------------------------------------------------------------------------------------------------------------------------------------------------------------------------------------------------------------------------------------------------------------------------------------------------------------------------------------------------------------------------------------------------------------------------------------------------------------------------------------------------------------------------------------------------------------------------------------------------------------------------------------------------------------------------------------------------------------NAAGGGNCNAGTCC-TGCAGGTTTAAACGAA-TTCGCCCTTGCCATCCCCTTCTGTGAATGTTAGACCCATGGGAGCAGCTGGTCAGAGGGGACCCCGGCCTGGGGCCCCTAACCCTATGTAGCCTCAGTCTTCCCATCAGGCTCTCAGCTCAGCCTGAGTGTTGAGGCCCCAGTGGCTGCTCTGGGGGCCTCCTGAGTTTCTCATCTGTGCCCCTCCCTCCCTGGCCCAGGTGAAGGTGTGGTTCCAGAACCGGAGGACAAAGTACAAACGGCAGAAGCTGGAGGAGGAAGGGCCTGAGTCCGAGCAGAAGAAGAAGGGCTCCCATCACATCAACCGGTGGCGCATTGCCACGAAGCAGGCCAATGGGGAGGACATCGATGTCACCTCCAATGACTAGGGTGGGCAACCACAAACCCACGAGGGCAGAGTGCTGCTTGCTGCTGGCCAGGCCCCTGCGTGGGCCCAAGCTGGACTCTGGCCACTCCCTGGCCAGGCTTTGGGGAGGCCTGGAGTCATGGCCCCACAGGGCTTGAAGCCCGGGGCCGCCATTGACAGAGGGACAAGCAATGGGCTGGCTGAGGCCTGGGACCACTTGGCCTTCTCCTCGGAGAGCCTGCCTGCCTGGGCGGGCCCGCCCGCCACCGCAGCCTCCCAGCTGCTCTCCGTGTCTCCAATCTCCAAGGGCGAA-TTCGCGGCCGCTAAATTCAATTCGCCCTATAGTGAGTCGTATTACAATTCACTGGCCGTCGTTTTAC-AACGTCGTGACTGGGAAAACCCTGGCGTTACCCAACTTAATCGCCTTGCAGCACATCCCCCTTTCGCCAGCTGGCGTAATAGCGAAGAGGCCCGCACCGATCGCCCTTCCCAACAGTTGCGCAG-CCTATACGTACGGCAGTTTAAGGTTTACACCTATAAAAGAGAGAG-CCGTTAT-CGTCTGTTTGT-GGATGTACAGAGTGATATTA--TTGACACGCCGGGGC-GACG-GATGGTGATCCCCCTGGCCAGTGCACGTCTGCTGTCAGATAAAGTCT--CCCGTGA---ACTTTACCC-GGTGGTGCATATCGGGGAT--GAAAGCTGGCGCATGATGACCACCGATATGGCCAGTGTGCCGGTCTCCGTTATCGGGGAANAAGTGGCTGATCTCAGCCACCGNNAAAATGANTNCAAAAACNCCNTTAACNTGATGTTNNGGGGANNNNAANTGTCAGNNNTGANNTNNNNAAAANGGANNTNNNNNNAN--NNCNTTNNNNGNAAANNNNNNNCNNNNNAAACGNNNNTNNCCCNGNNNNNNNNNNNNNNNNGGNNNNNNNGGNNANGGAANNNNNNNNNNNAANNAAAANNNNGNNNNNNNNNNNNNNNNNNGNNNNNNNNANNNGNNNGTNNNNNNNNNNNANNANNNNNNNNNCNNNNNNNNNNNNNNNNNNNNNNGNNNCNNNNNNNNNNNNNNNNNTNNNNNNNNNNANNNNNNNNNNNNGGNANNNNNNNNNNNNNNNNNNNNNNNNNNNNNTNNNNNNNNNNNNNNNNNNNNNNNNNNNNNNNNNNNNNNNNNNNNNNNNNNNNNNNNNNNNNNNNNNNNNNNNNNNNNNNNNNNNNNNNNNNANNNNNNNCNNNNNNNNNNNNNNNNNNNNNNNNGNNNNNNNNNNNNNNNNNNNNNNNNNNNNNNNNNNNNNNNNNNNNNNNNNNNNNNNNNNNNNNNNNNNNNNNN
