# Supplementary material for: Non-homologous DNA increases gene disruption efficiency by altering DNA repair outcomes
Source: Nat Commun. 2016 Aug 17;7:12463. doi: 10.1038/ncomms12463 (PMC4992056; doi:10.1038/ncomms12463)
Supplement: Supplementary Data 3 — Zip archive containing FASTA alignments used to generate Figure 2 and Supplementary Figure 3 [file ncomms12463-s4.zip › 1-6.fasta]

>Reference
----------------------------------------------------------------------------------------------------------------------------------------------------------------------------------------------------------------------------------------------------------------------------------------------------------------------------------------------------------------------------------------------------------------------------------------------------------------------------------------------------------------------------------------------------------------------------------------------------------------------------------------------------------------------------------------------------------------------------------------------------------------------------------------------------------------------------------------------------------------------------------------------------------------------------------------------------------------------------------------------------------------------------------------------------------------------------------------------------------------------------------------------------------------------------------------------------------GCCATCCCCTTCTGTGAATGTTAGACCCATGGGAGCAGCTGGTCAGAGGGGACCCCGGCCTGGGGCCCCTAACCCTATGTAGCCTCAGTCTTCCCATCAGGCTCTCAGCTCAGCCTGAGTGTTGAGGCCCCAGTGGCTGCTCTGGGGGCCTCCTGAGTTTCTCATCTGTGCCCCTCCCTCCCTGGCCCAGGTGAAGGTGTGGTTCCAGAACCGGAGGACAAAGTACAAACGGCAGAAGCTGGAGGAGGAAGGGCCTGAGTCCGAGCAGAAGAAGAAGGGCTCCCATCACATCAACCGGTGGCGCATTGCCACGAAGCAGGCCAATGGGGAGGACATCGATGTCACCTCCAATGACTAGGGTGGGCAACCACAAACCCACGAGGGCAGAGTGCTGCTTGCTGCTGGCCAGGCCCCTGCGTGGGCCCAAGCTGGACTCTGGCCACTCCCTGGCCAGGCTTTGGGGAGGCCTGGAGTCATGGCCCCACAGGGCTTGAAGCCCGGGGCCGCCATTGACAGAGGGACAAGCAATGGGCTGGCTGAGGCCTGGGACCACTTGGCCTTCTCCTCGGAGAGCCTGCCTGCCTGGGCGGGCCCGCCCGCCACCGCAGCCTCCCAGCTGCTCTCCGTGTCTCCAATCTCC-----------------------------------------------------------------------------------------------------------------------------------------------------------------------------------------------------------------------------------------------------------------------------------------------------------------------------------------------------------------------------------------------------------------------------------------------------------------------------------------------------------------------------------------------------------------------------------------------------------------------------------------------------------------------------------------------------------------------------------------------------------------------------------------------------------------------------------------------------------------------------------------------------------------------------------------------------------------------------------------------------------------------------------------------------------------------------------------------------------------------
>44-1-6-3_D06_042.ab1_(reversed)
NNNNNNNNNNNNNNNNNNNNNNNNNNNNNNNNNNNNNNNNNNNNNNNNNNNNNNNNNNNNNNNNNNNNNNNNNNNNNNNNNNNNNNNNNNNNNNNNNNNNNNNNNNNNNNNNNNNNNNNNNNNNNNNNNNNNNNNNNNNNNNNNNNNNNNNNNNNNNNTNNNNNNNNNNNNNNNNNNNNNNNNNNNNNNNNNANNNNNNNNNNNNNNNCNNNNNTTTTNNNNNNNNNNNNNNNNNNNNNNNNNCNNNNNNNNNNNGNNGNNNNNNNNNNNNNNNNNNNNNNNNNNNNNNNNNNNNNNNNNNNNNNNNNNNNNNNNNNNNNNNNNNNNCNNNNNNNNNNNNGNNNNNNAACCNNNNNTNTNNNTNNNNGNNTNCNNNNNNNNNNNNNNNGNCNCNNNNNNNNNNNCNGNNNNNNTNNNNNCNNNNAANNNNCNNNNTNNNNNTNNNNNNNNNNNNNCNNNNNNNNTNCCNNNTTTTTTTTGGNNNTNGGNTTNCCTTGTCCNNNNNNNCCNNNNNNNNNNNTTNNNNCNNNGNNNNNCCCNNTTNNNNNGNNTGNCNNTNTNNNGNAAAGGANTTNGGNNNNNNTCCNTTTNGNNNANNNNANNNCTGNCANTTNNNTCCCCAGAANNTCAGGTTNANGGNNNTTTTGANNTCATTTTNNNGGTGGCTGANNTCAGCCNNNNNTTCCCCGATAACGGANACCGGCACACTGGCCATA--TCGGTGGTCATCATGCGCCAGC-TTTCATCCCCGATATGCA-CCACCGGG-T-AAAGTTCAC--GGGA-GAC----TTTAT-----CTGACAGCAGACGTGCACTGG-CCA-GGGGGATCACCATCC-GTCGCCCCGGC-G-TGTCAATAATATCACTCTGTACATCCAC-AAA-CAGACGATAACGGCTCTCTCTTTTATAGGTGTAAACCTTAAACTGCC-GTACGTATAGGCTGCGCAACTGTTGGG-AA-GGGCGATCGGTGCGGGCC-TCTTCGCTATTACGCCAGCTGGCGAAAGGGGGATGTGCTGCAA-GGCGATTAAGTTGGGTAACGCCAGGG--TTTT-CCCAGTCACGACGTTGTAAAACGACGGCCAGTGAATTGTAATACGACTCACTATAGGGCGAA-TTGAA-TTT-AGCGGCCGCGAATTCGCCCTTGCCATCCCCTTCTGTGAATGTTAGACCCATGGGAGCAGCTGGTCAGAGGGGACCCCGGCCTGGGGCCCCTAACCCTATGTAGCCTCAGTCTTCCCATCAGGCTCTCAGCTCAGCCTGAGTGTTGAGGCCCCAGTGGCTGCTCTGGGGGCCTCCTGAGTTTCTCATCTGTGCCCCTCCCTCCCTGGCCCAGGTGAAGGTGTGGTTCCAGAACCGGAGGACAAAGTACAAACGGCAGAAGCTGGAGGAGGAAGGGCCTGAGTCCGAGCAGAAGAAGAAGGGCTCCCATCACATCAACCGGTGGCGCATTGCCACGAAGCAGGCCAATGGGGAGGACATCGATGTCACCTCCAATGACTAGGGTGGGCAACCACAAACCCACGAGGGCAGAGTGCTGCTTGCTGCTGGCCAGGCCCCTGCGTGGGCCCAAGCTGGACTCTGGCCACTCCCTGGCCAGGCTTTGGGGAGGCCTGGAGTCATGGCCCCACAGGGCTTGAAGCCCGGGGCCGCCATTGACAGAGGGACAAGCAATGGGCTGGCTGAGGCCTGGGACCACTTGGCCTTCTCCTCGGAGAGCCTGCCTGCCTGGGCGGGCCCGCCCGCCACCGCAGCCTCCCAGCTGCTCTCCGTGTCTCCAATCTCCAAGGGCGAATTCGTTTAAACCTGCAGGGNTAGTNNNNNN--------------------------------------------------------------------------------------------------------------------------------------------------------------------------------------------------------------------------------------------------------------------------------------------------------------------------------------------------------------------------------------------------------------------------------------------------------------------------------------------------------------------------------------------------------------------------------------------------------------------------------------------------------------------------------------------------------------------------------------------------------------------------------------------------------------------------------------------------------------------------------------------------------------------------------------------------------------------------------------------------------------------------------------------------------------------------------
>43-1-6-2_C06_044.ab1_(reversed)
----------------------------NNNNNNNNNNNNNNNNNNNNNNNNNNNNNNNNNNNNNNNNNNNNNNNNNNNNNNNNNNNNNNNNNNNNNNNNNNNNNNNNNNNNNNNNNNNNNNNNNNNNNNNNNNNNNNNNNNNNNNNNNNNNNNNNNNNNNNNNNNNNNNNNNNNNNNNNNNNNNNNNNNNNNNNNNNNNNNNNNNNNNNNNNNNNNNNNNNNNNNNNNNNNNNNNNCNNNNNNNNNNNNNNNNNNNNNNNNNNNNNNCNNNNNNNNNNNNNNNNNNNNNNNNNNNNNNNNNNNNNNNNNNNNNNNNNNNNNNNNNNNNNNNCNNNNNNNNNNNNNNNNNNNNNNNNNNNNNNNNNNNNNNNNNNNNNNNNNNCNNNNNNNNNNNGNNCCCNNNNGNNNNTNNNNNNNNNNNNNNNNNAAACNNCCNNNNNNNNNNTNNNNNNNNNNNNNNNNNNNNNNNNNNNNTTTTTTTNGGNNNNNNTTTNNNNNNNNNNNNNNNCCNNNNNNNNNNNNNNNNNGGGNNANNNNCGNTTNTGNNGNNNNCNTTTTNNNNNNAANGNNTTNNGNNNNNNTCCNTTTTNNNNANNNCANNCCTGACANTTNNNTTCCCCAGAANNTCAGGTTNANNGNGNTTTTGNANTCATTTTNNNGGTGGCTGANNNCAGCCACTTNTTCCCCGATAACGGAGACCGGCACACTGGCCATN--TCGGTGGTCATCATGCGCCAGC-TTTCATCCCCGATATGCA-CCACCGGG-T-AAAGTTCAC--GGGA-GAC----TTTNT-----CTGACAGCAGACGTGCACTGG-CCA-GGGGGATCACCATCC-GTCGCCCCGGC-G-TGTCAATAATATCACTCTGTACATCCAC-AAA-CAGACGATAACGGCTCTCTCTTTTATAGGTGTAAACCTTAAACTGCC-GTACGTATAGGCTGCGCAACTGTTGGG-AA-GGGCGATCGGTGCGGGCC-TCTTCGCTATTACGCCAGCTGGCGAAAGGGGGATGTGCTGCAA-GGCGATTAAGTTGGGTAACGCCAGGG--TTTT-CCCAGTCACGACGTTGTAAAACGACGGCCAGTGAATTGTAATACGACTCACTATAGGGCGAA-TTGAA-TTT-AGCGGCCGCGAATTCGCCCTTGCCATCCCCTTCTGTGAATGTTAGACCCATGGGAGCAGCTGGTCAGAGGGGACCCCGGCCTGGGGCCCCTAACCCTATGTAGCCTCAGTCTTCCCATCAGGCTCTCAGCTCAGCCTGAGTGTTGAGGCCCCAGTGGCTGCTCTGGGGGCCTCCTGAGTTTCTCATCTGTGCCCCTCCCTCCCTGGCCCAGGTGAAGGTGTGGTTCCAGAACCGGAGGACAAAGTACAAACGGCAGAAGCTGGAGGAGGAAGGGCCTGAGTCCGAGCAGAAGAAGAAGGGCTCCCATCACATCAACCGGTGGCGCATTGCCACGAAGCAGGCCAATGGGGAGGACATCGATGTCACCTCCAATGACTAGGGTGGGCAACCACAAACCCACGAGGGCAGAGTGCTGCTTGCTGCTGGCCAGGCCCCTGCGTGGGCCCAAGCTGGACTCTGGCCACTCCCTGGCCAGGCTTTGGGGAGGCCTGGAGTCATGGCCCCACAGGGCTTGAAGCCCGGGGCCGCCATTGACAGAGGGACAAGCAATGGGCTGGCTGAGGCCTGGGACCACTTGGCCTTCTCCTCGGAGAGCCTGCCTGCCTGGGCGGGCCCGCCCGCCACCGCAGCCTCCCAGCTGCTCTCCGTGTCTCCAATCTCCAAGGGCGAATTCGTTTAAACCTGCAGNACNANNNNNNNN--------------------------------------------------------------------------------------------------------------------------------------------------------------------------------------------------------------------------------------------------------------------------------------------------------------------------------------------------------------------------------------------------------------------------------------------------------------------------------------------------------------------------------------------------------------------------------------------------------------------------------------------------------------------------------------------------------------------------------------------------------------------------------------------------------------------------------------------------------------------------------------------------------------------------------------------------------------------------------------------------------------------------------------------------------------------------------
>45-1-6-4_E06_040.ab1_(reversed)
------------------------------------------------------------------------------------------------------------------------NNNNNNNNNNNNNNNNNNNNNNNNNNNNNNNNNNNNNNNNNNNNNNNNNNNNNNNNNNNNNNNNNNANNNNNNNNNNNNNNNNNNNNNNNNTTNNNNNNNNNNNTNNNNNNNANNNNNNNNNNNNNNNNNNNNNNNANANNNNNNNNTNNNNNNNNNNNNNNNNNNNNCNNNNNNNNNNNNNNNNNNNNNNNTTNNNNNNNNNNNNNNNNNTNNTTNNNNNNNNNNNCNNNNNNNNNNNNNNNNNNNNNANNNNNNNNNNTTNNNGNTTCNNNNTTCCNNNNGNCCCNNNNNNNNNTNNNNTNNNTNNNTCNNNNANCNNNNNNNNNNNNNNNNCNNNNNNNNNNNNNNANNNNNNNNNNTTTTTTNGNNTGGNTTTCCTTNNNCNNNNNNCCNNTNNNNNNNNNNNNCNNGGTNNNNACCNTTTTNNNGNNNNNNTTTTNNNGAAAAGGNNTTNGGNNNNNNTCCTTTTNNNNNATTTCANNNCTGNCANTTTNNTNNCCNNAANNTCAGGTTAANNGNNNTTTTGANNNCATTTTNNCNGNGGCTGAGATCAGCCNNNNNTTCCCCGATAACGGAGACCGGCACACTGGCCATA--TCGGTGGTCATCATGCGCCAGC-TTTCNTCCCCGATATGCA-CCACCGGG-T-AAAGTTCAC--GGGA-GAC----TTTAT-----CTGACAGCAGACGTGCACTGG-CCA-GGGGGATCACCATCC-GTCGCCCCGGC-G-TGTCAATAATATCACTCTGTACATCCAC-AAA-CAGACGATAACGGCTCTCTCTTTTATAGGTGTAAACCTTAAACTGCC-GTACGTATAGGCTGCGCAACTGTTGGG-AA-GGGCGATCGGTGCGGGCC-TCTTCGCTATTACGCCAGCTGGCGAAAGGGGGATGTGCTGCAA-GGCGATTAAGTTGGGTAACGCCAGGG--TTTT-CCCAGTCACGACGTTGTAAAACGACGGCCAGTGAATTGTAATACGACTCACTATAGGGCGAA-TTGAA-TTT-AGCGGCCGCGAATTCGCCCTTGCCATCCCCTTCTGTGAATGTTAGACCCATGGGAGCAGCTGGTCAGAGGGGACCCCGGCCTGGGGCCCCTAACCCTATGTAGCCTCAGTCTTCCCATCAGGCTCTCAGCTCAGCCTGAGTGTTGAGGCCCCAGTGGCTGCTCTGGGGGCCTCCTGAGTTTCTCATCTGTGCCCCTCCCTCCCTGGCCCAGGTGAAGGTGTGGTTCCAGAACCGGAGGACAAAGTACAAACGGCAGAAGCTGGAGGAGGAAGGGCCTGAGTCCGAGCAGAAGAAGAAGGGCTCCCATCACATCAACCGGTGGCGCATTGCCACGAAGCAGGCCAATGGGGAGGACATCGATGTCACCTCCAATGACTAGGGTGGGCAACCACAAACCCACGAGGGCAGAGTGCTGCTTGCTGCTGGCCAGGCCCCTGCGTGGGCCCAAGCTGGACTCTGGCCACTCCCTGGCCAGGCTTTGGGGAGGCCTGGAGTCATGGCCCCACAGGGCTTGAAGCCCGGGGCCGCCATTGACAGAGGGACAAGCAATGGGCTGGCTGAGGCCTGGGACCACTTGGCCTTCTCCTCGGAGAGCCTGCCTGCCTGGGCGGGCCCGCCCGCCACCGCAGCCTCCCAGCTGCTCTCCGTGTCTCCAATCTCCAAGGGCGAATTCGTTTAAACCTGCAGGACTAGTCCCNNNNNNNNNNNNNNN--------------------------------------------------------------------------------------------------------------------------------------------------------------------------------------------------------------------------------------------------------------------------------------------------------------------------------------------------------------------------------------------------------------------------------------------------------------------------------------------------------------------------------------------------------------------------------------------------------------------------------------------------------------------------------------------------------------------------------------------------------------------------------------------------------------------------------------------------------------------------------------------------------------------------------------------------------------------------------------------------------------------------------------------------------------------
>47-1-6-6_G06_036.ab1_(reversed)
----------------------------------------------------------------------------------------------------------------------------------------------------NTNNNNNNNNNNNNNNNNNNNNNNNNNNNNNNNNNNNGNNNNNNNNNNNNNNNNNNNNNNNNNNNNTNNNNNNNNNNNNNNNNNNNNNNNNNNCNNNNNGNNNNNNNNNNNGNNNNNNNNNNNNNNNNNNNNNNANNNNNNNNNNNNNNNNTTTTNNNNNNNTTTNTNCCGNCCNNNNNNNNNNNNNNNNNNNNNNNNNNNNCNNNNNNNNNNNNNNNNNNNNCNNNNNNNNNNNNNNNNNNNCCNNNNGNNNNNTCNGNNTNNNTNNNNNCNNNNAACNNNNCNNNTNNNNNNNNNNNNNNNNNNNCNNNNNANNNNCNNNNTTTTNNNNNNNNNNNNNNTTTCCNNNTNNNNNNNNNNNNNNNNNNNNNANNNNNCCNGGGTCNNNCCCNNTTTTNNGNNNNGNNTTTTNCNNNAAAGGNNNTNNGNNNANNTCCTTTTTGNNAANTTCANNCCTGNNANTNTNNTTCCNCNNAANNTCAGGTTAATGGNNNTTTNNNNNTCANTTTCNNGGNGGCNGANNNCAGCCNNTTNTTCCCCGATAACGGANACCGGCANNCTGGCCATA--TCGGTGGTCATCATGCGCCAGC-TTTCATCCCCGATATGCA-CCNCCGGG-T-AAAGTTCAC--GGGA-GAC----TTTAT-----CTGACAGCAGACGTGCACTGG-CCA-GGGGGATCACCATCC-GTCGCCCCGGC-G-TGTCAATAATATCACTCTGTACATCCAC-AAA-CAGACGATAACGGCTCTCTCTTTTATAGGTGTAAACCTTAAACTGCC-GTACGTATAGGCTGCGCAACTGTTGGG-AA-GGGCGATCGGTGCGGGCC-TCTTCGCTATTACGCCAGCTGGCGAAAGGGGGATGTGCTGCAA-GGCGATTAAGTTGGGTAACGCCAGGG--TTTT-CCCAGTCACGACGTTGTAAAACGACGGCCAGTGAATTGTAATACGACTCACTATAGGGCGAA-TTGAA-TTT-AGCGGCCGCGAATTCGCCCTTGCCATCCCCTTCTGTGAATGTTAGACCCATGGGAGCAGCTGGTCAGAGGGGACCCCGGCCTGGGGCCCCTAACCCTATGTAGCCTCAGTCTTCCCATCAGGCTCTCAGCTCAGCCTGAGTGTTGAGGCCCCAGTGGCTGCTCTGGGGGCCTCCTGAGTTTCTCATCTGTGCCCCTCCCTCCCTGGCCCAGGTGAAGGTGTGGTTCCAGAACCGGAGGACAAAGTACAAACGGCAGAAGCTGGAGGAGGAAGGGCCTGAGTCCGAGCAGAAGAAGAAGGGCTCCCATCACATCAACCGGTGGCGCATTGCCACGAAGCAGGCCAATGGGGAGGACATCGATGTCACCTCCAATGACTAGGGTGGGCAACCACAAACCCACGAGGGCAGAGTGCTGCTTGCTGCTGGCCAGGCCCCTGCGTGGGCCCAAGCTGGACTCTGGCCACTCCCTGGCCAGGCTTTGGGGAGGCCTGGAGTCATGGCCCCACAGGGCTTGAAGCCCGGGGCCGCCATTGACAGAGGGACAAGCAATGGGCTGGCTGAGGCCTGGGACCACTTGGCCTTCTCCTCGGAGAGCCTGCCTGCCTGGGCGGGCCCGCCCGCCACCGCAGCCTCCCAGCTGCTCTCCGTGTCTCCAATCTCCAAGGGCGAATTCGTTTAAACCTGCAGGACTAGTCCNNNNNNNNNNNNNNNN--------------------------------------------------------------------------------------------------------------------------------------------------------------------------------------------------------------------------------------------------------------------------------------------------------------------------------------------------------------------------------------------------------------------------------------------------------------------------------------------------------------------------------------------------------------------------------------------------------------------------------------------------------------------------------------------------------------------------------------------------------------------------------------------------------------------------------------------------------------------------------------------------------------------------------------------------------------------------------------------------------------------------------------------------------------------
>49-1-6-8_A07_063.ab1_(reversed)
--------------------------------------------------------------------------------------------------------------------------------------------------------------------------------------------------NTNNNNNNNNNNNNNNNNNNNNNNNNNNNNNNNNNNNNNNNNNNNNNNNNNNNNNNNNNNNNNNNNNNNNNNNNNNNNNNNNNTNNNNNNNNNNNNNNNNANNNNNNNNNNNNNNNNNNNNNNNNNNNCCNNNNNNNNNNNNNNNNNNNNNNNNNNNNNNNNNNNNNNNNNNNNGNNTNNNNNNNNTNNNNNNNNNNCNNNNNNNNNNNNNGGNNNNNTTNNNNNNNNNNAANNNCCNNNNNNNNNNNNNCNNNNNNNCCCNNNNNANTNCNNNNNTNNNTNNNGGNNNNGNNGNTTTNNNNNNNNNNNNNNNCCNNNNNNNNNNTNNTCCNNGGTNNNNCCCGTTTTTNNNGNNNNNNTTTNNNNNNNAAAANGNNCTNNNNNNANNTCCNTTTTGNNNANNTCANNCCTGNNANTTNNNTTCCCCNNAANNTCAGGTTAATGGNNTTTTTGNANTCATTTTCNCGGTGGCTGANNNCANCCNNNTNTTCCCCGATAACGGAGACCGGCANNCTGGCCATA--TCGGTGGTCATCATGCGCCAGC-TTTCATCCCCGATATGCA-CCACCGGG-T-AAAGTTCAC--GGGA-GAC----TTTAT-----CTGACAGCAGACGTGCACTGG-CCA-GGGGGATCACCATCC-GTCGCCCCGGC-G-TGTCAATAATATCACTCTGTACATCCAC-AAA-CAGACGATAACGGCTCTCTCTTTTATAGGTGTAAACCTTAAACTGCC-GTACGTATAGGCTGCGCAACTGTTGGG-AA-GGGCGATCGGTGCGGGCC-TCTTCGCTATTACGCCAGCTGGCGAAAGGGGGATGTGCTGCAA-GGCGATTAAGTTGGGTAACGCCAGGG--TTTT-CCCAGTCACGACGTTGTAAAACGACGGCCAGTGAATTGTAATACGACTCACTATAGGGCGAA-TTGAA-TTT-AGCGGCCGCGAATTCGCCCTTGCCATCCCCTTCTGTGAATGTTAGACCCATGGGAGCAGCTGGTCAGAGGGGACCCCGGCCTGGGGCCCCTAACCCTATGTAGCCTCAGTCTTCCCATCAGGCTCTCAGCTCAGCCTGAGTGTTGAGGCCCCAGTGGCTGCTCTGGGGGCCTCCTGAGTTTCTCATCTGTGCCCCTCCCTCCCTGGCCCAGGTGAAGGTGTGGTTCCAGAACCGGAGGACAAAGTACAAACGGCAGAAGCTGGAGGAGGAAGGGCCTGAGTCCGAGCAGAAGAAGAAGGGCTCCCATCACATCAACCGGTGGCGCATTGCCACGAAGCAGGCCAATGGGGAGGACATCGATGTCACCTCCAATGACTAGGGTGGGCAACCACAAACCCACGAGGGCAGAGTGCTGCTTGCTGCTGGCCAGGCCCCTGCGTGGGCCCAAGCTGGACTCTGGCCACTCCCTGGCCAGGCTTTGGGGAGGCCTGGAGTCATGGCCCCACAGGGCTTGAAGCCCGGGGCCGCCATTGACAGAGGGACAAGCAATGGGCTGGCTGAGGCCTGGGACCACTTGGCCTTCTCCTCGGAGAGCCTGCCTGCCTGGGCGGGCCCGCCCGCCACCGCAGCCTCCCAGCTGCTCTCCGTGTCTCCAATCTCCAAGGGCGAATTCGTTTAAACCTGCAGGACTAGTCCNNNNNNNNNNNNNNNN--------------------------------------------------------------------------------------------------------------------------------------------------------------------------------------------------------------------------------------------------------------------------------------------------------------------------------------------------------------------------------------------------------------------------------------------------------------------------------------------------------------------------------------------------------------------------------------------------------------------------------------------------------------------------------------------------------------------------------------------------------------------------------------------------------------------------------------------------------------------------------------------------------------------------------------------------------------------------------------------------------------------------------------------------------------------
>48-1-6-7_H06_034.ab1_(reversed)
-------------------------------------------------------------------------------------------------------------------------------------------------------------------------------------------------------------------------------------------------------------NNNNNNNNNNNNNNNNNNNNNNNNNNANNNGNNNNNNNNNNNNNNNNNTNNNNNNNNNNNNNNNNNNNNNNNNNTNNNNNNNNNNNCCNNNNNNNNNNNNNNNNGNNNNNNNNNNNNCNTTNNNTNNNNNNNTNNNNNTTNNNNNNNGNNCCNNNNNNNNNNNNNNTTGGTTNNNNNNNNNNANNNNNNNNNNNNNNNNGNCNNNNNNNNNNNNNNANTNNCNNNTTTNNTTGGNNNNNGNTTTNCCTNTCCANNNNNNNNNNNNNNNNNNNNNNCNGGGNNANNNNCGNTTNNNNNNNNNGNNTTTTNCNNAAAANGNNNNANGGNNNNNCCNNTTTNNNAANNTCANNCCNNNNANTTNNTTCCCCAGAACATCAGGTTNATGGNNNTTTTGANNTCATTTTNNCGGNGGCTGANNNCAGCCACTTNTTCCCCGATAACGGNGACCGGCACACTGGCCATA--TCGGTGGTCATCATGCGCCAGC-TTTCATCCCCGATATGCA-CCACCGGG-T-AAAGTTCAC--GGGA-GAC----TTTAT-----CTGACAGCAGACGTGCACTGG-CCA-GGGGGATCACCATCC-GTCGCCCCGGC-G-TGTCAATAATATCACTCTGTACATCCAC-AAA-CAGACGATAACGGCTCTCTCTTTTATAGGTGTAAACCTTAAACTGCC-GTACGTATAGGCTGCGCAACTGTTGGG-AA-GGGCGATCGGTGCGGGCC-TCTTCGCTATTACGCCAGCTGGCGAAAGGGGGATGTGCTGCAA-GGCGATTAAGTTGGGTAACGCCAGGG--NTTT-CCCAGTCACGACGTTGTAAAACGACGGCCAGTGAATTGTAATACGACTCACTATAGGGCGAA-TTGAA-TTT-AGCGGCCGCGAATTCGCCCTTGCCATCCCCTTCTGTGAATGTTAGACCCATGGGAGCAGCTGGTCAGAGGGGACCCCGGCCTGGGGCCCCTAACCCTATGTAGCCTCAGTCTTCCCATCAGGCTCTCAGCTCAGCCTGAGTGTTGAGGCCCCAGTGGCTGCTCTGGGGGCCTCCTGAGTTTCTCATCTGTGCCCCTCCCTCCCTGGCCCAGGTGAAGGTGTGGTTCCAGAACCGGAGGACAAAGTACAAACGGCAGAAGCTGGAGGAGGAAGGGCCTGAGTCCGAGCAGAAGAAGAAGGGCTCCCATCACATCAACCGGTGGCGCATTGCCACGAAGCAGGCCAATGGGGAGGACATCGATGTCACCTCCAATGACTAGGGTGGGCAACCACAAACCCACGAGGGCAGAGTGCTGCTTGCTGCTGGCCAGGCCCCTGCGTGGGCCCAAGCTGGACTCTGGCCACTCCCTGGCCAGGCTTTGGGGAGGCCTGGAGTCATGGCCCCACAGGGCTTGAAGCCCGGGGCCGCCATTGACAGAGGGACAAGCAATGGGCTGGCTGAGGCCTGGGACCACTTGGCCTTCTCCTCGGAGAGCCTGCCTGCCTGGGCGGGCCCGCCCGCCACCGCAGCCTCCCAGCTGCTCTCCGTGTCTCCAATCTCCAAGGGCGAATTCGTTTAAACCTGCAGGACTAGTCCCNNNNNNNNNNNNNNN--------------------------------------------------------------------------------------------------------------------------------------------------------------------------------------------------------------------------------------------------------------------------------------------------------------------------------------------------------------------------------------------------------------------------------------------------------------------------------------------------------------------------------------------------------------------------------------------------------------------------------------------------------------------------------------------------------------------------------------------------------------------------------------------------------------------------------------------------------------------------------------------------------------------------------------------------------------------------------------------------------------------------------------------------------------------
>49-1-6-18_A07_063.ab1_(reversed)
----------------------------------------------------------------------------------------------------------------------------------------------------------------------------------------------------------------------------------------------------------------------------------------NNNNNNNNNNNNNNNNNNNNNNNNNNNNNNNNNNNNCCNNNNNNNNNNNNNNNNNNNNNNNNNNNNNNNNNNNTNNNNNNTNNNNNNNNNNNNNNNNNNNNNNNNNNNNNNNNNNNNNNNNNNNNTNNNGGTNNNNNNNNNNNNNNNNNNNNNNNNNNNNNNNNTNNNTNNNNNNNNAANNNNANNNNGTNNNNNNNNNNNNNNNNNANNNNNNNNNNNNTNNGNNNNGNTTNCCNNNNNNNNNNNNNNNNNNNNNANTCNCCGGGNNNNNACGNTTNNNNNNNNNNNNNNNNNGAAAANATTNNNNGNNGNTCCNTTTNNNAATTCCNNNCTGNCNNNTNNNTNCCCNNANNTCAGGTTAANGNNNTTTNNANTCANTTNNNNGNNGNNNNNNNANNCNNNTNNNCCCGNNAANNNNNNCGGCNCNNNGGCCATA--TCGNNGGTCATCATNNNCCAGC-TTTCATCCCCGATANGCN-NNNNCGGG-T-AAAGTTCNC--GGGA-GAN----TTNN------CTGACAGCAGACGTGCNCTNG-NCA-GGGGGATCACCATCC-GTCGCCCCGGC-G-TGTCAATAATATCACTCTGTACATCCAC-AAA-CAGACGATAACGGCTCTCTCNNTTATAGGTGTAAACCTTAAACTGCC-GTACGTATAGGCTGCGCAACTGTTGGG-AA-GGGCGATCGGTGCGGGCC-TCTTCGCTATTACGCCAGCTGGCGAAAGGGGGATGTGCTGCAA-GGCGATTAAGTTGGGTAACGCCAGGG--TTTT-CCCAGTCACGACGTTGTAAAACGACGGCCAGTGAATTGTAATACGACTCACTATAGGGCGAA-TTGAA-NTT-AGCGGCCGCGAATTCGCCCTTGCCATCCCCTTCTGTGAATGTTAGACCCATGGGAGCAGCTGGTCAGAGGGGACCCCGGCCTGGGGCCCCTAACCCTATGTAGCCTCAGTCTTCCCATCAGGCTCTCAGCTCAGCCTGAGTGTTGAGGCCCCAGTGGCTGCTCTGGGGGCCTCCTGAGTTTCTCATCTGTGCCCCTCCCTCCCTGGCCCAGGTGAAGGTGTGGTTCCAGAACCGGAGGACAAAGTACAAACGGCAGAAGCTGGAGGAGGAAGGGCCTGAGTCCGAGCAGAAGAAGAAGGGCTCCCATCACATCAACCGGTGGCGCATTGCCACGAAGCAGGCCAATGGGGAGGACATCGATGTCACCTCCAATGACTAGGGTGGGCAACCACAAACCCACGAGGGCAGAGTGCTGCTTGCTGCTGGCCAGGCCCCTGCGTGGGCCCAAGCTGGACTCTGGCCACTCCCTGGCCAGGCTTTGGGGAGGCCTGGAGTCATGGCCCCACAGGGCTTGAAGCCCGGGGCCGCCATTGACAGAGGGACAAGCAATGGGCTGGCTGAGGCCTGGGACCACTTGGCCTTCTCCTCGGAGAGCCTGCCTGCCTGGGCGGGCCCGCCCGCCACCGCAGCCTCCCAGCTGCTCTCCGTGTCTCCAATCTCCAAGGGCGAATTCGNTTNNACCTGCAGGACTNGNCCCTTTAGGAGGGTANTNNCNNNN--------------------------------------------------------------------------------------------------------------------------------------------------------------------------------------------------------------------------------------------------------------------------------------------------------------------------------------------------------------------------------------------------------------------------------------------------------------------------------------------------------------------------------------------------------------------------------------------------------------------------------------------------------------------------------------------------------------------------------------------------------------------------------------------------------------------------------------------------------------------------------------------------------------------------------------------------------------------------------------------------------------------------------------------------------------
>45-1-6-14_E06_040.ab1_(reversed)
-------------------------------------------------------------------------------------------------------------------------------------------------------------------------------------------------------------------------------------------------------------------------------------------------------------------------------------------------------------------------------------------------------------------------------------------------------------------------------------------------------------------------------------------TNNNNNNNNNNNNNNNGNNNNTTNNNNNNNNNNNAANNNNNTNNNNNGNNNANNNNTNNNNNNNNNNNNNNNNNNNNNNNNNNNNNNNNNTNCCCNNNNNNNNNNNNTNANGNNNNNTTNNGANGNNNNNNTNNNNNGNNNNNGNNNNTNANNCCNNTNNNNCCNNNANNNNNGNNNGGCNNNNCTGGNCNNTATNNGNNNTCNTCCNNGNNCCNNG-CNTCNNCCCNGNNNTGCN-CCNCCGGG-NNAAAGTTCANNGGGAN-NNN----TTTNT-----NTGNNNGCNGACGNNCACTGG-CNNNGGGGGNNCNCCATCN-GTNNCCCCGGC-G-NGTCAATAATANCACTCTGTACANCCNCNAAA-CAGANGATAACGGCTNTNTNTTTTATNGGTGTAANCCTTAAACTGCC-GTACGTATAGNNTGCGCAACTGTTGGG-AA-GGGCGATCGGTGCGGGCN-TNTTCGCTATNACNCCAGCTGGCGAAAGGGGGATGTGCTGCAA-GGCGATTAAGNTNGGTAACGCCAGGG--TTTT-CCCAGTCACGACGTTGTAAAACGACGGCCAGTGAATTGTAATACGACTCACTATAGGGCGAA-TTGAA-TTT-AGCGGCCGCGAATTCGCCCTNGCCATCCCCTTCTGTGAATGTTAGACCCATGGGAGCAGCTGGTCAGAGGGGACCCCGGCCTGGGGCCCCTAACCCTATGTAGCCTCAGTCTTCCCATCAGGCTCTCAGCTCAGCCTGAGTGTTGAGGCCCCAGTGGCTGCTCTGGGGGCCTCCTGAGTTTCTCATCTGTGCCCCTCCCTCCCTGGCCCAGGTGAAGGTGTGGTTCCAGAACCGGAGGACAAAGTACAAACGGCAGAAGCTGGAGGAGGAAGGGCCTGAGTCCGAGCAGAAGAAGAAGGGCTCCCATCACATCAACCGGTGGCGCATTGCCACGAAGCAGGCCAATGGGGAGGACATCGATGTCACCTCCAATGACTAGGGTGGGCAACCACAAACCCACGAGGGCAGAGTGCTGCTTGCTGCTGGCCAGGCCCCTGCGTGGGCCCAAGCTGGACTCTGGCCACTCCCTGGCCAGGCTTTGGGGAGGCCTGGAGTCATGGCCCCACAGGGCTTGAAGCCCGGGGCCGCCATTGACAGAGGGACAAGCAATGGGCTGGCTGAGGCCTGGGACCACTTGGCCTTCTCCTCGGAGAGCCTGCCTGCCTGGGCGGGCCCGCCCGCCACCGCAGCCTCCCAGCTGCTCTCCGTGTCTCCAATCTCCAAGGGCGAATTCGTTTAAACCTGCAGGACTAGTCNNNNNNNNNNNNNNNNNNNNNNNNNNN----------------------------------------------------------------------------------------------------------------------------------------------------------------------------------------------------------------------------------------------------------------------------------------------------------------------------------------------------------------------------------------------------------------------------------------------------------------------------------------------------------------------------------------------------------------------------------------------------------------------------------------------------------------------------------------------------------------------------------------------------------------------------------------------------------------------------------------------------------------------------------------------------------------------------------------------------------------------------------------------------------------------------------------------------------
>50-1-6-19_B07_061.ab1_(reversed)
------------------------------------------------------------------------------------------------------------------------------------------------------------------------------------------------------------------------------------------------------------------------------------------------------------------------------------------------------------------------------------------------------------------------------------------------------------------------------------------------------------------------------------------------------------------------NNNNNNNNNNNNNNNNTNNNNNNNNNANNANNCNTTNNNNNNNNNNTNNNNNCNNNNNNNNNNNNNNANNNNNNNNNNNNNNNNTTNNNNNNNNNNNTTNNNCGGNNNNNGNNNNNNNNNNNTNNNNNCCCNGNNNNGNNNNNNNNNNNNNNGGNNNNNNNNGN--NGTCANNNNNNCNCCANNCTTT-NNNNNNCNNATNNNNNNN-CCNCCGGGGT-AAANNTNNN--NGGN-GAC----TTTATTNNNNNNNNCAGAANGNNNCNCNNNN-NCN-GGGGNANCACCATNCNGTNNNCCNGGC-GGNGNCAATAATATCNCTCTGTACNTCCNC-AAANCAGACGATAANGGCTCTCTNTTTTATAGGTGTNAANNNTAAANNNNCNGTANGTATAGGCTGCGCNACTGTNGGN-AANGGGCGATCGGTGCGGGCN-TNTTNGCTATTNCGCCAGCTGGCGAAAGGGGGATGTNNTGCAA-GGCGANTAAGNTGGGTAACGCCAGGG--TTTTTCCCAGTCACGACGTTGTAAAACGACGGCCAGTGAATTGTAATACGACTCACTATAGGGCGAA-TTGAA-TTTTAGCGGCCGCGAATTCGCCCTTGCCATCCCCTTCTGTGAATGTTAGACCCATGGGAGCAGCTGGTCAGAGGGGACCCCGGCCTGGGGCCCCTAACCCTATGTAGCCTCAGTCTTCCCATCAGGCTCTCAGCTCAGCCTGAGTGTTGAGGCCCCAGTGGCTGCTCTGGGGGCCTCCTGAGTTTCTCATCTGTGCCCCTCCCTCCCTGGCCCAGGTGAAGGTGTGGTTCCAGAACCGGAGGACAAAGTACAAACGGCAGAAGCTGGAGGAGGAAGGGCCTGAGTCCGAGCAGAAGAAGAAGGGCTCCCATCACATCAACCGGTGGCGCATTGCCACGAAGCAGGCCAATGGGGAGGACATCGATGTCACCTCCAATGACTAGGGTGGGCAACCACAAACCCACGAGGGCAGAGTGCTGCTTGCTGCTGGCCAGGCCCCTGCGTGGGCCCAAGCTGGACTCTGGCCACTCCCTGGCCAGGCTTTGGGGAGGCCTGGAGTCATGGCCCCACAGGGCTTGAAGCCCGGGGCCGCCATTGACAGAGGGACAAGCAATGGGCTGGCTGAGGCCTGGGACCACTTGGCCTTCTCCTCGGAGAGCCTGCCTGCCTGGGCGGGCCCGCCCGCCACCGCAGCCTCCCAGCTGCTCTCCGTGTCTCCAATCTCCAAGGGCGAATTCGTTTAAACCTGCAGGACTAGTCCNNNNNNNNNNNNNNNNNNNNNNN-------------------------------------------------------------------------------------------------------------------------------------------------------------------------------------------------------------------------------------------------------------------------------------------------------------------------------------------------------------------------------------------------------------------------------------------------------------------------------------------------------------------------------------------------------------------------------------------------------------------------------------------------------------------------------------------------------------------------------------------------------------------------------------------------------------------------------------------------------------------------------------------------------------------------------------------------------------------------------------------------------------------------------------------------------------
>42-1-6-11_B06_046.ab1_(reversed)
--------------------------------------------------------------------------------------------------------------------------------------------------------------------------------------------------------------------------------------------------------------------------------------------------------------------------------------------------------------------------------------------------------------------------------------------------------------------------------------------------------------------------------------------------------------------------------------------------------------------------------------------------------------NNNNNNTTTNNNNNNGNGGNNNNANATNNNNNNNNTTTNNNNCCNNNANNNGNNGNNCGGNCNNCNNCNNNCCNNNNT--NNGGTGGNNNNNNNNCNCNNNNNTTCNNNCCCCNATATNCNNCCNCCGGGGT-AAANNTNNN--CGGN-ANNNCNTTNTTN-----NNNNNAGCAGACNTNCACTGN-CNN-GGGGGATCNCCATNCNGTCGCCCCNGNNG-NGTCAATNANATCACTCTGTACNTCCNN-NAN-CAGNCGATAANNGNTNTCTCTTN-ATAGGTGTAANCNNTAANNNNCC-GTANGNNTAGNNTGNGCANNNNTTGGGGAA-GGGCGATCGGNGNGGGCCNTNTTNGCTATTACGCCAGCTGGNGAAAGGGGGATGTGCTGCAANGGCGATTAAGTTGGGTAACGCCAGGGGTTTTC-CCCAGTCACGACGTTGTAAANCGACGGCCAGTGAATTGTAATACGACTCNCTATAGGGCGAANTTGAA-TTT-AGCGGCCGCGAATTCGCCCTTGCCATCCCCTTCTGTGAATGTTAGACCCATGGGAGCAGCTGGTCAGAGGGGACCCCGGCCTGGGGCCCCTAACCCTATGTAGCCTCAGTCTTCCCATCAGGCTCTCAGCTCAGCCTGAGTGTTGAGGCCCCAGTGGCTGCTCTGGGGGCCTCCTGAGTTTCTCATCTGTGCCCCTCCCTCCCTGGCCCAGGTGAAGGTGTGGTTCCAGAACCGGAGGACAAAGTACAAACGGCAGAAGCTGGAGGAGGAAGGGCCTGAGTCCGAGCAGAAGAAGAAGGGCTCCCATCACATCAACCGGTGGCGCATTGCCACGAAGCAGGCCAATGGGGAGGACATCGATGTCACCTCCAATGACTAGGGTGGGCAACCACAAACCCACGAGGGCAGAGTGCTGCTTGCTGCTGGCCAGGCCCCTGCGTGGGCCCAAGCTGGACTCTGGCCACTCCCTGGCCAGGCTTTGGGGAGGCCTGGAGTCATGGCCCCACAGGGCTTGAAGCCCGGGGCCGCCATTGACAGAGGGACAAGCAATGGGCTGGCTGAGGCCTGGGACCACTTGGCCTTCTCCTCGGAGAGCCTGCCTGCCTGGGCGGGCCCGCCCGCCACCGCAGCCTCCCAGCTGCTCTCCGTGTCTCCAATCTCCAAGGGCGAATTCGTTTAAACCTGCAGGACTAGTCCCNNNNNNNANGNNNNNNNNNNN--------------------------------------------------------------------------------------------------------------------------------------------------------------------------------------------------------------------------------------------------------------------------------------------------------------------------------------------------------------------------------------------------------------------------------------------------------------------------------------------------------------------------------------------------------------------------------------------------------------------------------------------------------------------------------------------------------------------------------------------------------------------------------------------------------------------------------------------------------------------------------------------------------------------------------------------------------------------------------------------------------------------------------------------------------------
>47-1-6-16_G06_036.ab1_(reversed)
---------------------------------------------------------------------------------------------------------------------------------------------------------------------------------------------------------------------------------------------------------------------------------------------------------------------------------------------------------------------------------------------------------------------------------------------------------------------------------------------------------------------------------------------------------------------------------------------------------------------------------------------------------------------------------------------------------------------------------------------------------------------------------NNNNNN-NNGGGNNN-A-AAGNNNNAN--GGGNNGAC----TTTNT---TNNNNNCNNCAGANNNNCNCTGNNCNA-GGGGGATCACCNTCN-GTCGCCCCGGC-G-NNNNNNNA-TATCNNNNTGTACNNCCNC-AAA-CAGANGNNNNCGGCTNNNTCTTTNNTNNGTGTAANCNT-AAACTNCC-GTACGTANAGGCTGCGCAACTGTTGGG-AA-GGGCGATCGGNGCGGNCN-NTTTCGCTATTACGCCAGCTGGCGNAAGGGGGATGTGCTGCAA-GNNGATNAAGTNGGGTAACGCCNNNG--TTTT-CCCAGTCACGACGTTGTAAAACGACGNCCAGTGAATTGTAATACGACTCACTATAGGGCGAA-TNGAANTTT-AGCGGCCGCGAATTCGCCCTTGCCATCCCCTTCTGTGAATGTTAGACCCATGGGAGCAGCTGGTCAGAGGGGACCCCGGCCTGGGGCCCCTAACCCTATGTAGCCTCAGTCTTCCCATCAGGCTNTCAGCTCAGCCTGAGTGTTGAGGCCCCAGTGGCTGCTCTGGGGGCCTCCTGAGTTTCTCATCTGTGCCCCTCCCTCCCTGGCCCAGGTGAAGGTGTGGTTCCAGAACCGGAGGACAAAGTACAAACGGCAGAAGCTGGAGGAGGAAGGGCCTGAGTCCGAGCAGAAGAAGAAGGGCTCCCATCACATCAACCGGTGGCGCATTGCCACGAAGCAGGCCAATGGGGAGGACATCGATGTCACCTCCAATGACTAGGGTGGGCAACCACAAACCCACGAGGGCAGAGTGCTGCTTGCTGCTGGCCAGGCCCCTGCGTGGGCCCAAGCTGGACTCTGGCCACTCCCTGGCCAGGCTTTGGGGAGGCCTGGAGTCATGGCCCCACAGGGCTTGAAGCCCGGGGCCGCCATTGACAGAGGGACAAGCAATGGGCTGGCTGAGGCCTGGGACCACTTGGCCTTCTCCTCGGAGAGCCTGCCTGCCTGGGCGGGCCCGCCCGCCACCGCAGCCTCCCAGCTGCTCTCCGTGTCTCCAATCTCCAAGGGCGAATTCGTTTAAACCTGCAGGACTANTCCNNNNNNNNNNNNNNNNNNNNNNNN------------------------------------------------------------------------------------------------------------------------------------------------------------------------------------------------------------------------------------------------------------------------------------------------------------------------------------------------------------------------------------------------------------------------------------------------------------------------------------------------------------------------------------------------------------------------------------------------------------------------------------------------------------------------------------------------------------------------------------------------------------------------------------------------------------------------------------------------------------------------------------------------------------------------------------------------------------------------------------------------------------------------------------------------------------
>51-1-6-20_C07_059.ab1
-----------------------------------------------------------------------------------------------------------------------------------------------------------------------------------------------------------------------------------------------------------------------------------------------------------------------------------------------------------------------------------------------------------------------------------------------------------------------------------------------------------------------------------------------------------------------------------------------------------------------------------------------------------------------------------------------------------------------------------------------------------------------------------------------------------------------------------------------------------------------------------------------------------------------------------------------------------------------------------------------------------------------------------------------------------------------------------------------------------------------------------------NNNNNNNNNNNNNNNNNNNNANNNNNNGGACNA-GTCCT-GCA-GGTTNAANCGAATTCGCCCTTGCCATCCCCTTCTGTGAATGTTAGACCCATGGGAGCAGCTGGTCAGAGGGGACCCCGGCCTGGGGCCCCTAACCCTATGTAGCCTCAGTCTTCCCATCAGGCTCTCAGCTCAGCCTGAGTGTTGAGGCCCCAGTGGCTGCTCTGGGGGCCTCCTGAGTTTCTCATCTGTGCCCCTCCCTCCCTGGCCCAGGTGAAGGTGTGGTTCCAGAACCGGAGGACAAAGTACAAACGGCAGAAGCTGGAGGAGGAAGGGCCTGAGTCCGAGCAGAAGAAGAAGGGCTCCCATCACATCAACCGGTGGCGCATTGCCACGAAGCAGGCCAATGGGGAGGACATCGATGTCACCTCCAATGACTAGGGTGGGCAACCACAAACCCACGAGGGCAGAGTGCTGCTTGCTGCTGGCCAGGCCCCTGCGTGGGCCCAAGCTGGACTCTGGCCACTCCCTGGCCAGGCTTTGGGGAGGCCTGGAGTCATGGCCCCACAGGGCTTGAAGCCCGGGGCCGCCATTGACAGAGGGACAAGCAATGGGCTGGCTGAGGCCTGGGACCACTTGGCCTTCTCCTCGGAGAGCCTGCCTGCCTGGGCGGGCCCGCCCGCCACCGCAGCCTCCCAGCTGCTCTCCGTGTCTCCAATCTCCAAGGGCGAATTCGCGGCCGCTAAATTCAATTCGCCCTATAGTGAGTCGTATTACAATTCACTGGCCGTCGTTTTACAACGTCGTGACTGNNAAANCCCTGNCGTTACCCAACTTAATCGCCTTGCAGCACATCCCCNTTTCGCNAGCTGGCGTAATAGCGAANAGGCCCGCACCGATCGCCCTTCCCAACAGTTGCGCAGCCTATACGTACGGNAGTTTAAGNTTTACACCTATAAANGAGAGAGCCGTTATCNNCTGTTTNNGGATGNACNNANNGATATNATTGACNNNCCGGNNCGACGNATGNNGATCCCCNTGNNCANNNNNNNTCTGCTGNNNNANAANGTCTCCCGNGAACTTTACCCNNNNNNNCNNNNNNGGNATGAAAGCTGGNNNNNGNNNACCACNNNNNNNNCNNNTNNNNCNNNCTNNGTTNNNGGNNANNANNNNNTNGATNNNNACNANNNNNNAANTNNNNNNNANNNNNNNTATTNNNNNNNGNTNCNGGGNNNN-NNNNNNNNNNNNNNNNNNNNNNNNNNANNNNNNNNTNNTNNATNNNNNNNNNN-NNNNNNANNCNNNN-NNNNNNNNNNNNNNNNNANANNNNNNNANNNNNNNNNNNANN-GN-NNNNNNNNNNNNNNNNNANNNNNNNNNNNNNN--NNNANNNNNNNNNNNNNNNNNNGNNNNNNNNNNNNNNNNNNNNNNNNNNNNNNNT-TNGNNNNNNAANNNANCNNNNNNNTCTNNATGNNNNNCNNNNNNNNNNNNNNNNNNNNNNNNNNNNNNNNNNNNNNNNNNTTNTNNNNCNNNNNNNNNNNNNNNNNNNNNNNNTNNNNNNNNNNNNNNNNNNNNNTNNNNNTNNNNNNTNNNNNNNNNNNNNNNNNNNNNNNNNNTNNNNNNNNNGAANNNNNNCNNNNNNNNNNNNN--------------------------------------------------------------------------------------------------------------------------------------------------------
>46-1-6-15_F06_038.ab1
------------------------------------------------------------------------------------------------------------------------------------------------------------------------------------------------------------------------------------------------------------------------------------------------------------------------------------------------------------------------------------------------------------------------------------------------------------------------------------------------------------------------------------------------------------------------------------------------------------------------------------------------------------------------------------------------------------------------------------------------------------------------------------------------------------------------------------------------------------------------------------------------------------------------------------------------------------------------------------------------------------------------------------------------------------------------------------------------------------------------------------------NNNNNNNNNNNNNNNCNNNNNNNNNNGGANTA-GTCCT-GCA-GGTTTAAACGAATTCGCCCTTGCCATCCCCTTCTGTGAATGTTAGACCCATGGGAGCAGCTGGTCAGAGGGGACCCCGGCCTGGGGCCCCTAACCCTATGTAGCCTCAGTCTTCCCATCAGGCTCTCAGCTCAGCCTGAGTGTTGAGGCCCCAGTGGCTGCTCTGGGGGCCTCCTGAGTTTCTCATCTGTGCCCCTCCCTCCCTGGCCCAGGTGAAGGTGTGGTTCCAGAACCGGAGGACAAAGTACAAACGGCAGAAGCTGGAGGAGGAAGGGCCTGAGTCCGAGCAGAAGAAGAAGGGCTCCCATCACATCAACCGGTGGCGCATTGCCACGAAGCAGGCCAATGGGGAGGACATCGATGTCACCTCCAATGACTAGGGTGGGCAACCACAAACCCACGAGGGCAGAGTGCTGCTTGCTGCTGGCCAGGCCCCTGCGTGGGCCCAAGCTGGACTCTGGCCACTCCCTGGCCAGGCTTTGGGGAGGCCTGGAGTCATGGCCCCACAGGGCTTGAAGCCCGGGGCCGCCATTGACAGAGGGACAAGCAATGGGCTGGCTGAGGCCTGGGACCACTTGGCCTTCTCCTCGGAGAGCCTGCCTGCCTGGGCGGGCCCGCCCGCCACCGCAGCCTCCCAGCTGCTCTCCGTGTCTCCAATCTCCAAGGGCGAATTCGCGGCCGCTAAATTCAATTCGCCCTATAGTGAGTCGTATTACAATTCACTGGCCGTCGTTTTACAACGTCGTGACTGGGAAAACCCTGGCGTTACCCAACTTAATCGCCTTGCAGCACATCCCCCTTTCGCCAGCTGGCGTAATANCGAAGAGGCCCGCACCGATCGCCCTTCCCAACAGTTGCGCAGCNTATACGTACGGCAGTTNAAGGTTTACACNTATAAAAGAGAGAGCCGTTATCGTCTGTTTGTNNATGTACNGAGTGATATTATTGACACGCNGGGGCGACGGATGNNGATCCCCNTGNNNNNNGCACGTCTGCTGNNNANNANNN-CTCCNGTGAACTTNACCCGNNNNNNNNNNNCGGGNANNAAANCNGNNNNNTGATGACNNNNNNTTGNACNNNNNNNNNNNTCCNNNANNNNNAAAANNGNNCTGATNNNNNNNCNNNNAANNNNATANNNNNNNNNNNNACNNNNNNTNNGGNNTNNNNANNGNNN-NNNNNNNNTNNNNNNNNNNNNNNNNNNNNNNCNNTTNNNNNNNAANNNNNNNN-NNCAAANNNNNNNA-CCCNNNAANNNNNNNNNGNNNNANNNNNANNNNNNNNNNNNN-NN-NNNNNNNNNNNNTNNNNNNNNNANNNNNANNN--NNNNNGGNNNCTANNNNNNNNNNNNNNNNNNNNNNNNNNNNNNNNNNNNNNNNNN-CNNNNNNNNNNNNNNNNNANNNNNNNNNNNNNNNNNNGNNNNNANNNNANNNNNNNANNANNNNNNNNNNNNNTNNNNNNNNNNNNNNNNNNNNNNNNNNNTNNNNAANNNNNNNNNNNNNNNNNNNNNNGNNNNNNNANNNNNNNNN--------------------------------------------------------------------------------------------------------------------------------------------------------------------------------------------------------------------
>43-1-6-12_C06_044.ab1
---------------------------------------------------------------------------------------------------------------------------------------------------------------------------------------------------------------------------------------------------------------------------------------------------------------------------------------------------------------------------------------------------------------------------------------------------------------------------------------------------------------------------------------------------------------------------------------------------------------------------------------------------------------------------------------------------------------------------------------------------------------------------------------------------------------------------------------------------------------------------------------------------------------------------------------------------------------------------------------------------------------------------------------------------------------------------------------------------------------------------------------------NNNNNNNNNNNNNNNNNNNAANGGGACNA-GTCCT-GCA-GGTTTAAACGAATTCGCCCTTGCCATCCCCTTCTGTGAATGTTAGACCCATGGGAGCAGCTGGTCAGAGGGGACCCCGGCCTGGGGCCCCTAACCCTATGTAGCCTCAGTCTTCCCATCAGGCTCTCAGCTCAGCCTGAGTGTTGAGGCCCCAGTGGCTGCTCTGGGGGCCTCCTGAGTTTCTCATCTGTGCCCCTCCCTCCCTGGCCCAGGTGAAGGTGTGGTTCCAGAACCGGAGGACAAAGTACAAACGGCAGAAGCTGGAGGAGGAAGGGCCTGAGTCCGAGCAGAAGAAGAAGGGCTCCCATCACATCAACCGGTGGCGCATTGCCACGAAGCAGGCCAATGGGGAGGACATCGATGTCACCTCCAATGACTAGGGTGGGCAACCACAAACCCACGAGGGCAGAGTGCTGCTTGCTGCTGGCCAGGCCCCTGCGTGGGCCCAAGCTGGACTCTGGCCACTCCCTGGCCAGGCTTTGGGGAGGCCTGGAGTCATGGCCCCACAGGGCTTGAAGCCCGGGGCCGCCATTGACAGAGGGACAAGCAATGGGCTGGCTGAGGCCTGGGACCACTTGGCCTTCTCCTCGGAGAGCCTGCCTGCCTGGGCGGGCCCGCCCGCCACCGCAGCCTCCCAGCTGCTCTCCGTGTCTCCAATCTCCAAGGGCGAATTCGCGGCCGCTAAATTCAATTCGCCCTATAGTGAGTCGTATTACAATTCACTGGCCGTCGTTTTACAACGTCNTGACTGGGAAAACCCTGGCGTTACCCAACTTAATCGCCTTGCAGCACATCCCCCTTTCGCCAGCTGGCGTAATAGCGAAGAGGCCCGCACCGATCGCCCTTCCCAACAGTTGCGCAGCCTATACGTACGGCAGTTTAAGGTTTACACCTATAAANGAGAGAGCCGTTATCGTCTGTTTGTGGATGTACAGAGTGATATTATTGACNCNCNGGGNNGACGGATGGNGATCCCCCTGNNCNNNNNNNNTCTGCTGNNNNNNAANGTCTCCCGTGAACTTTACCCNNNNGNNCANNNNNNGNNNNAAAGCTNNNNNNGNNNGNCNANNNNNNNNNNNNNGGNTNCCNNNNNNNNNNNNNNNNNAANAANNNNNTGNANNNNNNCCNNNNANNNNNNNNNNNNANNNNNCNNNNNNNNNNNGNTNNNGGGNNNN-NTNAANNGNNNNNNNNNNNNNTNNNNAANNNNNNNTNNANNNNNNNCNTTTNN-NNNNNNAAAANNNN-NNCCNNNANNNNNNNNNNNNACTCNNNNNNAATNNNNNNNNN-NG-NNNNNNNCNGNNANNNNNNNNNNNNNNNNNNN--NNNNNNNNNNNNNNNNNNTNNNNNNNNNNNNNNNNNNNNNNNNNNNNNNNNNNNN-NNNNNNNNNNNNNNNNNNNNNNNNNNNNNNNNNNNNNNNNNGGNNNNNNNNNNNNNNNNNNNNNNNNNNNNCNNNNNNNNNNNNNNNNNNNNNNNTNNNNNNNNCCNNTTNNNNNNNNNNNNNNNNNNNNNNNNNNNNNNNNNNNNNNNNNNNNNNNNNNNNNNNNNNNNNNNNNGNNNNNNNNNNNNNNNNNNNNNNNNNNNNNNNNNNNNNNNNNNNNNNNNNNNNNNNNNNNNNNNNNNNNNNNNNNNNNNNNNNNNNNNNNNCNNNNNNNNNNNNNNNNNNNNNNNNNNNNNNNNNNNNNNNNNNNNNNNNNNNNNNNNNNNNNNNNNNNNNNNNNNNNNNNNNNNNNNNNNNNNN
>48-1-6-17_H06_034.ab1
----------------------------------------------------------------------------------------------------------------------------------------------------------------------------------------------------------------------------------------------------------------------------------------------------------------------------------------------------------------------------------------------------------------------------------------------------------------------------------------------------------------------------------------------------------------------------------------------------------------------------------------------------------------------------------------------------------------------------------------------------------------------------------------------------------------------------------------------------------------------------------------------------------------------------------------------------------------------------------------------------------------------------------------------------------------------------------------------------------------------------------------------NNNNNNNTNNNACCCTCNTAAGGNNCNA-GTCCT-GCA-GGTTTAAACGAATTCGCCCTTGCCATCCCCTTCTGTGAATGTTAGACCCATGGGAGCAGCTGGTCAGAGGGGACCCCGGCCTGGGGCCCCTAACCCTATGTAGCCTCAGTCTTCCCATCAGGCTCTCAGCTCAGCCTGAGTGTTGAGGCCCCAGTGGCTGCTCTGGGGGCCTCCTGAGTTTCTCATCTGTGCCCCTCCCTCCCTGGCCCAGGTGAAGGTGTGGTTCCAGAACCGGAGGACAAAGTACAAACGGCAGAAGCTGGAGGAGGAAGGGCCTGAGTCCGAGCAGAAGAAGAAGGGCTCCCATCACATCAACCGGTGGCGCATTGCCACGAAGCAGGCCAATGGGGAGGACATCGATGTCACCTCCAATGACTAGGGTGGGCAACCACAAACCCACGAGGGCAGAGTGCTGCTTGCTGCTGGCCAGGCCCCTGCGTGGGCCCAAGCTGGACTCTGGCCACTCCCTGGCCAGGCTTTGGGGAGGCCTGGAGTCATGGCCCCACAGGGCTTGAAGCCCGGGGCCGCCATTGACAGAGGGACAAGCAATGGGCTGGCTGAGGCCTGGGACCACTTGGCCTTCTCCTCGGAGAGCCTGCCTGCCTGGGCGGGCCCGCCCGCCACCGCAGCCTCCCAGCTGCTCTCCGTGTCTCCAATCTCCAAGGGCGAATTCGCGGCCGCTAAATTCAATTCGCCCTATAGTGAGTCGTATTACAATTCACTGGCCGTCGTTTTACAACGTCGTGACTGGGAAAACCCTGGCGTTACCCAACTTAATCGCCTTGCAGCACATCCCCCTTTCGCCAGCTGGCGTAATAGCGAAGAGGCCCGCACCGATCGCCCTTCCCAACAGTTGCGCAGCCTATACGTACGGCAGTTTAAGGTTTACACCTATAAAAGAGAGAGCCGTTATCGTCTGTTTGTGGATGTACAGAGTGATATTATTGACACGCCGGGGCGACGGATGGTGATCCCCCTGGCCAGTGCACGTCTGCTGTCAGATAAAGTCTCCCGTGAACTTTACCCGGTGGTGCATATCGGGGANGAAAGCTGGCGCATGATGACCACCGATATGGCCAGNGNGCCGGTCTCCGTTNTCGGGGAAGAAGTGGCTGANNTCNNCNNCNGNNAAAATGANNTCAAAAANNCCATTAACCTGANNTTNNGGGNANNN-AAATGTCNGNNNTNNNNTTNNCNAAANGGATNNNCCCCTANNTCCTTTTCNNN-AAANNGCNNTCNNN-AAANNCGGGNNNGACCCCGANNNANNNNNNNNNNNGGNNNNT-NN-GGAAANGGANNCNCNNNNNNANNNANNNNNNG--NNNNNNNNNNGGNNNNNNNNNNNANNNNNNNNNGNNNNNTNNNNGNANNNANNNN-NNNNNNNNNCNNNNGGNNCNNNNNGGAANNNNGGANNCNCCAAAANNNNNNNGNNNNNNNNCNNNNNNNNNNNNNNNGGNANNNNNNNNNANNNNNNNNNNNNNTNNNNNNNNNNNNNNNNNNNNNNNNNNNNNNNNNNNNNNNNNNNNNTNNTNNNNNNNNNNNNNNNNNNNNNNNNNNNNNNNNNNNNNNNNNNNNNN----------------------------------------------------------------------------------------------------------------------------------------------------------------
>50-1-6-9_B07_061.ab1
-----------------------------------------------------------------------------------------------------------------------------------------------------------------------------------------------------------------------------------------------------------------------------------------------------------------------------------------------------------------------------------------------------------------------------------------------------------------------------------------------------------------------------------------------------------------------------------------------------------------------------------------------------------------------------------------------------------------------------------------------------------------------------------------------------------------------------------------------------------------------------------------------------------------------------------------------------------------------------------------------------------------------------------------------------------------------------------------------------------------------------------------------------NNNNNNNNNNNNNNNGGACTA-GTCCT-GCA-GGTTTAAACGAATTCGCCCTTGCCATCCCCTTCTGTGAATGTTAGACCCATGGGAGCAGCTGGTCAGAGGGGACCCCGGCCTGGGGCCCCTAACCCTATGTAGCCTCAGTCTTCCCATCAGGCTCTCAGCTCAGCCTGAGTGTTGAGGCCCCAGTGGCTGCTCTGGGGGCCTCCTGAGTTTCTCATCTGTGCCCCTCCCTCCCTGGCCCAGGTGAAGGTGTGGTTCCAGAACCGGAGGACAAAGTACAAACGGCAGAAGCTGGAGGAGGAAGGGCCTGAGTCCGAGCAGAAGAAGAAGGGCTCCCATCACATCAACCGGTGGCGCATTGCCACGAAGCAGGCCAATGGGGAGGACATCGATGTCACCTCCAATGACTAGGGTGGGCAACCACAAACCCACGAGGGCAGAGTGCTGCTTGCTGCTGGCCAGGCCCCTGCGTGGGCCCAAGCTGGACTCTGGCCACTCCCTGGCCAGGCTTTGGGGAGGCCTGGAGTCATGGCCCCACAGGGCTTGAAGCCCGGGGCCGCCATTGACAGAGGGACAAGCAATGGGCTGGCTGAGGCCTGGGACCACTTGGCCTTCTCCTCGGAGAGCCTGCCTGCCTGGGCGGGCCCGCCCGCCACCGCAGCCTCCCAGCTGCTCTCCGTGTCTCCAATCTCCAAGGGCGAATTCGCGGCCGCTAAATTCAATTCGCCCTATAGTGAGTCGTATTACAATTCACTGGCCGTCGTTTTACAACGTCGTGACTGGGAAAACCCTGGCGTTACCCAACTTAATCGCCTTGCAGCACATCCCCCTTTCGCCAGCTGGCGTAATAGCGAAGAGGCCCGCACCGATCGCCCTTCCCAACAGTTGCGCAGCCTATACGTACGGCAGTTTAAGGTTTACACCTATAAAAGAGAGAGCCGTTATCGTCTGTTTGTGGATGTACAGAGTGATATTATTGACACGCCGGGGCGACGGATGGTGATCCCCCTGGCCAGTGCACGTCTGCTGTCAGATAAAGTCTCCCGTGAACTTTACCCGGTGGTGCATATCGGGGANGAAAGCTGGCGCATGATGACCACCGATNTGGCCAGTGTGCCGGTCTCCGTTATCGGGGAANAANTGGCTGATNTCAGCCCNGNNAAAA-TGANTNNCAAANNGCCNTNAACNTGATGTNNNGGGNNNNN-AANTGTCAGGNTNNNNNNNNCAAANGGNNNNNCCNN---AANTCCTTTNNNNN-AAAAANNNNNNNNN-AAANCNNTNTNNCCNNGNNNNNNNNNNNNNGGNNNNNCNGNN-AN-GGAANNNCNNNNNNNNNAAAANNNGGNANTTN--NANGNNNNNNNNGGNNAANNNNNNNGGNNNGTTNNNGNNNNNNNNNNNNNNNNNN-CNNNNGGGNCCCNTNNNNNNNNGNAANNCNNNAANNNNNNNNNNTTNNNNNNNNNNNNNNNNNNGNNGNNANNNNNNNNNNNNNNNNNNNNNNNNNNNNNNNNNNNANNNNNNNNNNCNNNNNNNNNNNNNNNGNNNNNNNNNNNNNNNNNNNNNNNNNNNNNNNNNNNNNNNNNNNNNNNNNNNNNNNNNANNNNNNNNNNNNNNNNNNNNNNNNNNNNNNNNNNNNNNNNNNNNNNNNNNNNNNNNNNNNNNNNNNNNGN--------------------------------------------------------------------------------------------------
>42-1-6-1_B06_046.ab1
---------------------------------------------------------------------------------------------------------------------------------------------------------------------------------------------------------------------------------------------------------------------------------------------------------------------------------------------------------------------------------------------------------------------------------------------------------------------------------------------------------------------------------------------------------------------------------------------------------------------------------------------------------------------------------------------------------------------------------------------------------------------------------------------------------------------------------------------------------------------------------------------------------------------------------------------------------------------------------------------------------------------------------------------------------------------------------------------------------------------------------------------------------------NNNNNNNNNNA-GTCCN-GNA-GGTTTAAACGAATTCGCCCTTGCCATCCCCTTCTGTGAATGTTAGACCCATGGGAGCAGCTGGTCAGAGGGGACCCCGGCCTGGGGCCCCTAACCCTATGTAGCCTCAGTCTTCCCATCAGGCTCTCAGCTCAGCCTGAGTGTTGAGGCCCCAGTGGCTGCTCTGGGGGCCTCCTGAGTTTCTCATCTGTGCCCCTCCCTCCCTGGCCCAGGTGAAGGTGTGGTTCCAGAACCGGAGGACAAAGTACAAACGGCAGAAGCTGGAGGAGGAAGGGCCTGAGTCCGAGCAGAAGAAGAAGGGCTCCCATCACATCAACCGGTGGCGCATTGCCACGAAGCAGGCCAATGGGGAGGACATCGATGTCACCTCCAATGACTAGGGTGGGCAACCACAAACCCACGAGGGCAGAGTGCTGCTTGCTGCTGGCCAGGCCCCTGCGTGGGCCCAAGCTGGACTCTGGCCACTCCCTGGCCAGGCTTTGGGGAGGCCTGGAGTCATGGCCCCACAGGGCTTGAAGCCCGGGGCCGCCATTGACAGAGGGACAAGCAATGGGCTGGCTGAGGCCTGGGACCACTTGGCCTTCTCCTCGGAGAGCCTGCCTGCCTGGGCGGGCCCGCCCGCCACCGCAGCCTCCCAGCTGCTCTCCGTGTCTCCAATCTCCAAGGGCGAATTCGCGGCCGCTAAATTCAATTCGCCCTATAGTGAGTCGTATTACAATTCACTGGCCGTCGTTTTACAACGTCGTGACTGGGAAAACCCTGGCGTTACCCAACTTAATCGCCTTGCAGCACATCCCCCTTTCGCCAGCTGGCGTAATAGCGAAGAGGCCCGCACCGATCGCCCTTCCCAACAGTTGCGCAGCCTATACGTACGGCAGTTTAAGGTTTACACCTATAAANGAGAGAGCCGTTATCGTCTGTTTGTGGATGTACAGAGTGATATTATTGACACGCCGGGGCGACGGATGGTGATCCCCCTGGCCAGTGCACGTCTGCTGTCAGATAAAGTCTCCCGTGAACTTTACCCGGTGGTGCATATCGGGGATGAAAGCTGGCGCATGATGACCACCGATATGGCCAGTGTGCCGGTNTCCGTTATCGGGGAANAAGTGGCTGANNTCNGCCNCCNNNAAAATGNNTNCAAAANNNCNNTNAACNTGATGTNNNGGGGAANNNAANTGTCNGGNNTGANNNNNNNAAAANGGATCTNNNCCTAANNCCTTNNNNGN-AAAANNCCNNTCNN-AAAANCNNNNNTNACCCNNGNNANNNNNNNNNNNGGNNNNNN-NG-N-AAANGGAANNCNNNNNNNAANNAAANNNNN--GNANNNNNNNNNNNNNNNNGNCNNNNNNAANNGGNNGTTNNNNGNNNNNNNNNNN-CNNNNNNNNNNNNNNNNCNNNNNGGNNNNGNNANNNNNNNANNNANNGNNNNTTNCNNNNNCNNNNNNNNNNNNNGGNNNNNNNNNNNNNNNANNNNNNNNTNNNNNNNNNNANNNNNNNNNNNNNNNNNNNNNNNNNNNNNNNNNNNNANNNNNNNNNNNNNNNNNNNNNNNNNNNNNNNNNNNNNNNNNNNNTTNNNNNNNNNNNNNNNNNNNNNNNNNNNNNNNNNNNNNNNNNNNNNNNNNNNNNNNNNNNNNNNNNNNNNNNNNN------------------------------------------------------------------------------------------
>51-1-6-10_C07_059.ab1
----------------------------------------------------------------------------------------------------------------------------------------------------------------------------------------------------------------------------------------------------------------------------------------------------------------------------------------------------------------------------------------------------------------------------------------------------------------------------------------------------------------------------------------------------------------------------------------------------------------------------------------------------------------------------------------------------------------------------------------------------------------------------------------------------------------------------------------------------------------------------------------------------------------------------------------------------------------------------------------------------------------------------------------------------------------------------------------------------------------------------------------------------------------NNNNNNNCTA-GTNCT-GCA-GGTTTAAACGAATTCGCCCTTGCCATCCCCTTCTGTGAATGTTAGACCCATGGGAGCAGCTGGTCAGAGGGGACCCCGGCCTGGGGCCCCTAACCCTATGTAGCCTCAGTCTTCCCATCAGGCTCTCAGCTCAGCCTGAGTGTTGAGGCCCCAGTGGCTGCTCTGGGGGCCTCCTGAGTTTCTCATCTGTGCCCCTCCCTCCCTGGCCCAGGTGAAGGTGTGGTTCCAGAACCGGAGGACAAAGTACAAACGGCAGAAGCTGGAGGAGGAAGGGCCTGAGTCCGAGCAGAAGAAGAAGGGCTCCCATCACATCAACCGGTGGCGCATTGCCACGAAGCAGGCCAATGGGGAGGACATCGATGTCACCTCCAATGACTAGGGTGGGCAACCACAAACCCACGAGGGCAGAGTGCTGCTTGCTGCTGGCCAGGCCCCTGCGTGGGCCCAAGCTGGACTCTGGCCACTCCCTGGCCAGGCTTTGGGGAGGCCTGGAGTCATGGCCCCACAGGGCTTGAAGCCCGGGGCCGCCATTGACAGAGGGACAAGCAATGGGCTGGCTGAGGCCTGGGACCACTTGGCCTTCTCCTCGGAGAGCCTGCCTGCCTGGGCGGGCCCGCCCGCCACCGCAGCCTCCCAGCTGCTCTCCGTGTCTCCAATCTCCAAGGGCGAATTCGCGGCCGCTAAATTCAATTCGCCCTATAGTGAGTCGTATTACAATTCACTGGCCGTCGTTTTACAACGTCGTGACTGGGAAAACCCTGGCGTTACCCAACTTAATCGCCTTGCAGCACATCCCCCTTTCGCCAGCTGGCGTAATAGCGAAGAGGCCCGCACCGATCGCCCTTCCCAACAGTTGCGCAGCCTATACGTACGGCAGTTTAAGGTTTACACCTATAAAAGAGAGAGCCGTTATCGTCTGTTTGTGGATGTACAGAGTGATATTATTGACACGCCGGGGCGACGGATGGTGATCCCCCTGGCCAGTGCACGTCTGCTGTCAGATAAAGTCTCCCGTGAACTTTACCCGGTGGTGCATATCGGGGATGAAAGCTGGCGCATGATGACCACCGATATGGCCAGTGTGCCGGTCNCCGTTNNCGGGGANNANNNGGCTGANNTCAGCCNCCGNNAAAATGANTNCAAAAACNCNNTTAACCTGANNTTCTGGGGNNNN-AANTGTCAGNNNTGNNNTNNNNAAAANGGANNTNNNCCNANNNCNTTNNNNGT-AAAAAGCCNNNCNN-AAAANCGGNNNTNACCCNGGNNNNNNNNNNNNNNNNGGNNNN-NN-NGGAAAAGGAAANNNCNNNCCNAANNAAAANN--GGNNANTTNNNNNNNNNNNNNGGNNNNNNNNNNNGGNNGTTNNNNNNNNNNNNNA-NNNNNNNNCNNNNGGNNCNNNNNNNNNNNNNNANNNCNNNNAANNAANNNNNNTNCTNNNCCNANNNNNNNNNGNNNGGNNNNNNNNNNNANANNNNNNNNNNTNNNNNNNNNNNNNAANNNNNNCCNNCNNCNNNNNNNNNNNNNNNNNNNNNNNNNNNNNNNNNNNNNNNNNNNNNNNNNNNNNNNNGNNNNNNNNNNNNNNNNNNNNNNNNNNNNNNNNNNNNNNNNGNNNNNNNANNNNNNNNNNNNNNNNNNNNNNNNNNNNNNNNNNNNNNNNNNNNNNNNNNNGN--------------------------------------------------------------------
>46-1-6-5_F06_038.ab1
-----------------------------------------------------------------------------------------------------------------------------------------------------------------------------------------------------------------------------------------------------------------------------------------------------------------------------------------------------------------------------------------------------------------------------------------------------------------------------------------------------------------------------------------------------------------------------------------------------------------------------------------------------------------------------------------------------------------------------------------------------------------------------------------------------------------------------------------------------------------------------------------------------------------------------------------------------------------------------------------------------------------------------------------------------------------------------------------------------------------------------------------------------------------NNNNGNNTA-GTNCT-GNA-GGTTTAAACGAATTCGCCCTTGCCATCCCCTTCTGTGAATGTTAGACCCATGGGAGCAGCTGGTCAGAGGGGACCCCGGCCTGGGGCCCCTAACCCTATGTAGCCTCAGTCTTCCCATCAGGCTCTCAGCTCAGCCTGAGTGTTGAGGCCCCAGTGGCTGCTCTGGGGGCCTCCTGAGTTTCTCATCTGTGCCCCTCCCTCCCTGGCCCAGGTGAAGGTGTGGTTCCAGAACCGGAGGACAAAGTACAAACGGCAGAAGCTGGAGGAGGAAGGGCCTGAGTCCGAGCAGAAGAAGAAGGGCTCCCATCACATCAACCGGTGGCGCATTGCCACGAAGCAGGCCAATGGGGAGGACATCGATGTCACCTCCAATGACTAGGGTGGGCAACCACAAACCCACGAGGGCAGAGTGCTGCTTGCTGCTGGCCAGGCCCCTGCGTGGGCCCAAGCTGGACTCTGGCCACTCCCTGGCCAGGCTTTGGGGAGGCCTGGAGTCATGGCCCCACAGGGCTTGAAGCCCGGGGCCGCCATTGACAGAGGGACAAGCAATGGGCTGGCTGAGGCCTGGGACCACTTGGCCTTCTCCTCGGAGAGCCTGCCTGCCTGGGCGGGCCCGCCCGCCACCGCAGCCTCCCAGCTGCTCTCCGTGTCTCCAATCTCCAAGGGCGAATTCGCGGCCGCTAAATTCAATTCGCCCTATAGTGAGTCGTATTACAATTCACTGGCCGTCGTTTTACAACGTCGTGACTGGGAAAACCCTGGCGTTACCCAACTTAATCGCCTTGCAGCACATCCCCCTTTCGCCAGCTGGCGTAATAGCGAAGAGGCCCGCACCGATCGCCCTTCCCAACAGTTGCGCAGCCTATACGTACGGCAGTTTAAGGTTTACACCTATAAANGAGAGAGCCGTTATCGTCTGTTTGTGGATGTACAGAGTGATATTATTGACACGCCGGGGCGACGGATGGTGATCCCCCTGGCCAGTGCACGTCTGCTGTCAGATAAAGTCTCCCGTGAACTTTACCCGGNGGTGCATATCGGGGATGAAAGCTGGCGCATGATGACCACCGATATGGCCAGTGTGCCGGTNTCCGTTATCGGGGAANAANTGGCTGANNNCANCCNCCGNNAAAANGNNTNCAAAAANNCNNNNANCCTGATGTTCTGGGGNNNN-AANTNNNNGNNNNNNNNTNNNCAAANGGANNNNCCNNNNNNNNTTTNCNGNNN-AANGCNNNCCNNAA-AANNGGNNNGACCCCNNNNNNNNNNNNNNNNGNNNNNNNGGNNAN-GGAANNNNNNNNCNAANNAAANNNNGNNANTN--GNNGGNNNNNNNGNNNNNNNNNNNNNGGNGTTNNNGNNNNNNNNNANCNNANNNN-NNTNGGNNCNNNNNNNANNNGNNANNNNNNANAANNNNNNNTTTNNCNNNNNNNNANNNNNNNNNNNNNNNNNNNNGNNNNNNNNNNNNNNNNNNAANNNNNNNNCNNNNCCCCNNNNGNNNNNNNNNNNNNNNNNNNNANNNNNNNNNNNNNNNNNNNNNNNNNNNNNTTCNNTNNNNNNNNCNNNNNNNNNNNNNNNNNNNNNNNNNNNNTNNNNNNNNNNNNNNNNNNNNNNNNNNNNNNNNNNNNNNNNNNNNNNNNNNNNNNNNNNNNNNNNN----------------------------------------------------------------------------------
>44-1-6-13_D06_042.ab1
-----------------------------------------------------------------------------------------------------------------------------------------------------------------------------------------------------------------------------------------------------------------------------------------------------------------------------------------------------------------------------------------------------------------------------------------------------------------------------------------------------------------------------------------------------------------------------------------------------------------------------------------------------------------------------------------------------------------------------------------------------------------------------------------------------------------------------------------------------------------------------------------------------------------------------------------------------------------------------------------------------------------------------------------------------------------------------------------------------------------------------------------------------------------------------------------------------------------------------------------------------------------------------------------------------------------------------------------------------------------------------------------------------------------------------------------------------------------------------------------------------------------------------------------------------------------------------------------------------------------------------------------------------------------------------------------------------------------------------------------------------------------NNNNNNNNNNNNNNNNNNNNNNNNNNNNNCTAGTCCTGCAGGTTTAAACGAATTCGCCCTTGCCATCCCCTTCTGTGAATGTTGCTCTCCGTGTCTCCAATCTCCAAGGGCGAATTCGCGGCCGCTAAATTCAATTCGCCCTATAGTGAGTCGTATTACAATTCACTGGCCGTCGTTTTACAACGTCGTGACTGGGAAAACCCTGGCGTTACCCAACTTAATCGCCTTGCAGCACATCCCCCTTTCGCCAGCTGGCGTAATAGCGAAGAGGCCCGCACCGATCGCCCTTCCCAACAGTTGCGCAGCCTATACGTACGGCAGTTTAAGGTTTACACCTATAAAAGAGAGAGCCGTTATCGTCTGTTTGTGGATGTACAGAGTGATATTATTGACACGCCGGGGCGACGGATGGTGATCCCCCTGGCCAGTGCACGTCTGCTGTCAGATAAAGTCTCCCGTGAACTTTACCCGGTGGTGCATATCGGGGATGAAAGCTGGCGCATGATGACCACCGATATGGCCAGTGTGCCGGTCTCCGTTATCGGGGAAGAAGTGGCTGATCTCAGCCNCCGCGAAAATGACATCAAAAACGCCATTAACCTGATGTTCTGGGGAATATAAATGTCAGGCATGAGATTATCAAAAAGGATCTTCNCCTAGATCCTTTTCACGTAGAAAGCCAGTCCGCAGAAACGGTGCTGACCCCGGATGAATGTCAGCTACTGGGCTA-TCTGGACAAGGGAAAACGCAAGCGCAAAGAGAAAGCAGGTAGCTTGCAGTGGGCTTACATGGCGATAGCTAGACTGGGCGGTTTTATGGACAGCAAGCGAACCGGAATTGCCAGCTGGGGCGCCCTCTGGTAAGNNNNGGAAGCCCCTGCAAAGTAACTGGATGGCTTTCTTGCCGCNAGGATCTGATGGCGCAGGGATCANNCTCTGATCAAGANACAGGANGANGATCGTTTCNNATGANTGNAACANNATGGATTGNNCGCANGTTCNCCNGGNCGCTTGGGGTGGNANNAGGCTNANTCNGNCNNNTNNANN-----------------------------------------------------------------------------------------------------------------------------------------
