# Supplementary material for: Non-homologous DNA increases gene disruption efficiency by altering DNA repair outcomes
Source: Nat Commun. 2016 Aug 17;7:12463. doi: 10.1038/ncomms12463 (PMC4992056; doi:10.1038/ncomms12463)
Supplement: Supplementary Data 3 — Zip archive containing FASTA alignments used to generate Figure 2 and Supplementary Figure 3 [file ncomms12463-s4.zip › 1-7.fasta]

>Reference
------------------------------------------------------------------------------------------------------------------------------------------------------------------------------------------------------------------------------------------------------------------------------------------------------------------------------------------------------------------------------------------------------------------------------------------------------------------------------------------------------------------------------------------------------------------------------------------------------------------------------------------------------------------------------------------------------------------------------------------------------------------------------------------------------------------------------------------------------------------------------------------------------------------------------------------------------------------------------------------------------------------------------------------------------------------------------------------------------------------------------------------------------------------------------------------------------------------------------------------------------------------------------------------------------------------------------------------------------------------------------------------------------------------------------------------------------------------------------------------------------------------------------------------------------------------------------------------------------------------------------------------------------GCCATCCCCTTCTGTGAATGTTAGACCCATGGGAGCAGCTGGTCAGAGGGGACCCCGGCCTGGGGCCCCTAACCCTATGTAGCCTCAGTCTTCCCATCAGGCTCTCAGCTCAGCCTGAGTGTTGAGGCCCCAGTGGCTGCTCTGGGGGCCTCCTGAGTTTCTCATCTGTGCCCCTCCCTCCCTGGCCCAGGTGAAGGTGTGGTTCCAGAACCGGAGGACAAAGTACAAACGGCAGAAGCTGGAGGAGGAAGGGCCTGAGTCCGAGCAGAAGAAGAAGGGCTCCCATCACATCAACCGGTGGCGCATTGCCACGAAGCAGGCCAATGGGGAGGACATCGATGTCACCTCCAATGACTAGGGTGGGCAACCACAAACCCACGAGGGCAGAGTGCTGCTTGCTGCTGGCCAGGCCCCTGCGTGGGCCCAAGCTGGACTCTGGCCACTCCCTGGCCAGGCTTTGGGGAGGCCTGGAGTCATGGCCCCACAGGGCTTGAAGCCCGGGGCCGCCATTGACAGAGGGACAAGCAATGGGCTGGCTGAGGCCTGGGACCACTTGGCCTTCTCCTCGGAGAGCCTGCCTGCCTGGGCGGGCCCGCCCGCCACCGCAGCCTCCCAGCTGCTCTCCGTGTCTCCAATCTCC---------------------------------------------------------------------------------------------------------------------------------------------------------------------------------------------------------------------------------------------------------------------------------------------------------------------------------------------------------------------------------------------------------------------------------------------------------------------------------------------------------------------------------------------------------------------------------------------------------------------------------------------------------------------------------------------------------------------------------------------------------------------------------------------------------------------------------------------------------------------------------------------------------------------------------------------------------------------------------------------------------------------------------------------------------------------------------------------
>58-1-7-7_B08_062.ab1_(reversed)
NNNNNNNNNNNNNNNNNNNNNNNNNNNNNNNNNNNNNNNNNNNNNNNNNNNNNNNNTNNTNNNNNNNGGNNNNNNNNNNNNNNNGNNNNNACCNNNNNNCCNNNNNNNNNNNNNNNNNNTTTNNCNNNNNNNNNNNNNNNNNNNNNNNNNNNNNNNNNNNNNNNGGNNNNTNCCTNNNACNNGAANNNNNNNNGGNNNNNNNCNNNTNNTTTTNNCNNNNNNNNNNNNNNNNNNNCNNNTNNNNNNNNNNNNNNNNNNCNNNNNNNNNNNTTNCCTTNNGNNNNNANGGCNNNNACCNGNNNNNNNNNNNCANNNCCNNCNNNCNNNNNNCNNNNNNNNNNNNNTNNGNNNNNNNNAAGNNNNNNNNNANGNNNNNCNGCCCCGGNNNNTNNNCCNANNNNNNCCANNNCCTTNCCNNTTCANNNACAACGTNGAGCANANNTNNGNAAGGAACGCCCNNNNNGGCCAGCCACGNTANCCGCGCTGCCTNNTNTTGCAGTTCATTCAGGGCNCCGGACAGGTCGGTCTTGACAAAAAGAACCGGGCGCCCCTGCGCTGACAGCCGGAACACGGCGGCATCAGAGCAGCCGATTGTCTGTTGTGCCCAGTCATAGCCGAATAGCCTCTCCACCCAAGCGGCCGGAGAACCTGCGTGCAATCCATCTTGTTCAATCATGCGAAACGATCCTCATCCTGTCTCTTGATCAGAGCTTGAT--CCCCTGCGCCATCAGATCCTTGGC-GGCAAGAAAGCCATCCAGTTTACTTTGCAGGGCTTCCCAACCTTACCAGAGGGCGCCCCAGCTGGCAATTCCGGTTCGCTTGCTGTCCATAAAACCGCCCAGTCTAGCTATCGCCATGTAAGCCCACTGCAAGCTACCTGCTTTCTCTTTGCGCTTGCGTTTTCCCTTGTCCAGATAGCCCAGTAGCTGACATTCATCCGGGGTCAGCACCGTTTCTGCGGACTGGCTTTCTACGTGAAAAGGATCTAGGTGAAGATCCTTTTTGATAATCTCATGCCTGACATTTATATTCCCCAGAACATCAGGTTAATGGCGTTTTTGATGTCATTTTCGCGGTGGCTGAGATCAGCCACTTCTTCCCCGATAACGGAGACCGGCACACTGGCCATATCGGTGGTCATCATGCGCCAGCTTTCATCCCCGATATGCACCACCGGGT-AAAGTTCACGGGAGA-CTTTA-TCT-GACAGCAG-AC---GTG-CACTGGCCA-GGGGGATCACCA-TCCGTCG-CCCC-GGC-GTGTCAA-T-AAT-A-T-CACTCTGTACATCC-ACAAA-C-AG-AC-G-ATAAC-GGCTCTC-TCTTTTA-T-AGGTGT-AAACC-TTAAA-CT-GCC-GTACGTATAGGCTGCGCAA-CTGTTGGGAA-GGGCGATC-GGT-GCGGGCCTCTTCGCTATTA-CGCCAGCTGGCGAAA--GGGGG-ATGTGCTGCAAGG-CGATTAAGTTGGGTAACG-CCAGGGTTTTCCCAGTCACG-ACGTT-GTAAAACGACGGCCAGTGAATTGTAA-TACGACTCACTATAGGGCGAATTGAATTTAGCGGCCGCGAATTCGCCCTTGCCATCCCCTTCTGTGAATGTTGCTCTCCGTGTCTCCAATCTCCAAGGGCGAATTCGTTTAAACCTGCAGGACTAGNNNNNNN--------------------------------------------------------------------------------------------------------------------------------------------------------------------------------------------------------------------------------------------------------------------------------------------------------------------------------------------------------------------------------------------------------------------------------------------------------------------------------------------------------------------------------------------------------------------------------------------------------------------------------------------------------------------------------------------------------------------------------------------------------------------------------------------------------------------------------------------------------------------------------------------------------------------------------------------------------------------------------------------------------------------------------------------------------------------------------------------------------------------------------------------------------------------------------------------------------------------------------------------------------------------------------------------------------------------------------------------------------------------------------------------------------------------------------------------------------------------------------------------------------------------------------------------------------------------------------------------------------------------------------------------------------------------------
>57-1-7-6_A08_064.ab1_(reversed)
-----------------------------------------------------------------------------------------------------------------------------------------------------------------------------------------------------------------------------------------------------------------------------------------------------------------------------------------------------------------------------------------CNNNNNNNNNNNNANNNNNNCNNNNCNNNNNNNNNNNNNNNNNNNNNNNNNNNNNNNNNNNTNNNNNNNNNNNNNNNNNNNNNNNNNNNNNNNNNNNNNNNGNNNNNNANGNNNNGGNNNNNNCCNNNNNNNNNNNNNNNNNNNNNNNNNNNNNNNNNNNANNNNNNTNNNNNNNAANNNNNNGGNNCNNNNNNNNNNNCGGNNNNNNGGGNCNNNNNNNNCNNNNNTNNNNNNNNCCCNNNNNNANNNNNNNNNNNNNNNNCNNNNNGNGGNNNANNNNNNNNNNNNCNTNNNNTNNANNNNNNGAANNNNNNNNNNNCNNNNNNTNNNNNNNNNNNNNNCCCCTNGNCCNN--NNNNNNNNGGNGGCAANNAANCCNNCCA-NNTNNNTTGNNNGGTTTNCCAACNTNNCCNNNNGGNNNCCCNANTGGCAATTCCGGTTNNCTTGCNGTCCNNNAAACNNCCCAGTNTAGCNNTCNCCNNNTAAGCCCACTGCAAGCTACCTGCTTTCTCNTTGCGCTTNCGTTTTCCCNTNTCCAGATAGCCCAGTAGCTGACATTCATCCNGGGTCAGCACCGTTTCTGCGGACTGGCTTTCTACGTGAAAAGGATCTAGGTGAAGATCCTTTTTGATAATCTCATGCCTGACATTTATATTCCCCAGAACATCAGGTTAATGGCGTTTTTGATGTCATTTTCGCGGTGGCTGAGATCAGCCACTTCTTCCCCGATAACGGAGACCGGCACACTGGCCATATCGGTGGTCATCATGCGCCAGCTTTCATCCCCGATATGCACCACCGGGT-AAAGTTCACGGGAGA-CTTTA-TCT-GACAGCAG-AC---GTG-CACTGGCCA-GGGGGATCACCA-TCCGTCG-CCCC-GGC-GTGTCAA-T-AAT-A-T-CACTCTGTACATCC-ACAAA-C-AG-AC-G-ATAAC-GGCTCTC-TCNTTTA-T-AGGTGT-AAACC-TTAAA-CT-GCC-GTACGTATAGGCTGCGCAA-CTGTTGGGAA-GGGCGATC-GGT-GCGGGCCTCTTCGCTATTA-CGCCAGCTGGCGAAA--GGGGG-ATGTGCTGCAAGG-CGATTAAGTTGGGTAACG-CCAGGGTTTTCCCAGTCACG-ACGTT-GTAAAACGACGGCCAGTGAATTGTAA-TACGACTCACTATAGGGCGAATTGAATTTAGCGGCCGCGAATTCGCCCTTGCCATCCCCTTCTGTGAATGTTAGACCCATGGGAGCAGCTGGTCAGAGGGGACCCCGGCCTGGGGCCCCTAACCCTATGTAGCCTCAGTCTTCCCATCAGGCTCTCAGCTCAGCCTGAGTGTTGAGGCCCCAGTGGCTGCTCTGGGGGCCTCCTGAGTTTCTCATCTGTGCCCCTCCCTCCCTGGCCCAGGTGAAGGTGTGGTTCCAGAACCGGAGGACAAAGTACAAACGGCAGAAGCTGGAGGAGGAAGGGCCTGAGTCCGAGCAGAAGAAGAAGGGCTCCCATCACATCAACCGGTGGCGCATTGCCACGAAGCAGGCCAATGGGGAGGACATCGATGTCACCTCC------------------------------------------------------------------------------------------------------------------------------------------------------------------------------------------------------------------------TCGGAGAGCCTGCCTGCCTGGGCGGGCCCGCCCGCCACCGCAGCCTCCCAGCTGCTCTCCGTGTCTCCAATCTCCAAGGGCGAATTCGTTTAAACCTNCAGGACTAGNCCNNNNNNNNNNNN----------------------------------------------------------------------------------------------------------------------------------------------------------------------------------------------------------------------------------------------------------------------------------------------------------------------------------------------------------------------------------------------------------------------------------------------------------------------------------------------------------------------------------------------------------------------------------------------------------------------------------------------------------------------------------------------------------------------------------------------------------------------------------------------------------------------------------------------------------------------------------------------------------------------------------------------------------------------------------------------------------------------------------------------
>52-1-7-1_D07_057.ab1_(reversed)
-----------------------------------------------------------------------------------------------------------------------------------------------------------------------------------------------------------------------------------------------------------------------------------------------------------------------------------------------------------------------------------------------------------------------------------------------------------------------------------------------------------------NNNNNNNNNNNNNNNNNNNNNNNNNNNNNNNNNNNNNNNNNNNNNNNNNNNNNNNNNNNNNNNNNNNNNNNNNNNNNNNNNNNNNNNNNNNNNANNNGNNNNNNNNNNNNNNNNNNNNNNNNNNNNNNNNNNNNNNNNNNNNNNNNNNNNNNNNNNNNNCNGNNNNNNNNNNNNNNNNNNNNNNNNNNNNNNNNNNNNNNNNNNNNNNNNNNNNNNNNNNNNNNNNNNNNNAN--NNNNNNNNNTTNNNNNNNNNNNNNNNNN-NNNNNNNNNNNNNNNNGNNNNNNNNNNTNNNTNNNNNNNNTNNNNNNNNNNNNNNNGNCCNNNNNGNNANNNNNNNNNNNNNNNNNNNNNAACNNCCNNNTNNNNNNTNNCNNNNNNNCCNNNNNANNNCNNNTNNNTTTTNNNNNNNNNNTTTCCTNNNNCNGNNNNCCNNNNNNNNNNNNNNNNCNNNNNCNNNNNCGNNTTTNNNGNNNNNNTTTTNNNNNNAANNNNNTANGGNANNTCCTTTTNNNNNNNNCANNCTGNNANTTNNNTCCCCNNNANNTCANGTTNNNNGNGNTTTTGNANNCANTTTNNNGGNNGCTGANNNCAGCCNNTTNTTCCCCGNNAACGGAGACCGGCNCACTGGCCATATCGGTGGTCATCATGCGCCAGCTTTCATCCCCGATATGCACCACCGGGT-AAAGTTCACGGGAGA-CTTTN-TCT-GACAGCAG-AC---GTG-CACTGGCCA-GGGGGATCACCA-TCCGTCG-CCCC-GGC-GTGTCAA-T-AAT-A-T-CACTCTGTACATCC-ACAAA-C-AG-AC-G-ATAAC-GGCTCTC-TCTTTTA-T-AGGTGT-AAACC-TTAAA-CT-GCC-GTACGTATAGGCTGCGCAA-CTGTTGGGAA-GGGCGATC-GGT-GCGGGCCTCTTCGCTATTA-CGCCAGCTGGCGAAA--GGGGG-ATGTGCTGCAAGG-CGATTAAGTTGGGTAACG-CCAGGGTTTTCCCAGTCACG-ACGTT-GTAAAACGACGGCCAGTGAATTGTAA-TACGACTCACTATAGGGCGAATTGAATTTAGCGGCCGCGAATTCGCCCTTGCCATCCCCTTCTGTGAATGTTAGACCCATGGGAGCAGCTGGTCAGAGGGGACCCCGGCCTGGGGCCCCTAACCCTATGTAGCCTCAGTCTTCCCATCAGGCTCTCAGCTCAGCCTGAGTGTTGAGGCCCCAGTGGCTGCTCTGGGGGCCTCCTGAGTTTCTCATCTGTGCCCCTCCCTCCCTGGCCCAGGTGAAGGTGTGGTTCCAGAACCGGAGGACAAAGTACAAACGGCAGAAGCTGGAGGAGGAAGGGCCTGAGTCCGAGCAGAAGAAGAAGGGCTCCCATCACATCAACCGGTGGCGCATTGCCACGAAGCAGGCCAATGGGGAGGACATCGATGTCACCTCCAATGACTAGGGTGGGCAACCACAAACCCACGAGGGCAGAGTGCTGCTTGCTGCTGGCCAGGCCCCTGCGTGGGCCCAAGCTGGACTCTGGCCACTCCCTGGCCAGGCTTTGGGGAGGCCTGGAGTCATGGCCCCACAGGGCTTGAAGCCCGGGGCCGCCATTGACAGAGGGACAAGCAATGGGCTGGCTGAGGCCTGGGACCACTTGGCCTTCTCCTCGGAGAGCCTGCCTGCCTGGGCGGGCCCGCCCGCCACCGCAGCCTCCCAGCTGCTCTCCGTGTCTCCAATCTCCAAGGGCGAATTCGTTTAAACCTGCAGGACTAGTCCCTTN------------------------------------------------------------------------------------------------------------------------------------------------------------------------------------------------------------------------------------------------------------------------------------------------------------------------------------------------------------------------------------------------------------------------------------------------------------------------------------------------------------------------------------------------------------------------------------------------------------------------------------------------------------------------------------------------------------------------------------------------------------------------------------------------------------------------------------------------------------------------------------------------------------------------------------------------------------------------------------------------------------------------------------------------------
>54-1-7-3_F07_053.ab1_(reversed)
-------------------------------------------------------------------------------------------------------------------------------------------------------------------------------------------------------------------------------------------------------------------------------------------------------------------------------------------------------------------------------------------------------------------------------------------------------------------------------------------------------------------NNNNNNNNNNNNNNNNNNNNNNNNNNNNNNNNNNNNNNNNNNNNNNNNNNNNNNNNNNNNNNNNNNNNNNNNNNNNNNNNNNNNNNNNNNNNNNNNNNNNNNNNNNNNNNNNNTNNNNNNGNNCNNNNNNNNNNNNNNNNNNNNNNNNCNAGNNNNNNNNNNNNNNNNNNNNNNNNNNNNNNNNNNNNNNNNNNNNNNNNNNNNNNNNNNNNNNNNNNNNNNNNNNNNNNN--NNNNNNNNNNNNNNNNNNNNNNNNNNNN-NNNNNNNNNNNNNNNNNNNNNNANNCNNNTNNNTNNNGGNTNNNNNNNTNNNNNGGNNNCCNNNNNNNNNNNNNNNNNNNNNCNNNNAACNCNNNNNNNNNNNNNNNNNNNNNNNCNNNNNANNNNCNNNTTTTNNNTNGNNNNNNNNTTNCTTNNCCNNANNNNNCNNNNNNNNNNNNNNNNNNNNNNNNNNCCNNNTTTNNGGNNTGNNTTTTANNNNAAANGNNNTNNNGGNNNNTCCNNTTTGNNNANNTNNNNCCTGACATTTNNNNTCCCCNNNANNTCANGTTNANGGNGNTTTTGANNTCANTTTNNNGGTGGCTGANNNCAGCCNNTTNTTCCCCGATAACGGAGACCGGCNCNCTGGCCATATCGGTGGTCATCATGCGCCAGCTTTCATCCCCGATATGCACCNCCGGGT-AAAGTTCACGGGAGA-CTTTA-TNT-GACAGCAG-AC---GTG-CACTGGCCA-GGGGGATCACCA-TCCGTCG-CCCC-GGC-GTGTCAA-T-AAT-A-T-CACTCTGTACATCC-ACAAA-C-AG-AC-G-ATAAC-GGCTCTC-TCTTTTA-T-AGGTGT-AAACC-TTAAA-CT-GCC-GTACGTATAGGCTGCGCAA-CTGTTGGGAA-GGGCGATC-GGT-GCGGGCCTCTTCGCTATTA-CGCCAGCTGGCGAAA--GGGGG-ATGTGCTGCAAGG-CGATTAAGTTGGGTAACG-CCAGGGTTTTCCCAGTCACG-ACGTT-GTAAAACGACGGCCAGTGAATTGTAA-TACGACTCACTATAGGGCGAATTGAATTTAGCGGCCGCGAATTCGCCCTTGCCATCCCCTTCTGTGAATGTTAGACCCATGGGAGCAGCTGGTCAGAGGGGACCCCGGCCTGGGGCCCCTAACCCTATGTAGCCTCAGTCTTCCCATCAGGCTCTCAGCTCAGCCTGAGTGTTGAGGCCCCAGTGGCTGCTCTGGGGGCCTCCTGAGTTTCTCATCTGTGCCCCTCCCTCCCTGGCCCAGGTGAAGGTGTGGTTCCAGAACCGGAGGACAAAGTACAAACGGCAGAAGCTGGAGGAGGAAGGGCCTGAGTCCGAGCAGAAGAAGAAGGGCTCCCATCACATCAACCGGTGGCGCATTGCCACGAAGCAGGCCAATGGGGAGGACATCGATGTCACCTCCAATGACTAGGGTGGGCAACCACAAACCCACGAGGGCAGAGTGCTGCTTGCTGCTGGCCAGGCCCCTGCGTGGGCCCAAGCTGGACTCTGGCCACTCCCTGGCCAGGCTTTGGGGAGGCCTGGAGTCATGGCCCCACAGGGCTTGAAGCCCGGGGCCGCCATTGACAGAGGGACAAGCAATGGGCTGGCTGAGGCCTGGGACCACTTGGCCTTCTCCTCGGAGAGCCTGCCTGCCTGGGCGGGCCCGCCCGCCACCGCAGCCTCCCAGCTGCTCTCCGTGTCTCCAATCTCCAAGGGCGAATTCGTTTAAACCTGCAGGACTANTCCNNNNNNNNNNNNNNN-------------------------------------------------------------------------------------------------------------------------------------------------------------------------------------------------------------------------------------------------------------------------------------------------------------------------------------------------------------------------------------------------------------------------------------------------------------------------------------------------------------------------------------------------------------------------------------------------------------------------------------------------------------------------------------------------------------------------------------------------------------------------------------------------------------------------------------------------------------------------------------------------------------------------------------------------------------------------------------------------------------------------------------------
>60-1-7-9_D08_058.ab1_(reversed)
-------------------------------------------------------------------------------------------------------------------------------------------------------------------------------------------------------------------------------------------------------------------------------------------------------------------------------------------------------------------------------------------------------------------------------------------------------------------------------------------------------------------------------------------------------------------------NNNNNNNNNNNNNNNNNNNNNNNNNNNNNNNANNNNNNNNNNNNNNNNNNNNNNNNTNNNNNNNNNNNNNNNNNNNNNNNNNNNNNNNNNNNNNANNNNNTTNNNNNNNNNNNNNNNNNNNNNNCNNNNNNNNNNNNNNNNNNNNNNNNNNNTNNNNNNNNNNANNNNNNNNNNNNN--NTNNNNNNNNNNNNNNNNNNNNNNNNNN-NNNNNNNNNNNAAACNNNNNNNNNTTTNNNNGNTTNCCNNNNTNCNNNNNNNNNNNNNNNNNANNNGGTTNNNNTNNNNNNNNNNNNNNNCNNNNNNNNNNNNCCNNNNANNNNNNNNNNNNTNNNNNNTTTNNTTNNNNNNGNNNNNTTNCNTNNCCNNNNNNNCCNNNNNNNNNNNTNNNCNNGGNNNNNCCCGNTTTTNNNNNNNGCTTTTTACNNNAAANGNNNTNNGNGAANNTCCNTTTTGNNAANTTCANNCCNNNNNTTTNNNTTCCCCAGAANNNCAGGTTAANGGCGTTTTTGNNNTCATTTTNNCGGNGGCTGANNNCAGCCNCTTNNTCCCCGATAACGGAGACCGGCACACTGGCCATATCGGTGGTCATCATGCGCCAGCTTTCATCCCCGATATGCACCACCGGGT-AAAGTTCACGGGAGA-CTTTA-TCT-GACAGCAG-AC---GTG-CACTGGCCA-GGGGGATCACCA-TCCGTCG-CCCC-GGC-GTGTCAA-T-AAT-A-T-CACTCTGTACATCC-ACAAA-C-AG-AC-G-ATAAC-GGCTCTC-TCNTTTA-T-AGGTGT-AAACC-TTAAA-CT-GCC-GTACGTATAGGCTGCGCAA-CTGTTGGGAA-GGGCGATC-GGT-GCGGGCCTCTTCGCTATTA-CGCCAGCTGGCGAAA--GGGGG-ATGTGCTGCAAGG-CGATTAAGTTGGGTAACG-CCAGGGTTTTCCCAGTCACG-ACGTT-GTAAAACGACGGCCAGTGAATTGTAA-TACGACTCACTATAGGGCGAATTGAATTTAGCGGCCGCGAATTCGCCCTTGCCATCCCCTTCTGTGAATGTTAGACCCATGGGAGCAGCTGGTCAGAGGGGACCCCGGCCTGGGGCCCCTAACCCTATGTAGCCTCAGTCTTCCCATCAGGCTCTCAGCTCAGCCTGAGTGTTGAGGCCCCAGTGGCTGCTCTGGGGGCCTCCTGAGTTTCTCATCTGTGCCCCTCCCTCCCTGGCCCAGGTGAAGGTGTGGTTCCAGAACCGGAGGACAAAGTACAAACGGCAGAAGCTGGAGGAGGAAGGGCCTGAGTCCGAGCAGAAGAAGAAGGGCTCCCATCACATCAACCGGTGGCGCATTGCCACGAAGCAGGCCAATGGGGAGGACATCGATGTCACCTCCAATGACTAGGGTGGGCAACCACAAACCCACGAGGGCAGAGTGCTGCTTGCTGCTGGCCAGGCCCCTGCGTGGGCCCAAGCTGGACTCTGGCCACTCCCTGGCCAGGCTTTGGGGAGGCCTGGAGTCATGGCCCCACAGGGCTTGAAGCCCGGGGCCGCCATTGACAGAGGGACAAGCAATGGGCTGGCTGAGGCCTGGGACCACTTGGCCTTCTCCTCGGAGAGCCTGCCTGCCTGGGCGGGCCCGCCCGCCACCGCAGCCTCCCAGCTGCTCTCCGTGTCTCCAATCTCCAAGGGCGAATTCGNTTNNACCTGCAGGACTAGTCCCNTN------------------------------------------------------------------------------------------------------------------------------------------------------------------------------------------------------------------------------------------------------------------------------------------------------------------------------------------------------------------------------------------------------------------------------------------------------------------------------------------------------------------------------------------------------------------------------------------------------------------------------------------------------------------------------------------------------------------------------------------------------------------------------------------------------------------------------------------------------------------------------------------------------------------------------------------------------------------------------------------------------------------------------------------------------
>56-1-7-5_H07_049.ab1_(reversed)
----------------------------------------------------------------------------------------------------------------------------------------------------------------------------------------------------------------------------------------------------------------------------------------------------------------------------------------------------------------------------------------------------------------------------------------------------------------------------------------------------------------------------------------------------------------------------------------------------------------------------------------TNGNNANNNNNNNNNNNNNNNNNNNNNNNNNANNNNNNNNNNNNNNNNNNNNNNNNNNNNNNNNCNAAGNNNNNNNNNNNNNNNNNNNNNNNTNNNNNNNNNNNANNNNNNNNN--NTNNNNNNNNNNNNNNNNCCNNGNNNNN-NNNNNNNNGNNNNNNNNNNNNNNNNTNNTTNNNNGTTNCNNNNNTNCNNNNNNGCNNCNNNNNNNNNNNNGNNNNNTNNNNNNANNNAACNNNNNNNNNNNNNNNGCCANNNNNNNNNNNNNNNNNNCNNNNTTTNNTNNNNNNNGNNNTTTNNTNNTNCNGNNNNNCCNNNNNNNNNNNNNNNNNNGGNNNNNNCCGNTTTTNNNGANNGCTTTTTANNNNAAANGNNCTNNNGNANNTCCNTTTGNNAANTTCANNCCNGNNANNTNNNNTNNCNN-AANNTCAGGTTAANGGNNNTTTTGNANTCATTTTNNNGGTGGCTGANNNCAGCCNNNNNNTCCCCGATAACGGANACCGGCACNCTGGCCATNTCGGTGGTCATCATGCGCCAGCTTTCATCCCCGATATGCACCACCGGGT-AAAGTTCACGGGAGA-CTTTN-TCT-GACAGCAG-AC---GTG-CACTGGCCA-GGGGGATCACCA-TCCGTCG-CCCC-GGC-GTGTCAA-T-AAT-A-T-CACTCTGTACATCC-ACAAA-C-AG-AC-G-ATAAC-GGCTCTC-TCTTTTA-T-AGGTGT-AAACC-TTAAA-CT-GCC-GTACGTATAGGCTGCGCAA-CTGTTGGGAA-GGGCGATC-GGT-GCGGGCCTCTTCGCTATTA-CGCCAGCTGGCGAAA--GGGGG-ATGTGCTGCAAGG-CGATTAAGTTGGGTAACG-CCAGGGTTTTCCCAGTCACG-ACGTT-GTAAAACGACGGCCAGTGAATTGTAA-TACGACTCACTATAGGGCGAATTGAATTTAGCGGCCGCGAATTCGCCCTTGCCATCCCCTTCTGTGAATGTTAGACCCATGGGAGCAGCTGGTCAGAGGGGACCCCGGCCTGGGGCCCCTAACCCTATGTAGCCTCAGTCTTCCCATCAGGCTCTCAGCTCAGCCTGAGTGTTGAGGCCCCAGTGGCTGCTCTGGGGGCCTCCTGAGTTTCTCATCTGTGCCCCTCCCTCCCTGGCCCAGGTGAAGGTGTGGTTCCAGAACCGGAGGACAAAGTACAAACGGCAGAAGCTGGAGGAGGAAGGGCCTGAGTCCGAGCAGAAGAAGAAGGGCTCCCATCACATCAACCGGTGGCGCATTGCCACGAAGCAGGCCAATGGGGAGGACATCGATGTCACCTCCAATGACTAGGGTGGGCAACCACAAACCCACGAGGGCAGAGTGCTGCTTGCTGCTGGCCAGGCCCCTGCGTGGGCCCAAGCTGGACTCTGGCCACTCCCTGGCCAGGCTTTGGGGAGGCCTGGAGTCATGGCCCCACAGGGCTTGAAGCCCGGGGCCGCCATTGACAGAGGGACAAGCAATGGGCTGGCTGAGGCCTGGGACCACTTGGCCTTCTCCTCGGAGAGCCTGCCTGCCTGGGCGGGCCCGCCCGCCACCGCAGCCTCCCAGCTGCTCTCCGTGTCTCCAATCTCCAAGGGCGAATTCGTTTAAACCTGCAGNACTAGNNNNNNNN-----------------------------------------------------------------------------------------------------------------------------------------------------------------------------------------------------------------------------------------------------------------------------------------------------------------------------------------------------------------------------------------------------------------------------------------------------------------------------------------------------------------------------------------------------------------------------------------------------------------------------------------------------------------------------------------------------------------------------------------------------------------------------------------------------------------------------------------------------------------------------------------------------------------------------------------------------------------------------------------------------------------------------------------------------
>55-1-7-4_G07_051.ab1_(reversed)
------------------------------------------------------------------------------------------------------------------------------------------------------------------------------------------------------------------------------------------------------------------------------------------------------------------------------------------------------------------------------------------------------------------------------------------------------------------------------------------------------------------------------------------------------------------------------------------------------------------------------------------------------------NNNNNNNNNNNNNNNNNNNNNNNNNNNNNNNNNNNNNNNNNNNNNNNNNNNNNNNNNNNNNNNNNNNNNNNNNNNNNNNNANNNNNNNNNNNNN--NNNNNNNNNNNNNNNNNNNNTTTNNNNN-NNNNNNCNNCCNNNNNNNNNNNNNNNNANNNNNNNTTTTNNNGTTNNNNNNNTNNNNNNGNCCNNNNNNNNNNNNNNNNNNNNNNNNNNNNANNNCCNNNNNNNNNTTNCCNNNNNNNNCNNNANNNTNNNNNNTTNNTTNNNNNNNNNTTTCCNTNNCCNNNNNNNCNNNNNNNNNNNNNNNNCNGGGNNANNCCCGNTTTNNNGNNNNNNTTTTANNNNNAANGNNTTANGGNNNATCCNTTTGNNNNNNNNANN--CTNACANTTNNNN-CCCCNNNANNTCAGGTTAANGGNGTTTTTGANNTCATTTTCNCGGTGGCNGNNNNCAGCCACNTNNTCCCCGATAACGGAGACCGGCNNACTGGCCANNTCGGTGGTCATCATGCGCCAGCTTTCATCCCCGATATGCACCNCCGGGT-AAAGTTCACGGGAGA-CTTTA-TCT-GACAGCAG-AC---GTG-CACTGGCCA-GGGGGATCACCA-TCCGTCG-CCCC-GGC-GTGTCAA-T-AAT-A-T-CACTCTGTACATCC-ACAAA-C-AG-AC-G-ATAAC-GGCTCTC-TCTTTTA-T-AGGTGT-AAACC-TTAAA-CT-GCC-GTACGTATAGGCTGCGCAA-CTGTTGGGAA-GGGCGATC-GGT-GCGGGCCTCTTCGCTATTA-CGCCAGCTGGCGAAA--GGGGG-ATGTGCTGCAAGG-CGATTAAGTTGGGTAACG-CCAGGGTTTTCCCAGTCACG-ACGTT-GTAAAACGACGGCCAGTGAATTGTAA-TACGACTCACTATAGGGCGAATTGAATTTAGCGGCCGCGAATTCGCCCTTGCCATCCCCTTCTGTGAATGTTAGACCCATGGGAGCAGCTGGTCAGAGGGGACCCCGGCCTGGGGCCCCTAACCCTATGTAGCCTCAGTCTTCCCATCAGGCTCTCAGCTCAGCCTGAGTGTTGAGGCCCCAGTGGCTGCTCTGGGGGCCTCCTGAGTTTCTCATCTGTGCCCCTCCCTCCCTGGCCCAGGTGAAGGTGTGGTTCCAGAACCGGAGGACAAAGTACAAACGGCAGAAGCTGGAGGAGGAAGGGCCTGAGTCCGAGCAGAAGAAGAAGGGCTCCCATCACATCAACCGGTGGCGCATTGCCACGAAGCAGGCCAATGGGGAGGACATCGATGTCACCTCCAATGACTAGGGTGGGCAACCACAAACCCACGAGGGCAGAGTGCTGCTTGCTGCTGGCCAGGCCCCTGCGTGGGCCCAAGCTGGACTCTGGCCACTCCCTGGCCAGGCTTTGGGGAGGCCTGGAGTCATGGCCCCACAGGGCTTGAAGCCCGGGGCCGCCATTGACAGAGGGACAAGCAATGGGCTGGCTGAGGCCTGGGACCACTTGGCCTTCTCCTCGGAGAGCCTGCCTGCCTGGGCGGGCCCGCCCGCCACCGCAGCCTCCCAGCTGCTCTCCGTGTCTCCAATCTCCAAGGGCGAATTCGTTTAAACCTGCAGGACTAGTCCCTNN------------------------------------------------------------------------------------------------------------------------------------------------------------------------------------------------------------------------------------------------------------------------------------------------------------------------------------------------------------------------------------------------------------------------------------------------------------------------------------------------------------------------------------------------------------------------------------------------------------------------------------------------------------------------------------------------------------------------------------------------------------------------------------------------------------------------------------------------------------------------------------------------------------------------------------------------------------------------------------------------------------------------------------------------------
>61-1-7-20_E08_056.ab1_(reversed)
--------------------------------------------------------------------------------------------------------------------------------------------------------------------------------------------------------------------------------------------------------------------------------------------------------------------------------------------------------------------------------------------------------------------------------------------------------------------------------------------------------------------------------------------------------------------------------------------------------------------------------------------------------------NNNTNNNNNACNNNNNNNNNNNNNNNNNNNNNNNNNNNNNNNNNNNNAANNNNNNNNNNNNNNNNNNNNNNNNNNNNNNNNNNNNNNANNNT--NNNNNNNNNNNNNNGGNNNNNNNNNNAN-NTTNNANNNNNNNNNNNNNNNTNNNNNNNNNNNNNNNNNNNNNNNNNNNNNNNNNNNNNNNNNNNNNNGNNNNNNNNNNNNNNNNNNNCNNNNNNNNNNNNNANNNNNNNNNTNNNGNNNNNNNNNNNNNNNNNNNNNNNNNNNNNNNNNNNNANNNNNNNNNNNNNNNTNNNNNCNNNNNNNNNNNNNNNNNNNNTNNNNNGNNNNNNNNNNNNNNNNNNNNNTTTNNNNNNNAAGGNNNAANNGNNNNNCTTTGNNNNANNCNNNNNNNCNANNNNNNNNCNNNNNNNNNNNNNANNNNNNNTNNNNNNCNNNTNNNGGANTNGGAATCNANNAANNTNNNCNNNNNNNNNNNNNNNNNNNNNNGNCNNNNNNNNNNTNNNCNNNNNNNANCNTTNATCCCCNNNNNNNNNCACCGGGT-NAAGTTNNCNGGNNN-NNTNN-NNN-NNCAGCAG-NN---GTG-CNNTGNNCA-GGGGGATCNNCA-TCCGTCG-CCCC-GGC-GTGTCAA-T-AAT-A-T-CACTNNGTACATCC-ACAAA-C-AG-AC-G-ATAAC-GGCTCTC-TCNTTTA-T-AGGTGT-AAACC-TTAAA-CT-GCC-GTACGTATAGGCTGCGCAA-CTGTTGGGAA-GGGCGATC-GGT-GCGGGCCTCTTCGCTATTA-CGCCAGCTGGCGAAA--GGGGG-ATGTGCTGCAAGG-CGATTAAGTTGGGTAACG-CCAGGGTTTTCCCAGTCACG-ACGTT-GTAAAACGACGGCCAGTGAATTGTAA-TACGACTCACTATAGGGCGAATTGAATTTAGCGGCCGCGAATTCGCCCTTGCCATCCCCTTCTGTGAATGTTAGACCCATGGGAGCAGCTGGTCAGAGGGGACCCCGGCCTGGGGCCCCTAACCCTATGTAGCCTCAGTCTTCCCATCAGGCTCTCAGCTCAGCCTGAGTGTTGAGGCCCCAGTGGCTGCTCTGGGGGCCTCCTGAGTTTCTCATCTGTGCCCCTCCCTCCCTGGCCCAGGTGAAGGTGTGGTTCCAGAACCGGAGGACAAAGTACAAACGGCAGAAGCTGGAGGAGGAAGGGCCTGAGTCCGAGCAGAAGAAGAAGGGCTCCCATCACATCAACCGGTGGCGCATTGCCACGAAGCAGGCCAATGGGGAGGACATCGATGTCACCTCCAATGACTAGGGTGGGCAACCACAAACCCACGAGGGCAGAGTGCTGCTTGCTGCTGGCCAGGCCCCTGCGTGGGCCCAAGCTGGACTCTGGCCACTCCCTGGCCAGGCTTTGGGGAGGCCTGGAGTCATGGCCCCACAGGGCTTGAAGCCCGGGGCCGCCATTGACAGAGGGACAAGCAATGGGCTGGCTGAGGCCTGGGACCACTTGGCCTTCTCCTCGGAGAGCCTGCCTGCCTGGGCGGGCCCGCCCGCCACCGCAGCCTCCCAGCTGCTCTCCGTGTCTCCAATC---AAGGGCGAATTCGTTTAAACCTGCAGGACTANTCCCNTNNNNNNNNNNNN-NNNNNNNNN---------------------------------------------------------------------------------------------------------------------------------------------------------------------------------------------------------------------------------------------------------------------------------------------------------------------------------------------------------------------------------------------------------------------------------------------------------------------------------------------------------------------------------------------------------------------------------------------------------------------------------------------------------------------------------------------------------------------------------------------------------------------------------------------------------------------------------------------------------------------------------------------------------------------------------------------------------------------------------------------------------------------------------
>55-1-7-14_G07_051.ab1_(reversed)
---------------------------------------------------------------------------------------------------------------------------------------------------------------------------------------------------------------------------------------------------------------------------------------------------------------------------------------------------------------------------------------------------------------------------------------------------------------------------------------------------------------------------------------------------------------------------------------------------------------------------------------------------------------------------------------------------------------------------------------------------------------------------------------------------------------------------------------------------------------------------------------------------------------------------------------------------------------------------------------------------------------NNNNNNNNNNNNNGNNNAANNNNNTNNNNNNNNNNNNNNNNNNNANNNNNNNNNNNNNNTNNNNNNNNGNNCNTNNNNNNNNNNNNTTNNANNNNNTTTNGNNGNGGNNNANNNNNNNCNNNNTNNNNCCCCNNANNNGNNNNNNNNNNNNNNCATNNNGNNGTNNNNCANNNNNCNGNNTCNNNCCNNNNNANNCNCCNCNGGGNA-AANNTNCNNGGGAGA-CTTTN-NNNNGNCAGCAG-AC---GNG-NNNTGNCCA-GGGGGANCACCA-TCNGTNNNCCCN-GGNNGTGTCAANT-AAN-NNT-CACTNTGNNCATCC-ACAAA-C-AG-AC-G-ATAAC-GGCTNTN-TNTTTNN-T-AGGTGT-AAACC-NTAAA-CT-NCC-GTACGTATAGGNNGCGCAA-CTGTNGGGAA-GGGCGATC-GGT-GCGGGCNTNTTCGCTATTA-CGCCAGCTGGCGAAA--GGGGG-ATGTGCTGCAAGG-CGATTNAGTTGGGTAACG-CCAGGGTTTTNCCAGTCACG-ACGTT-GTAAAACGACGGCCAGTGAATTGTAA-TACGACTCACTATAGGGCGAATTGAATTTAGCGGCCGCGAATTCGCCCTTGCCATCCCCTTCTGTGAATGTTAGACCCATGGGAGCAGCTGGTCAGAGGGGACCCCGGCCTGGGGCCCCTAACCCTATGTAGCCTCAGTCTTCCCATCAGGCTCTCAGCTCAGCCTGAGTGTTGAGGCCCCAGTGGCTGCTCTGGGGGCCTCCTGAGTTTCTCATCTGTGCCCCTCCCTCCCTGGCCCAGGTGAAGGTGTGGTTCCAGAACCGGAGGACAAAGTACAAACGGCAGAAGCTGGAGGAGGAAGGGCCTGAGTCCGAGCAGAAGAAGAAGGGCTCCCATCACATCAACCGGTGGCGCATTGCCACGAAGCAGGCCAATGGGGAGGACATCGATGTCACCTCCAATGACTAGGGTGGGCAACCACAAACCCACGAGGGCAGAGTGCTGCTTGCTGCTGGCCAGGCCCCTGCGTGGGCCCAAGCTGGACTCTGGCCACTCCCTGGCCAGGCTTTGGGGAGGCCTGGAGTCATGGCCCCACAGGGCTTGAAGCCCGGGGCCGCCATTGACAGAGGGACAAGCAATGGGCTGGCTGAGGCCTGGGACCACTTGGCCTTCTCCTCGGAGAGCCTGCCTGCCTGGGCGGGCCCGCCCGCCACCGCAGCCTCCCAGCTGCTCTCCGTGTCTCCAATCTCCAAGGGCGAATTCGTTTAAACCTGCAGGACTAGTCNNNNNNNNNNNNNNNN-NNNNNNNNNNN-------------------------------------------------------------------------------------------------------------------------------------------------------------------------------------------------------------------------------------------------------------------------------------------------------------------------------------------------------------------------------------------------------------------------------------------------------------------------------------------------------------------------------------------------------------------------------------------------------------------------------------------------------------------------------------------------------------------------------------------------------------------------------------------------------------------------------------------------------------------------------------------------------------------------------------------------------------------------------------------------------------------------------
>58-1-7-17_B08_062.ab1_(reversed)
--------------------------------------------------------------------------------------------------------------------------------------------------------------------------------------------------------------------------------------------------------------------------------------------------------------------------------------------------------------------------------------------------------------------------------------------------------------------------------------------------------------------------------------------------------------------------------------------------------------------------------------------------------------------------------------------------------------------------------------------------------------------------------------------------------------------------------------------------------------------------------------------------------------------------------------------------------------------------------------------------------------------------------------------------------------------------------------------TNNNNNNNNNGGNNGNNNNNTNNNNNNCNNNNNTNNTNNNCNNNNNNAANNNNNNNNNGNCNNNNTGGNCCCANNNNNNNNNNNNNTCNNGNCNCCNGCTNTCNNNCCCCGNNANNNCNNCCNNNNGNNA-AAGNTNNNNGGGNGN-NTTTA-TNT-GACNNCNN-NNCGTNNN-NNNNNNNNA-NGGGGATCACCN-TCCGNCG-CCCNNGGC-GTGTCAAAT-AAN-N-NNCACTCTGNACNNCC-ACNAN-C-AG-NNNG-ATAACNGGCTCTNNTNTTTTAAT-ANGTGT-AAANN-TTAAA-CT-GCCNGTACGTATAGGCTGCGCAA-CTGTTGGGAA-GGGCGATC-GGN-GCGGGCCTNTTCGNTATTNNCNCCAGCTGGCGAAA--GGGGG-ATGTNNTGCAAGN-NGANTAAGNTGGGTAACG-CCAGGGTTTTNCCAGTCANG-ACGNT-GTAAAACGACGGCCAGTGAATTGTAA-TACGACTCACTATAGGGCGAATTGAATTTAGCGGCCGCGAATTCGCCCTTGCCATCCCCTTCTGTGAATGTTAGACCCATGGGAGCAGCTGGTCAGAGGGGACCCCGGCCTGGGGCCCCTAACCCTATGTAGCCTCAGTCTTCCCATCAGGCTCTCAGCTCAGCCTGAGTGTTGAGGCCCCAGTGGCTGCTCTGGGGGCCTCCTGAGTTTCTCATCTGTGCCCCTCCCTCCCTGGCCCAGGTGAAGGTGTGGTTCCAGAACCGGAGGACAAAGTACAAACGGCAGAAGCTGGAGGAGGAAGGGCCTGAGTCCGAGCAGAAGAAGAAGGGCTCCCATCACATCAACCGGTGGCGCATTGCCACGAAGCAGGCCAATGGGGAGGACATCGATGTCACCTCCAATGACTAGGGTGGGCAACCACAAACCCACGAGGGCAGAGTGCTGCTTGCTGCTGGCCAGGCCCCTGCGTGGGCCCAAGCTGGACTCTGGCCACTCCCTGGCCAGGCTTTGGGGAGGCCTGGAGTCATGGCCCCACAGGGCTTGAAGCCCGGGGCCGCCATTGACAGAGGGACAAGCAATGGGCTGGCTGAGGCCTGGGACCACTTGGCCTTCTCCTCGGAGAGCCTGCCTGCCTGGGCGGGCCCGCCCGCCACCGCAGCCTCCCAGCTGCTCTCCGTGTCTCCAATCTCCAAGGGCGAATTCGTTTAAACCTGCAGGACTAGTNNNNNNNNNNNNNNNNN-NNNNNNNNN---------------------------------------------------------------------------------------------------------------------------------------------------------------------------------------------------------------------------------------------------------------------------------------------------------------------------------------------------------------------------------------------------------------------------------------------------------------------------------------------------------------------------------------------------------------------------------------------------------------------------------------------------------------------------------------------------------------------------------------------------------------------------------------------------------------------------------------------------------------------------------------------------------------------------------------------------------------------------------------------------------------------------------
>59-1-7-18_C08_060.ab1_(reversed)
-------------------------------------------------------------------------------------------------------------------------------------------------------------------------------------------------------------------------------------------------------------------------------------------------------------------------------------------------------------------------------------------------------------------------------------------------------------------------------------------------------------------------------------------------------------------------------------------------------------------------------------------------------------------------------------------------------------------------------------------------------------------------------------------------------------------------------------------------------------------------------------------------------------------------------------------------------------------------------------------------------------------------------------------------------------------------------------------------------------------------NNNNNNNNNNNNAAANNGNNNNNNCNNGGCNNNNCNNNNNNANNTTCGGNNGTCCATNNNNNNNNCCANNNNTTCNTTCCCNNANANNNNNNCNNNCGGGTNAAAGTTCACNGGANNNCNTNT-NNG-ANNNGNNG-AC---GNNNCNCTGGCCA-GGGGGATNNCCNNTCCGTCG-NCCC-NNN-GNNNCAN-NNANN-N-N-CNNTNTGTNCNNNC-ACAAANC-AG-NN-GNATAAC-GGCTNTN-TNTTTTA-T-AGGNNNNAAACC-TTTAA-NNNGCC-GTACGTANAGGCTGCGCAN-NTGTTGGGAAAGGGCNATC-GGNNGCGGGCNNNTTCGCTNNTN-CGCCAGCTGGCGAAAAGGGGGG-ATGTGNNNCAAGGNCGATTAAGTTGGGTAACG-CCAGGGTTTTCCCAGTCACGNACGTTNGTAAAACGACGGCCAGTGAATNGTAANTACGACTCACTATAGGGNGAATTGAATTTAGCGGCCGCGAATTCGCCCTNGCCATCCCCTTNNNNGAATGTTAGNNCCATGGGAGCAGCTGGTCAGAGGGGACCCCGGCCTGGGGCCCCTAACCCTATGTAGCCTCAGTCTTCCCATCAGGCTCTCAGCTCAGCCTGAGTGTTGAGGCCCCAGTGGCTGCTCTGGGGGCCTCCTGAGTTTCTCATCTGTGCCCCTCCCTCCCTGGCCCAGGTGAAGGTGTGGTTCCAGAACCGGAGGACAAAGTACAAACGGCAGAAGCTGGAGGAGGAAGGGCCTGAGTCCGAGCAGAAGAAGAAGGGCTCCCATCACATCAACCGGTGGCGCATTGCCACGAAGCAGGCCAATGGGGAGGACATCGATGTCACCTCCAATGACTAGGGTGGGCAACCACAAACCCACGAGGGCAGAGTGCTGCTTGCTGCTGGCCAGGCCCCTGCGTGGGCCCAAGCTGGACTCTGGCCACTCCCTGGCCAGGCTTTGGGGAGGCCTGGAGTCATGGCCCCACAGGGCTTGAAGCCCGGGGCCGCCATTGACAGAGGGACAAGCAATGGGCTGGCTGAGGCCTGGGACCACTTGGCCTTCTCCTCGGAGAGCCTGCCTGCCTGGGCGGGCCCGCCCGCCACCGCAGCCTCCCAGCTGCTCTCCGTGTCTCCAATCTCCAAGGGCGAATTCGTTTAAACNTGCAGGACTANTCCNNNNNNNNNNNNNNN-NNNNNNNN----------------------------------------------------------------------------------------------------------------------------------------------------------------------------------------------------------------------------------------------------------------------------------------------------------------------------------------------------------------------------------------------------------------------------------------------------------------------------------------------------------------------------------------------------------------------------------------------------------------------------------------------------------------------------------------------------------------------------------------------------------------------------------------------------------------------------------------------------------------------------------------------------------------------------------------------------------------------------------------------------------------------------------
>60-1-7-19_D08_058.ab1_(reversed)
-----------------------------------------------------------------------------------------------------------------------------------------------------------------------------------------------------------------------------------------------------------------------------------------------------------------------------------------------------------------------------------------------------------------------------------------------------------------------------------------------------------------------------------------------------------------------------------------------------------------------------------------------------------------------------------------------------------------------------------------------------------------------------------------------------------------------------------------------------------------------------------------------------------------------------------------------------------------------------------------------------------------------------------------------------------------------------------------------------------------------------------------------------------------------------------------------------------------NNCCNNCNGGNNN-AANNTTCNNNGGAGA-CTTTNNTNN-GACAGCANNAC---GTN-CNCNGNCCNNGGGGNANCANCA-TCNGTNN-NCC--GGC-GNGTCAA-T-AATNA-T-CANTNTGNACATCC-ACAAA-NNAG-AC-G-ATAAC-GGCTNTN-TCTTTTA-T-AGGTGT-AAACC-NTAAAACT-GCN-GTACGTATNGGNNGCGCAAACTGTNGGGAN-GGGCGATC-GGT-GCGGNCNTNTTCGCTATTA-CGCCAGCTGGCGAAA--GGGGG-ATGTGCTGCNAGG-CGATTAAGTTGGGTAACGNCCAGGGTTTTCCCAGTCACG-ACGTT-GTAAAACGACGNCCAGTGAATTGTAA-TACGACTCNNTATAGGGCGAATTGAATTTAGCGGCCGCGAATTCGCCCTTGCCATCCCCTTCTGTGAANGTTAGNNCCATGGGAGCAGCTGGTCAGAGGGGACCCCGGCCTGGGGCCCCTAACCCTATGTAGCCTCAGTCTTCCCATCAGGCTCTCAGCTCAGCCTGAGTGTTGAGGCCCCAGTGGCTGCTCTGGGGGCCTCCTGAGTTTCTCATCTGTGCCCCTCCCTCCCTGGCCCAGGTGAAGGTGTGGTTCCAGAACCGGAGGACAAAGTACAAACGGCAGAAGCTGGAGGAGGAAGGGCCTGAGTCCGAGCAGAAGAAGAAGGGCTCCCATCACATCAACCGGTGGCGCATTGCCACGAAGCAGGCCAATGGGGAGGACATCGATGTCACCTCCAATGACTAGGGTGGGCAACCACAAACCCACGAGGGCAGAGTGCTGCTTGCTGCTGGCCAGGCCCCTGCGTGGGCCCAAGCTGGACTCTGGCCACTCCCTGGCCAGGCTTTGGGGAGGCCTGGAGTCATGGCCCCACAGGGCTTGAAGCCCGGGGCCGCCATTGACAGAGGGACAAGCAATGGGCTGGCTGAGGCCTGGGACCACTTGGCCTTCTCCTCGGAGAGCCTGCCTGCCTGGGCGGGCCCGCCCGCCACCGCAGCCTCCCAGCTGCTCTCCGTGTCTCCAATCTCCAAGGGCGAATTCGTTTAAACCTGCAGGACTANTCCNNNNNNNNNNNNNNN-NNNNNNNNN---------------------------------------------------------------------------------------------------------------------------------------------------------------------------------------------------------------------------------------------------------------------------------------------------------------------------------------------------------------------------------------------------------------------------------------------------------------------------------------------------------------------------------------------------------------------------------------------------------------------------------------------------------------------------------------------------------------------------------------------------------------------------------------------------------------------------------------------------------------------------------------------------------------------------------------------------------------------------------------------------------------------------------
>54-1-7-13_F07_053.ab1_(reversed)
-----------------------------------------------------------------------------------------------------------------------------------------------------------------------------------------------------------------------------------------------------------------------------------------------------------------------------------------------------------------------------------------------------------------------------------------------------------------------------------------------------------------------------------------------------------------------------------------------------------------------------------------------------------------------------------------------------------------------------------------------------------------------------------------------------------------------------------------------------------------------------------------------------------------------------------------------------------------------------------------------------------------------------------------------------------------------------------------------------------------------------------------------------------------------------------------------------------------------------------------------------------------------------------------------------NNNN-NCGG-NNG-NNGTCAA-T-AAT-A-T-CNNTCTGTACNTCCCNCAAA-C-NGGAC-G-ANTAC-GGCTCTN-TNTTTTA-NNAGGNGT-AAACNNTAAAN-NT-NCN-GTACGTATAGGCNGCGCAA-NTGTNGGGAA-GGGCGATCNGGT-GCGGGCNTCTTCGCTATTA-CGCCAGCTGGCGAAA--GGGGGGATGTGCTGCAAGG-CGATTAAGTTGNGTAACN-NCAGGGTTTTCCCAGTCACG-NCGTT-GTAAAACGACGNCCAGTGAATTGTAA-TACGACTCACTATAGGGCGAATTGAATNNNNNGGCCGCGAATTCGCCCTTGCCATCCCCTTCTGTGAATGTTAGACCCATGGGAGCAGCTGGTCAGAGGGGACCCCGGCCTGGGGCCCCTAACCCTATGTAGCCTCAGTCTTCCCATCAGGCTCTCAGCTCAGCCTGAGTGTTGAGGCCCCAGTGGCTGCTCTGGGGGCCTCCTGAGTTTCTCATCTGTGCCCCTCCCTCCCTGGCCCAGGTGAAGGTGTGGTTCCAGAACCGGAGGACAAAGTACAAACGGCAGAAGCTGGAGGAGGAAGGGCCTGAGTCCGAGCAGAAGAAGAAGGGCTCCCATCACATCAACCGGTGGCGCATTGCCACGAAGCAGGCCAATGGGGAGGACATCGATGTCACCTCCAATGACTAGGGTGGGCAACCACAAACCCACGAGGGCAGAGTGCTGCTTGCTGCTGGCCAGGCCCCTGCGTGGGCCCAAGCTGGACTCTGGCCACTCCCTGGCCAGGCTTTGGGGAGGCCTGGAGTCATGGCCCCACAGGGCTTGAAGCCCGGGGCCGCCATTGACAGAGGGACAAGCAATGGGCTGGCTGAGGCCTGGGACCACTTGGCCTTCTCCTCGGAGAGCCTGCCTGCCTGGGCGGGCCCGCCCGCCACCGCAGCCTCCCAGCTGCTCTCCGTGTCTCCAATCTCCAAGGGCGAATTCGTTTAAACCTGCAGGACTANTCCCNNNNNNNNNNNNNN-NNNNNNNNNNNNN-----------------------------------------------------------------------------------------------------------------------------------------------------------------------------------------------------------------------------------------------------------------------------------------------------------------------------------------------------------------------------------------------------------------------------------------------------------------------------------------------------------------------------------------------------------------------------------------------------------------------------------------------------------------------------------------------------------------------------------------------------------------------------------------------------------------------------------------------------------------------------------------------------------------------------------------------------------------------------------------------------------------------------
>52-1-7-11_D07_057.ab1
-----------------------------------------------------------------------------------------------------------------------------------------------------------------------------------------------------------------------------------------------------------------------------------------------------------------------------------------------------------------------------------------------------------------------------------------------------------------------------------------------------------------------------------------------------------------------------------------------------------------------------------------------------------------------------------------------------------------------------------------------------------------------------------------------------------------------------------------------------------------------------------------------------------------------------------------------------------------------------------------------------------------------------------------------------------------------------------------------------------------------------------------------------------------------------------------------------------------------------------------------------------------------------------------------------------------------------------------------------------------------------------------------------------------------------------------------------------------------------------------------------------------------------------------------------------------------------------------NNNNNNNNNN-NNNNTNNNNNNNNNNGGNCTAGTCCTGCAGGTTTAAACGAATTCGCCCTTGCCATCCCCTTCTGTGAATGTTAGACCCATGGGAGCAGCTGGTCAGAGGGGACCCCGGCCTGGGGCCCCTAACCCTATGTAGCCTCAGTCTTCCCATCAGGCTCTCAGCTCAGCCTGAGTGTTGAGGCCCCAGTGGCTGCTCTGGGGGCCTCCTGAGTTTCTCATCTGTGCCCCTCCCTCCCTGGCCCAGGTGAAGGTGTGGTTCCAGAACCGGAGGACAAAGTACAAACGGCAGAAGCTGGAGGAGGAAGGGCCTGAGTCCGAGCAGAAGAAGAAGGGCTCCCATCACATCAACCGGTGGCGCATTGCCACGAAGCAGGCCAATGGGGAGGACATCGATGTCACCTCCAATGACTAGGGTGGGCAACCACAAACCCACGAGGGCAGAGTGCTGCTTGCTGCTGGCCAGGCCCCTGCGTGGGCCCAAGCTGGACTCTGGCCACTCCCTGGCCAGGCTTTGGGGAGGCCTGGAGTCATGGCCCCACAGGGCTTGAAGCCCGGGGCCGCCATTGACAGAGGGACAAGCAATGGGCTGGCTGANNNCNGNGACCACTTGGTCTTCTCCTCGGAGAGCCTGCCTGCCTGGGCGGGNCCGCCCGCCACCGCAGCCTCCCAGCTGCTCTCCGTGTCTCCNATCTCCAAGGGCGAATTCGCGGNCNNNNAATTCNATTCGCCCTATAGNGAGTCGTANTTACAATTCACTGGCCGTCGTTTTACAACGTCGNGACTGGGAAAACCCTGGCGTTACCCAACTTANTCGCCTTGCAGCACATCCCCCTTTCGCCAGCTGGCGTA-TAGCGAANAGGCCCGCACCGATCGCCCTTCCCAACAGT-GCGCAGCCTATACGTACGGCAGTTTAANGTTTACACCTANTAAANANANAGCCGTTATCGTCTGTTTGNGGNTGNACAGANNGATATTATTGACACGCCGGGNNNANNGNNGGTGATCCCCCNNGNNNNTGNNNNNTCNGCNTGTNNNATAAAGNCNNCCNNNNACTTTNCCNGNNGGNTGNNNNNNGGGNNNGAAAGCTNGNNNCATGNTGNACCNCNNATANNGNCAGNNNNNCNGGTCNNNNNNTNNNNNNNNANAANNNNNNGNNNCNNNNNCNNNNNAAANNNNNNNNNNAANNNNNNCNNNNNNNNNGNNNNNNNNNGGGGNNNN-----------------------------------------------------------------------------------------------------------------------------------------------------------------------------------------------------------------------------------------------------------------------------------------------------------------------------------------------------------------------------------------------------------------------------------------------------------------------------------------------------------------------------------------------
>53-1-7-12_E07_055.ab1
-------------------------------------------------------------------------------------------------------------------------------------------------------------------------------------------------------------------------------------------------------------------------------------------------------------------------------------------------------------------------------------------------------------------------------------------------------------------------------------------------------------------------------------------------------------------------------------------------------------------------------------------------------------------------------------------------------------------------------------------------------------------------------------------------------------------------------------------------------------------------------------------------------------------------------------------------------------------------------------------------------------------------------------------------------------------------------------------------------------------------------------------------------------------------------------------------------------------------------------------------------------------------------------------------------------------------------------------------------------------------------------------------------------------------------------------------------------------------------------------------------------------------------------------------------------------------------------------NNNNNNGN-TNNTACCCTCNTAAGGNNCNAGTCCTGCAGGTTTAAACGAATTCGCCCTTGCCATCCCCTTCTGTGAATGTTAGACCCATGGGAGCAGCTGGTCAGAGGGGACCCCGGCCTGGGGCCCCTAACCCTATGTAGCCTCAGTCTTCCCATCAGGCTCTCAGCTCAGCCTGAGTGTTGAGGCCCCAGTGGCTGCTCTGGGGGCCTCCTGAGTTTCTCATCTGTGCCCCTCCCTCCCTGGCCCAGGTGAAGGTGTGGTTCCAGAACCGGAGGACAAAGTACAAACGGCAGAAGCTGGAGGAGGAAGGGCCTGAGTCCGAGCAGAAGAAGAAGGGCTCCCATCACATCAACCGGTGGCGCATTGCCACGAAGCAGGCCAATGGGGAGGACATCGATGTCACCTCCAATGACTAGGGTGGGCAACCACAAACCCACGAGGGCAGAGTGCTGCTTGCTGCTGGCCAGGCCCCTGCGTGGGCCCAAGCTGGACTCTGGCCACTCCCTGGCCAGGCTTTGGGGAGGCCTGGAGTCATGGCCCCACAGGGCTTGAAGCCCGGGGCCGCCATTGACAGAGGGACAAGCAATGGGCTGGCTGAGGCCTGGGACCACTTGGCCTTCTCCTCGGAGAGCCTGCCTGCCTGGGCGGGCCCGCCCGCCACCGCAGCCTCCCAGCTGCTCTCCGTGTCTCCAATCTCCAAGGGCGAATTCGCGGCCGCTAAATTCAATTCGCCCTATAGTGAGTCGTA-TTACAATTCACTGGCCGTCGTTTTACAACGTCGTGACTGGNAAANCCCTGGCGTTACCCAACTTAATCGCCTTGCANCACATCCCCCTTTCGCCAGCTGGCGTAATAGCGAANAGGCCCGCACCGATCGCCCTTCCCAACAGTTGCGCAGCCTATACGTACGGNAGTTTAAGGTTTACACCTATAAANGAGAGAGCCGTTATCGTCTGTTNGTGGATGTACNNANNGATATTATTGACNNNCNGGGNCNACGGATGNNNATCCCC-TGGCCAGNNNTN-TCTGCTGNNNA--NTAANNCNCCNNN--AACTT-ACCCGNNNNGCNNNNNGGGAANA-ANCNGNNNNNN-ATGACNN-CGNNNNNNNNNNNNNNNNNNN-NNNNNGNNNANAANNNNNGATNNNNNNNNGNANNNNGANNNAANNNNCNTTNNCNNNNGNNNGGNNANNNANNNNNNNNNNNNNTTNNANNNGGNNTNCNNNTNNCCTTNNNNANNNNNNNNNNNNNNNGTNNNNACCCNNNGANNNNNNNNNNNNNNNNNNNNNNNANNNNNNNNNNNNNNNNNNNNNNNNNNNNNNNNNNNNNNANNNNNCNNNNNNNNNNNNNNNNNANNNNNNNNNNNNNNNNNNNNNNNNNNNNNNNNNANNNNNNNNNNNNNNNNNNNNNNNNNNGNNNNNNTNAANNNNNNNNNNTNNNNNNNNNNNNNNNNNGNNNNNNNNNNNNNNNNNNNNNNNNNNNNNNNNNNNNNNNNNNNNNNNNNNNTNNANNNNNNNNNNNNNNNNNNNNNNNNNNTNNNANATNNNNNNNNNNNNNNN--------------------------------------------------------------------------------------------------------------------------------------------------------------------------------------------
>56-1-7-15_H07_049.ab1
--------------------------------------------------------------------------------------------------------------------------------------------------------------------------------------------------------------------------------------------------------------------------------------------------------------------------------------------------------------------------------------------------------------------------------------------------------------------------------------------------------------------------------------------------------------------------------------------------------------------------------------------------------------------------------------------------------------------------------------------------------------------------------------------------------------------------------------------------------------------------------------------------------------------------------------------------------------------------------------------------------------------------------------------------------------------------------------------------------------------------------------------------------------------------------------------------------------------------------------------------------------------------------------------------------------------------------------------------------------------------------------------------------------------------------------------------------------------------------------------------------------------------------------------------------------------------------------------NNNNNNN-NNNNNNNNNNNNNNNGGACTAGTCCTGCAGGTTTAAACGAATTCGCCCTTGCCATCCCCTTCTGTGAATGTTAGACCCATGGGAGCAGCTGGTCAGAGGGGACCCCGGCCTGGGGCCCCTAACCCTATGTAGCCTCAGTCTTCCCATCAGGCTCTCAGCTCAGCCTGAGTGTTGAGGCCCCAGTGGCTGCTCTGGGGGCCTCCTGAGTTTCTCATCTGTGCCCCTCCCTCCCTGGCCCAGGTGAAGGTGTGGTTCCAGAACCGGAGGACAAAGTACAAACGGCAGAAGCTGGAGGAGGAAGGGCCTGAGTCCGAGCAGAAGAAGAAGGGCTCCCATCACATCAACCGGTGGCGCATTGCCACGAAGCAGGCCAATGGGGAGGACATCGATGTCACCTCCAATGACTAGGGTGGGCAACCACAAACCCACGAGGGCAGAGTGCTGCTTGCTGCTGGCCAGGCCCCTGCGTGGGCCCAAGCTGGACTCTGGCCACTCCCTGGCCAGGCTTTGGGGAGGCCTGGAGTCATGGCCCCACAGGGCTTGAAGCCCGGGGCCGCCATTGACAGAGGGACAAGCAATGGGCTGGCTGAGGCCTGGGACCACTTGGCCTTCTCCTCGGAGAGCCTGCCTGCCTGGGCGGGCCCGCCCGCCACCGCAGCCTCCCAGCTGCTCTCCGTGTCTCCAATCTCCAAGGGCGAATTCGCGGCCGCTAAATTCAATTCGCCCTATAGTGAGTCGTA-TTACAATTCACTGGCCGTCGTTTTACAACGTCGTGACTGGGAAANCCCTGGCGTTACCCAACTTAATCGCCTTGCAGCACATCCCCCTTTCGCCAGCTGGCGTAATAGCGAAGAGGCCCGCACCGATCGCCCTTCCCAACAGTTGCGCAGCCTATACGTACGGCAGTTTAAGGTTTACACCTATAAANGAGAGAGCCGTTATCGTCTGTTTGTGGATGTACAGAGTGATATTATTGACACGCCGGGGCGACGGATGGTGATCCCCCTGGCNAGTGCACGTCTGCTGTCAG--ATAAAGTCTCCCGTGAACTTTACCCGGGGNTGCATATCGGGGAT-GAAAGCTGGCN-CATGATG-ACCNCCGATATGGCCAGNNNG-CCGGNNTCCGTTNNCGGGGAANAANNGNNTGNTCTCNNCNACCNNNAAAATGANTNNAAANNNNCCNTTAACCTGANNTNNGGGGNAANNNNNNNNNNNGGNNGNANTTNNCNAAANGGANNTNNCNNNANNTCCTTTNNNGNAANNNGNNNNNNNNAAAAANGGNNNNNACCNNGNNNNNNNTNNNNNNNGGNNNNNNNNNNAAGGNAAANCCNNNNCNNNNNNANNNNNNNNNNNNNNNNNGGGNTTNNNNGNNNNNNNNANNNNNNNGNNTTTNNNNNNNNNNNNNNNNNNNNNNCNNNNGGNNCCCNNNNNNNNNNNNGGAACNCCNANNNANANNNNNGNNNNNNNCNNNNNNNNNNNNNNNNNNNNNNNNNNNNNNNNNNNNNNNNNNNNNNNNNNNNNNNANNNNNNNNNNNNCNNNANNNCCNNNNNNNGNNNNNNNNNNNNNNNNNNNNNNNANANNNNNNNNNNNNNNNNNCNNNNA----------------------------------------------------------------------------------------------------------------------------------------
>57-1-7-16_A08_064.ab1
---------------------------------------------------------------------------------------------------------------------------------------------------------------------------------------------------------------------------------------------------------------------------------------------------------------------------------------------------------------------------------------------------------------------------------------------------------------------------------------------------------------------------------------------------------------------------------------------------------------------------------------------------------------------------------------------------------------------------------------------------------------------------------------------------------------------------------------------------------------------------------------------------------------------------------------------------------------------------------------------------------------------------------------------------------------------------------------------------------------------------------------------------------------------------------------------------------------------------------------------------------------------------------------------------------------------------------------------------------------------------------------------------------------------------------------------------------------------------------------------------------------------------------------------------------------------------------------------NNNNGN-TNNTACCCTCNTAAGGNNCNAGTCCTGCAGGTTTAAACGAATTCGCCCTTGCCATCCCCTTCTGTGAATGTTAGACCCATGGGAGCAGCTGGTCAGAGGGGACCCCGGCCTGGGGCCCCTAACCCTATGTAGCCTCAGTCTTCCCATCAGGCTCTCAGCTCAGCCTGAGTGTTGAGGCCCCAGTGGCTGCTCTGGGGGCCTCCTGAGTTTCTCATCTGTGCCCCTCCCTCCCTGGCCCAGGTGAAGGTGTGGTTCCAGAACCGGAGGACAAAGTACAAACGGCAGAAGCTGGAGGAGGAAGGGCCTGAGTCCGAGCAGAAGAAGAAGGGCTCCCATCACATCAACCGGTGGCGCATTGCCACGAAGCAGGCCAATGGGGAGGACATCGATGTCACCTCCAATGACTAGGGTGGGCAACCACAAACCCACGAGGGCAGAGTGCTGCTTGCTGCTGGCCAGGCCCCTGCGTGGGCCCAAGCTGGACTCTGGCCACTCCCTGGCCAGGCTTTGGGGAGGCCTGGAGTCATGGCCCCACAGGGCTTGAAGCCCGGGGCCGCCATTGACAGAGGGACAAGCAATGGGCTGGCTGAGGCCTGGGACCACTTGGCCTTCTCCTCGGAGAGCCTGCCTGCCTGGGCGGGCCCGCCCGCCACCGCAGCCTCCCAGCTGCTCTCCGTGTCTCCAATCTCCAAGGGCGAATTCGCGGCCGCTAANTTCAATTCGCCCTATAGTGAGTCGTA-TTACAATTCACTGGCCGTCGTTTTACAACGTCGTGACTGGGAAAACCCTGGCGTTACCCAACTTAATCGCCTTGCAGCACATCCCCCTTTCGCCAGCTGGCGTAATAGCGAAGAGGCCCGCACCGATCGCCCTTCCCAACAGTTGCGCAGCCTATACGTACGGCAGTTTAAGGTTTACACCTATNAANGAGAGAGCCGNNATCGTCTGTTNGTGGATGTACAGAGTGATATTATTGACACGCCGGGGCGACGGATGNNGATCCCCCTGGCCAGNGCACGTCTGCTGNCAG--NNAANGTCTCCCNNGAACTTTACCCGGGGNNGCNNATCGGGGAT-GAAAGCTGGCN-CATGATG-ACCACCGATATGGCCAGNNNG-CCGGTCTCCGTTNTNGGNNAANAANNGNNTGANCNNNNNNNCNNNNAAAATGAAATNAAANNNNCNATTAACCTGNNNTNNNGNNNNNNNNANNGTNNNNNNNNNNNNNNNNNTNNGNANNTNNNNNNNNNNCTTTCNNNNNAAANNNNNNNNNNNANNNNNNNNNNCCCNNNNNNNNNTNNNNNNGNNNNNNNNNNNNNNNNNNNNNNNNNNNNNNNNNNNNNNNNTNGNNNGNNNNNNNNNANNNNNNNANNNNNNNNTNNNNNGNNNNNNTNACNNNNTNNNNNNNNNNNNNNNNNNNNNNNNNNNNNNNNNNNNNNNNNNNNNNNNNNNNCNNNNNTNNNNNNNNNNNNNNNNNNNNNNNNNNNNNNNNNNNNNNNNNNNNNNNNNNNNNNNNNNNNNNNNNNNNNNNNNNNNNNNNNNNNNNNNNNNNN---------------------------------------------------------------------------------------------------------------------------------------------------------------------------------------------
>53-1-7-2_E07_055.ab1
-------------------------------------------------------------------------------------------------------------------------------------------------------------------------------------------------------------------------------------------------------------------------------------------------------------------------------------------------------------------------------------------------------------------------------------------------------------------------------------------------------------------------------------------------------------------------------------------------------------------------------------------------------------------------------------------------------------------------------------------------------------------------------------------------------------------------------------------------------------------------------------------------------------------------------------------------------------------------------------------------------------------------------------------------------------------------------------------------------------------------------------------------------------------------------------------------------------------------------------------------------------------------------------------------------------------------------------------------------------------------------------------------------------------------------------------------------------------------------------------------------------------------------------------------------------------------------------------------------------NNNNAGGGACTAGTCCTGCAGGTTTAAACGAATTCGCCCTTGCCATCCCCTTCTGTGAATGTTAGACCCATGGGAGCAGCTGGTCAGAGGGGACCCCGGCCTGGGGCCCCTAACCCTATGTAGCCTCAGTCTTCCCATCAGGCTCTCAGCTCAGCCTGAGTGTTGAGGCCCCAGTGGCTGCTCTGGGGGCCTCCTGAGTTTCTCATCTGTGCCCCTCCCTCCCTGGCCCAGGTGAAGGTGTGGTTCCAGAACCGGAGGACAAAGTACAAACGGCAGAAGCTGGAGGAGGAAGGGCCTGAGTCCGAGCAGAAGAAGAAGGGCTCCCATCACATCAACCGGTGGCGCATTGCCACGAAGCAGGCCAATGGGGAGGACATCGATGTCACCTCCAATGACTAGGGTGGGCAACCACAAACCCACGAGGGCAGAGTGCTGCTTGCTGCTGGCCAGGCCCCTGCGTGGGCCCAAGCTGGACTCTGGCCACTCCCTGGCCAGGCTTTGGGGAGGCCTGGAGTCATGGCCCCACAGGGCTTGAAGCCCGGGGCCGCCATTGACAGAGGGACAAGCAATGGGCTGGCTGAGGCCTGGGACCACTTGGCCTTCTCCTCGGAGAGCCTGCCTGCCTGGGCGGGCCCGCCCGCCACCGCAGCCTCCCAGCTGCTCTCCGTGTCTCCAATCTCCAAGGGCGAATTCGCGGCCGCTAAATTCAATTCGCCCTATAGTGAGTCGTA-TTACAATTCACTGGCCGTCGTTTTACAACGTCGTGACTGGGAAAACCCTGGCGTTACCCAACTTAATCGCCTTGCAGCACATCCCCCTTTCGCCAGCTGGCGTAATAGCGAAGAGGCCCGCACCGATCGCCCTTCCCAACAGTTGCGCAGCCTATACGTACGGCAGTTTAAGGTTTACACCTATAAAAGAGAGAGCCGTTATCGTCTGTTTGTGGATGTACAGAGTGATATTATTGACACGCCGGGGCGACGGATGGTGATCCCCCTGGCCAGTGCACGTCTGCTGTCAG--ATAAAGTCTCCCGTGAACTTTACCCGGNGGTGCATATCGGGGAT-GAAAGCTGGCG-CATGATG-ACCACCGANNTGGCCAGTGTG-CCGGTNTCCGTTNTCGGGGAANANNNGGCTGNNNTCAGCCNCCGNNAAAATGANTNCAAAANCNCCATTAACNTGANNTTCTGGGGANNNNNANTNNNAGGNNTNANNTNNNNAAAANGGANNTNCCNNNNNNCNTTNNNNGNAAANNNCANNCNNAAAANCGNNNNNNNCCNNNNNANNNNNNNNNNGNNNNNNNGGANANGGAAANNNCNNNNNAANNAAANNNGNNNNTTNNNNGGNNNNNNNGGNNNNNNNAANNNNNNNGTTNNNNNANNNANNNNNNNNNNNNCCNNNNGNGNNNNNNNNNANNNNGANNNNNNNNNNNNNNNNNNNNNNNNTNNNNNNNNNNNNNNGNNNNGGNNNNNNNNNNNANNNNNNNNNNNNNTNNNNNNNNNNNGANNNNNNCCNNNNNNNNNNNNNGNNNNNNNNNNNNNNNNNNNANNNNNNNNTNNNNNNNNNNNNNNNNNNNNNNNNNNNNNNNNCNNNNNNNNNNNNNANNNNNNNNNNNNNNNNNNNNNNNNNNNNNNNNNNNNNNNNNNNNNNNNNANNNNNNNNNNNNNNNNNNNNNNNNNNNNNNNNNNNNNNNNNNNNNNNNNNNNNNN---------------------
>59-1-7-8_C08_060.ab1
-------------------------------------------------------------------------------------------------------------------------------------------------------------------------------------------------------------------------------------------------------------------------------------------------------------------------------------------------------------------------------------------------------------------------------------------------------------------------------------------------------------------------------------------------------------------------------------------------------------------------------------------------------------------------------------------------------------------------------------------------------------------------------------------------------------------------------------------------------------------------------------------------------------------------------------------------------------------------------------------------------------------------------------------------------------------------------------------------------------------------------------------------------------------------------------------------------------------------------------------------------------------------------------------------------------------------------------------------------------------------------------------------------------------------------------------------------------------------------------------------------------------------------------------------------------------------------------------------------------NNNNNNNNNCTAGTNCTGNAGGTTTAAACGAATTCGCCCTTGCCATCCCCTTCTGTGAATGTTAGACCCATGGGAGCAGCTGGTCAGAGGGGACCCCGGCCTGGGGCCCCTAACCCTATGTAGCCTCAGTCTTCCCATCAGGCTCTCAGCTCAGCCTGAGTGTTGAGGCCCCAGTGGCTGCTCTGGGGGCCTCCTGAGTTTCTCATCTGTGCCCCTCCCTCCCTGGCCCAGGTGAAGGTGTGGTTCCAGAACCGGAGGACAAAGTACAAACGGCAGAAGCTGGAGGAGGAAGGGCCTGAGTCCGAGCAGAAGAAGAAGGGCTCCCATCACATCAACCGGTGGCGCATTGCCACGAAGCAGGCCAATGGGGAGGACATCGATGTCACCTCCAATGACTAGGGTGGGCAACCACAAACCCACGAGGGCAGAGTGCTGCTTGCTGCTGGCCAGGCCCCTGCGTGGGCCCAAGCTGGACTCTGGCCACTCCCTGGCCAGGCTTTGGGGAGGCCTGGAGTCATGGCCCCACAGGGCTTGAAGCCCGGGGCCGCCATTGACAGAGGGACAAGCAATGGGCTGGCTGAGGCCTGGGACCACTTGGCCTTCTCCTCGGAGAGCCTGCCTGCCTGGGCGGGCCCGCCCGCCACCGCAGCCTCCCAGCTGCTCTCCGTGTCTCCAATCTCCAAGGGCGAATTCGCGGCCGCTAAATTCAATTCGCCCTATAGTGAGTCGTA-TTACAATTCACTGGCCGTCGTTTTACAACGTCGTGACTGGGAAAACCCTGGCGTTACCCAACTTAATCGCCTTGCAGCACATCCCCCTTTCGCCAGCTGGCGTAATAGCGAAGAGGCCCGCACCGATCGCCCTTCCCAACAGTTGCGCAGCCTATACGTACGGCAGTTTAAGGTTTACACCTATAAAAGAGAGAGCCGTTATCGTCTGTTTGTGGATGTACAGAGTGATATTATTGACACGCCGGGGCGACGGATGGTGATCCCCCTGGCCAGTGCACGTCTGCTGTCAG--ATAAAGTCTCCCGTGAACTTTACCCGGTGGTGCATATCGGGGAN-GAAAGCTGGCG-CATGATG-ACCACCGATATGGCCAGTGTG-CCGGTCTCCGTTATCGGGGAANAANNGGCTGANNTCAGCNNCNGNNAAAATGANTNCAAAANNNCCNTTAACNNGANNTTCTGGGGNNNANANTGNNNGGNNGGANNNNNCAAANGGATCTTCCNTAANNCCTTTNNNGNAAAANGNNNTNCNCAAAANCGNNNNGACCCNNNNNNANNNNNNNNNNGNNNNNNNNNNNNNGNANNNNNNNNNNNAANNAAAANNNNNNNANTNNNANGGNNNNNNNGNNNAANNNNNNNGNNNNNTNNANGNNNNNNNNNNANNNNNNNNNNNNNNGGNCNNNNNNNANNNNNGNNNNNNNNNAANANANNNNNNNTNNNNNNCNNNNNNNNNGGNNNNGNNANNNNNNNNNNNNANNNNNNNNNNNNNNNNNNNNNNNNNNNNNNNNNNCNNNNTNNNNNNNNNNNNNNNNNNNNNNNNNNNNNNNNNNNNNNNNNNNNNNNNNNNNNNNNNNNNNNNNNNNNNNNNNNTNNNNNNNNNNNNNNNNNNNNNNNNNNNNNNNNNNNNNNNNNNNNNNNNNNNNNNNNNNNNNNNNNNNNNNNNNNNNNNNNNNNNNNNNNNNNNNNNNNNNNNNNNNNNNNNNNNNNNNNNNNNNNNNNNNN
>61-1-7-10_E08_056.ab1
---------------------------------------------------------------------------------------------------------------------------------------------------------------------------------------------------------------------------------------------------------------------------------------------------------------------------------------------------------------------------------------------------------------------------------------------------------------------------------------------------------------------------------------------------------------------------------------------------------------------------------------------------------------------------------------------------------------------------------------------------------------------------------------------------------------------------------------------------------------------------------------------------------------------------------------------------------------------------------------------------------------------------------------------------------------------------------------------------------------------------------------------------------------------------------------------------------------------------------------------------------------------------------------------------------------------------------------------------------------------------------------------------------------------------------------------------------------------------------------------------------------------------------------------------------------------------------------------------------------NNNNNNNNNAGTCCTGCAGGTTTAAACGAATTCGCCCTTGCCATCCCCTTCTGTGAATGTTAGACCCATGGGAGCAGCTGGTCAGAGGGGACCCCGGCCTGGGGCCCCTAACCCTATGTAGCCTCAGTCTTCCCATCAGGCTCTCAGCTCAGCCTGAGTGTTGAGGCCCCAGTGGCTGCTCTGGGGGCCTCCTGAGTTTCTCATCTGTGCCCCTCCCTCCCTGGCCCAGGTGAAGGTGTGGTTCCAGAACCGGAGGACAAAGTACAAACGGCAGAAGCTGGAGGAGGAAGGGCCTGAGTCCGAGCAGAAGAAGAAGGGCTCCCATCACATCAACCGGTGGCGCATTGCCACGAAGCAGGCCAATGGGGAGGACATCGATGTCACCTCCAATGACTAGGGTGGGCAACCACAAACCCACGAGGGCAGAGTGCTGCTTGCTGCTGGCCAGGCCCCTGCGTGGGCCCAAGCTGGACTCTGGCCACTCCCTGGCCAGGCTTTGGGGAGGCCTGGAGTCATGGCCCCACAGGGCTTGAAGCCCGGGGCCGCCATTGACAGAGGGACAAGCAATGGGCTGGCTGAGGCCTGGGACCACTTGGCCTTCTCCTCGGAGAGCCTGCCTGCCTGGGCGGGCCCGCCCGCCACCGCAGCCTCCCAGCTGCTCTCCGTGTCTCCAATCTCCAAGGGCGAATTCGCGGCCGCTAAATTCAATTCGCCCTATAGTGAGTCGTA-TTACAATTCACTGGCCGTCGTTTTACAACGTCGTGACTGGGAAAACCCTGGCGTTACCCAACTTAATCGCCTTGCAGCACATCCCCCTTTCGCCAGCTGGCGTAATAGCGAAGAGGCCCGCACCGATCGCCCTTCCCAACAGTTGCGCAGCCTATACGTACGGCAGTTTAAGGTTTACACCTATAAAAGAGAGAGCCGTTATCGTCTGTTTGTGGATGTACAGAGTGATATTATTGACACGCCGGGGCGACGGATGGTGATCCCCCTGGCCAGTGCACGTCTGCTGTCAG--ATAAAGTCTCCCGTGAACTTTACCCGGTGGTGCATATCGGGGNN-GAAAGCTGGCG-CATGATG-ACCACCGATATGGCCAGTGTG-CCGGTCTCCGTTNNCGGGGAAGAANNGGCTGATCTCNNCCNCNNNNAAAATGNNNNCAAAANCGCCNTTAACCTGANNTNNNGGGGAANNAANTNNNAGNNNNNNNTNNNCAAAAGGANNTNCCNNANNNCNTTTNNNGTAAANNGCNNNCNNNAANNCGNNNTGNCCNGNNNAANNNNNNNNNTGGNNNNTNGGNNAAGGANNNCNNNNNCNAANNAAANNNNNNNNTNNNNNGGNNNNNNNGNNNNNNNNANNNGGNNGTTTNNNGNNNNNNNNNNCNNNNNNNNNNNNNNGCNNNNNNNNNNNNNGAANCNNNNAANANNNNNNNNNNNNNNNNNNNNNNNNNNNNNNNNNNNNNNNNNNNANNAANNNNNNNNNNNNNNNNNNNNANNNNNNNNNNNNNNNNCNNNNNNGNNNNNNNNNNNNNNNNNNNNANNNNNNNNNNNNNNNTNNNNNNNNNGNNNGNNTTTTTNNNNNNNNNNNNNNNNNNNNNNNNNNNNNNNNNNNNNNNNNNNNNNNNNNNNNNNNNNNNNNNNNNNNNNNNNNNNNNNNNNNNNNNNNNNNNNNNNNNNNNNNNNNNNNNNNNNNNNNNNNNNNNNNNNNNNNNNNNNNNNNNNNNNN--
