# Supplementary material for: Non-homologous DNA increases gene disruption efficiency by altering DNA repair outcomes
Source: Nat Commun. 2016 Aug 17;7:12463. doi: 10.1038/ncomms12463 (PMC4992056; doi:10.1038/ncomms12463)
Supplement: Supplementary Data 3 — Zip archive containing FASTA alignments used to generate Figure 2 and Supplementary Figure 3 [file ncomms12463-s4.zip › 3-5.fasta]

>Reference
--------------------------------------------------------------------------------------------------------------------------------------------------------------------------------------------------------------------------------------------------------------------------------------------------------------------------------------------------------------------------------------------------------------------------------------------------------------------------------------------------------------------------------------------------------------------------------------------------------------------------------------------------------------------------------------------------------------------------------------------------------------------------------------------------------------------------------------------------------------------------------------------------------------------------------------------------------------------------------GCCATCCCCTTCTGTGAATGT-TAGACCCATGGGAGCAGCTG--GTCAGAGGGGAC-CCCGGCCTGGGGCCCCTAACCCTATGTAGCCTCAGTCTTCCCATCAGGCTCTCAGCTCAGCCTGAGTGTTGAGGCCCC-AGTGGCTGCTCTGGGGGCCTCCTGAGTTTCTCATCTGTGCCCCTCCCTCCC-TGGCCCAGGTGAAGGTGTGGTTCCAGAACCGGAGGACAAAGTACAAACGGCAGAAGCTGGAGGAGGAAGGGCCTGAGTCCGAGCAGAAGA-AGAAGGGCTCCCATCACATCAACCGGTGGCGCATTGCCACGAAGCAGGCCAATGGGGAGGACATCGATGTCACCTCCAA----------------------------------------------------------------------------------------------------------------------------------------------------------------------------------------------------------------------------------------------------------------------------------------------------------------------------------------------TGACTAGG-----------GTGGGCAACCACAAACCCACGAGGGCAGAGTGCTGCTTGCTGCTGGCCAGGCCCCTGCGTGGGCCCAAGCTGGACTCTGGCCACTCCCTGGCCAGGCTTTGGGGAGGCCTGGAGTCATGGCCCCACAGGGCTTGAAGCCCGGGGCCGCCATTGACAGAG-GGACAAGCAATGGG-CTGGCTGAGGCCTGGGACCACTTGGCCTTCTCCTCGGAGAGCCTGCCTGCCTGGGCGGG-CCCGCCCGCCACCGCAGCCTCCCAGCTGCTCTCCGTGTCTCCAATCTCC-----------------------------------------------------------------------------------------------------------------------------------------------------------------------------------------------------------------------------------------------------------------------------------------------------------------------------------------------------------------------------------------------------------------------------------------------------------------------------------------------------------------------------------------------------------------------------------------------------------------------------------------------------------------------------------------------------------------------------------------------------------------------------------------------------------------------------------------------------------------------------------------------------------------------------------------------------------------------------------------------------------------------------------------------------------------------------------
>45-3-5-19_E06_040.ab1_(reversed)
------------------------------------------------------------------------------------------------------------------------------------------------------------NNNNNNNNNNNNNNNNNNNNNNNNNNNNNNNNNNNNTNNNNNNNNNNNNNNNNNNNNNNNNNCCCANNNNNNNNNNNNNNNNNNNNNNAACNAAANCCCCCNNTNNNNNNNNNNNNNNNNNCCNNNNNANNNNNNNNNNNNNNNNNNNNNNNNTTTNNCNTTCCNNANNNCCNNNNNNNNNNNNTNNCNGGGGNNNANNCNNTTTTNGGGNNNNNNNNNNNNNNGNAAANNNNNNNNNNNNNGNNNNNNTTTNNNNANNNNNNCCNNNNNNNTTNNNNTCCCCNNNANNNCANNTTNAAGGNNNTTTTGNNNNCATTTTNNCGGTGGNNGANNTCAGCCANTTNTTNCCCNGNAACGGAGACCGGCANNCTGGCCATATCGGTGGTCATCATGCGCCAGCTTTCATCCCCGATATGCACCACCGGGTAAAGTTCACGGGAGACTTTATCTGACAGCAGACGTGCACTGGCCAGGGGGATCACCATCCGTCGCCCCGGCGTGTCAATAATATCACTCTGTACATCCACAAACAGACGATAACGGCTCTCTCTTTTATAGGTGTAAACCTTAAACTGCCGTACGTATAGGCTGCGCAACTGTTGGGAAGGGCGATCGGTGCGGGCCTCTTCGCTATTACGCCAGCTGGCGAAAGGGGGATGTGCTGCAAGGCGATTAAGTTGGGTAACGCCAGGGTTTTCCCAGTCACGACGTTGTAAAACGACGGCCAGTGAATTGTAATACGACTCACTATAGGGCGAATTGAATTTAGCGGCCGCGAATTCGCCCTTGCCATCCCCTTCTGTGAATGT-TAGACCCATGGGAGCAGCTG--GTCAGAGGGGAC-CCCGGCCTGGGGCCCCTAACCCTATGTAGCCTCAGTCTTCCCATCAGGCTCTCAGCTCAGCCTGAGTGTTGAGGCCCC-AGTGGCTGCTCTGGGGGCCTCCTGAGTTTCTCATCTGTGCCCCTCCCTCCC-TGGCCCAGGTGAAGGTGTGGTTCCAGAACCGGAGGACAAAGTACAAACGGCAGAAGCTGGAGGAGGAAGGGCCTGAGTCCGAGCAGAAGA-AGAAGGGCTCCCATCACATCAACCGGTGGCGCATTGCCACGAAGCAGGCCAATGGGGAGGACATCGATGTCACCTCCAA----------------------------------------------------------------------------------------------------------------------------------------------------------------------------------------------------------------------------------------------------------------------------------------------------------------------------------------------TGACTAGG-----------GTGGGCAACCACAAACCCACGAGGGCAGAGTGCTGCTTGCTGCTGGCCAGGCCCCTGCGTGGGCCCAAGCTGGACTCTGGCCACTCCCTGGCCAGGCTTTGGGGAGGCCTGGAGTCATGGCCCCACAGGGCTTGAAGCCCGGGGCCGCCATTGACAGAG-GGACAAGCAATGGG-CTGGCTGAGGCCTGGGACCACTTGGCCTTCTCCTCGGAGAGCCTGCCTGCCTGGGCGGG-CCCGCCCGCCACCGCAGCCTCCCAGCTGCTCTCCGTGTCTCCAATCTCCAAGGGCGAATTCGTTTAAACCTGCAGGACTANNCCNNTAGNNANNNNNNNNN-------------------------------------------------------------------------------------------------------------------------------------------------------------------------------------------------------------------------------------------------------------------------------------------------------------------------------------------------------------------------------------------------------------------------------------------------------------------------------------------------------------------------------------------------------------------------------------------------------------------------------------------------------------------------------------------------------------------------------------------------------------------------------------------------------------------------------------------------------------------------------------------------------------------------------------------------------------------------------------------------------------------------------
>42-3-5-16_B06_046.ab1
----------------------------------------------------------------------------------------------------------------------------------------------------------------------------------------------------------------------------------------------------------------------------------------------------------------------------------------------------------------------------------------------------------------------------------------------------------------------------------------------------------------------------------------------------------------------------------------------------------------------------------------------------------------------------------------------------------------------------------------------------------------------------------------------------------------------------------------------------------------------------------------------------------------------------NNNNNNNNNNNNCTANNGGANNAGTCCTGCAGGTTTAAACGAATTCGCCCTTGCCATCCCCTTCTGTGAATGT-TAGACCCATGGGAGCAGCTG--GTCAGAGGGGAC-CCCGGCCTGGGGCCCCTAACCCTATGTAGCCTCAGTCTTCCCATCAGGCTCTCAGCTCAGCCTGAGTGTTGAGGCCCC-AGTGGCTGCTCTGGGGGCCTCCTGAGTTTCTCATCTGTGCCCCTCCCTCCC-TGGCCCAGGTGAAGGTGTGGTTCCAGAACCGGAGGACAAAGTACAAACGGCAGAAGCTGGAGGAGGAAGGGCCTGAGTCCGAGCAGAAGA-AGAAGGGCTCCCATCACATCAACCGGTGGCGCATTGCCACGAAGCAGGCCAATGGGGAGGACATCGATGTCACCTCCAA----------------------------------------------------------------------------------------------------------------------------------------------------------------------------------------------------------------------------------------------------------------------------------------------------------------------------------------------TGACTAGG-----------GTGGGCAACCACAAACCCACGAGGGCAGAGTGCTGCTTGCTGCTGGCCAGGCCCCTGCGTGGGCCCAAGCTGGACTCTGGCCACTCCCTGGCCAGGCTTTGGGGAGGCCTGGAGTCATGGCCCCACAGGGCTTGAAGCCCGGGGCCGCCATTGACAGAG-GGACAAGCAATGGG-CTGGCTGAGGCCTGGGACCACTTGGCCTTCTCCTCGGAGAGCCTGCCTGCCTGGGCGGG-CCCGCCCGCCACCGCAGCCTCCCAGCTGCTCTCCGTGTCTCCAATCTCCAAGGGCGAATTCGCGGCCGCTAAATTCAATTCGCCCTATAGTGAGTCGTATTACAATTCACTGGCCGTCGTTTTACAACGTCGTGACTGGGAAAACCCTGGCGTTACCCAACTTAATCGCCTTGCAGCACATCCCCCTTTCGCCAGCTGGCGTAATAGCGAAGAGGCCCGCACCGATCGCCCTTCCCAACAGTTGCGCAGCCTATACGTACGGCAGTTTAAGGTTTACACCTATAAAAGAGAGAGCCGTTATCGTCTGTTTGTGGATGTACAGAGTGATATTATTGACACGCCGGGGCGACGGATGGTGATCCCCCTGGCCAGTGCACGTCTGCTGTCAGATAAA-GTCTCCCGTGAACTTTACCCGGTGGTGCATATCGGGGATGAAAGCTGGCGCATGATGACCACCGATATGGCCAGNGTGCCGGTNTCCGTTNNCGGGGAANAANNGGNTGNNNNNNNCCCCNNNNAAANTGNNNNNNAAANNNCCTNNNNNNNGNNNTTNNGGGGNNNNNNNNNNNNGNNNNNNNNNNNNNNAAANGGNNCNNCCNNNNNNNNTTTNNNNNNNAANNNNNNNNNNNNAAAANGNNNNNNNCCCNNNNNNNNNNNNNNNNNNGGNNNNNNNNNNNNNNNNNNNNNNNNCCCNNGNNNNNNNNNNNNTNNNNNGGNNNNNNNNNNNNNNAAAAANNGGNNNTTTGNNNNNNANNNNNNNNNNNNNNNNNNNNNNNNNNNNNNNNNNNNNNNNNNN-------------------------------------------------------------------------------------------------------------------------------------------------------------------------------------------------------------------------------------------------------------------------------------------------------
>42-3-5-6_B06_046.ab1_(reversed)
NCNNNNNNNNNNNNNNNNNNNNNNNNNNNNNNNNNNNNNNNNNNNNNNNNNNNNNNNNNNNNNNNNNNNNNNNNNNNNNNNNNNNNNNNNNNNNNNNNNNNNNCNNNNNNNNNNTNNNNNNNANNNNNNNNNNNNNNNNNNNNNNNNNNTTNNNNNNNNNNNNNNNNNNNNNNNGNNNNNNNNNNNNNTNNNGNNNNNNNNNNNNNNNNNNNGGGNNCCCNNGGNNANTNNNNNNNNNNNNNNATNNNCNCNCNNNNNNNNNNNNNNNNNNNNNCNNNNNNANNNNNNNNNNNTNTNTGGNNNGNNNTTTCNNTNNNCNNNNNNNNCNNNNGNNNNNTTNNNCNGGGNTNNNNCCNNTTTTNNNGNNNGGNNTTTTNNNNNNNAANGNNNTNNNNNAANNTCCNTTTTGNNNANTTNNNNNCNNNNNNTTNNNNTCCCCNNAANNTCAGGTTAANGGNNTTTTTGANNTCATTTTNNCGGTGGCTGANNNCAGCCNNTTNTTCCCCGATAACGGAGACCGGCACACTGGCCATATCGGTGGTCATCATGCGCCAGCTTTCATCCCCGATATGCACCACCGGGTAAAGTTCACGGGAGACTTTATCTGACAGCAGACGTGCACTGGCCAGGGGGATCACCATCCGTCGCCCCGGCGTGTCAATAATATCACTCTGTACATCCACAAACAGACGATAACGGCTCTCTCNTTTATAGGTGTAAACCTTAAACTGCCGTACGTATAGGCTGCGCAACTGTTGGGAAGGGCGATCGGTGCGGGCCTCTTCGCTATTACGCCAGCTGGCGAAAGGGGGATGTGCTGCAAGGCGATTAAGTTGGGTAACGCCAGGGNTTTCCCAGTCACGACGTTGTAAAACGACGGCCAGTGAATTGTAATACGACTCACTATAGGGCGAATTGAATTTAGCGGCCGCGAATTCGCCCTTGCCATCCCCTTCTGTGAATGT-TAGACCCATGGGAGCAGCTG--GTCAGAGGGGAC-CCCGGCCTGGGGCCCCTAACCCTATGTAGCCTCAGTCTTCCCATCAGGCTCTCAGCTCAGCCTGAGTGTTGAGGCCCC-AGTGGCTGCTCTGGGGGCCTCCTGAGTTTCTCATCTGTGCCCCTCCCTCCC-TGGCCCAGGTGAAGGTGTGGTTCCAGAACCGGAGGACAAAGTACAAACGGCAGAAGCTGGAGGAGGAAGGGCCTGAGTCCGAGCAGAAGA-AGAAGGGCTCCCATCACATCAACCGGTGGCGCATTGCCACGAAGCAGGCCAATGGGGAGGACATCGATGTCACCTCCAA----------------------------------------------------------------------------------------------------------------------------------------------------------------------------------------------------------------------------------------------------------------------------------------------------------------------------------------------T-----GG-----------GTGGGCAACCACAAACCCACGAGGGCAGAGTGCTGCTTGCTGCTGGCCAGGCCCCTGCGTGGGCCCAAGCTGGACTCTGGCCACTCCCTGGCCAGGCTTTGGGGAGGCCTGGAGTCATGGCCCCACAGGGCTTGAAGCCCGGGGCCGCCATTGACAGAG-GGACAAGCAATGGG-CTGGCTGAGGCCTGGGACCACTTGGCCTTCTCCTCGGAGAGCCTGCCTGCCTGGGCGGG-CCCGCCCGCCACCGCAGCCTCCCAGCTGCTCTCCGTGTCTCCAATCTCCAAGGGCGAATTCGTTTAAACCTGCAGGACTNGNNCCTT-AGTNAGGTANNNNN------------------------------------------------------------------------------------------------------------------------------------------------------------------------------------------------------------------------------------------------------------------------------------------------------------------------------------------------------------------------------------------------------------------------------------------------------------------------------------------------------------------------------------------------------------------------------------------------------------------------------------------------------------------------------------------------------------------------------------------------------------------------------------------------------------------------------------------------------------------------------------------------------------------------------------------------------------------------------------------------------------------------------
>39-3-5-3_G05_035.ab1_(reversed)
----------------NNNNNNNNNNNNNNNNNNNNNNNNNNNNNNNNNNNNNNGGGGGGGNNNCNNGNNNNNNNNNNNNNNNNNNNNNNNNNNNNNNNNNNNNNNNNNNNNNNGNNNNCNNNNNNNNNANNNNNNNNNNNNNNNNNNCNNNTTNNNNNNNNNNNNNNNNNNNNNNNNNNNNNNNNNNNNNNNNNNNNNNNNNNNNNNNNNNNNNGNNGNCCCNNNNNNNNNNNNNNNNNNNNNNNNNNNAAANNNCCNNNNNNNNNTNNNNANNNNNNCNNNNNNANNNNNNNTTTTTNNNNNNNNNNNNNTNNNNTTNCNGNNNNNCCNNNNNNNNNNTTCNNNNNGNTNNNNNNNNNNTTNNNNNNNNNNTTTTNNNNNNAANNNNNTNNNGGAAGNNNNNTTTNNNNTNNNNNNNNNNNNNNNNNTNNNNNNNCCNNNANNNCNNNNNNAAGGNNNTTTTGNNGNNNTTTTNNNNGNNGNNNNNNNCAGCCATTTCTTNCCCNNNAACGGNNACCGGCACACTGGCCANNTCGGTGGTCATCATGCGCCAGCTTTCATCCCCGATATGCACCACCGGGTAAAGTTCACGGGAGACTTTATCTGACAGCAGACGTGCACTGGCCAGGGGGATCACCATCCGTCGCCCCGGCGTGTCAATAATATCACTCTGTACATCCACAAACAGACGATAACGGCTCTCTCTTTTATAGGTGTAAACCTTAAACTGCCGTACGTATAGGCTGCGCAACTGTTGGGAAGGGCGATCGGTGCGGGCCTCTTCGCTATTACGCCAGCTGGCGAAAGGGGGATGTGCTGCAAGGCGATTAAGTTGGGTAACGCCAGGGTTTTCCCAGTCACGACGTTGTAAAACGACGGCCAGTGAATTGTAATACGACTCACTATAGGGCGAATTGAATTTAGCGGCCGCGAATTCGCCCTTGCCATCCCCTTCTGTGAATGT-TAGACCCATGGGAGCAGCTG--GTCAGAGGGGAC-CCCGGCCTGGGGCCCCTAACCCTATGTAGCCTCAGTCTTCCCATCAGGCTCTCAGCTCAGCCTGAGTGTTGAGGCCCC-AGTGGCTGCTCTGGGGGCCTCCTGAGTTTCTCATCTGTGCCCCTCCCTCCC-TGGCCCAGGTGAAGGTGTGGTTCCAGAACCGGAGGACAAAGTACAAACGGCAGAAGCTGGAGGAGGAAGGGCCTGAGTCCGAGCAGAAGA-AGAAGGGCTCCCATCACATCAACCGGTGGCGCATTGCCACGAAGCAGGCCAATGGGGAGGACATCGATGTCACCTCCAA----------------------------------------------------------------------------------------------------------------------------------------------------------------------------------------------------------------------------------------------------------------------------------------------------------------------------------------------T-----GG-----------GTGGGCAACCACAAACCCACGAGGGCAGAGTGCTGCTTGCTGCTGGCCAGGCCCCTGCGTGGGCCCAAGCTGGACTCTGGCCACTCCCTGGCCAGGCTTTGGGGAGGCCTGGAGTCATGGCCCCACAGGGCTTGAAGCCCGGGGCCGCCATTGACAGAG-GGACAAGCAATGGG-CTGGCTGAGGCCTGGGACCACTTGGCCTTCTCCTCGGAGAGCCTGCCTGCCTGGGCGGG-CCCGCCCGCCACCGCAGCCTCCCAGCTGCTCTCCGTGTCTCCAATCTCCAAGGGCGAATTCGTTTAAACCTGCAGGACTANTCCCTNTAGNNNNNNNNNNNN------------------------------------------------------------------------------------------------------------------------------------------------------------------------------------------------------------------------------------------------------------------------------------------------------------------------------------------------------------------------------------------------------------------------------------------------------------------------------------------------------------------------------------------------------------------------------------------------------------------------------------------------------------------------------------------------------------------------------------------------------------------------------------------------------------------------------------------------------------------------------------------------------------------------------------------------------------------------------------------------------------------------------
>45-3-5-9_E06_040.ab1
-------------------------------------------------------------------------------------------------------------------------------------------------------------------------------------------------------------------------------------------------------------------------------------------------------------------------------------------------------------------------------------------------------------------------------------------------------------------------------------------------------------------------------------------------------------------------------------------------------------------------------------------------------------------------------------------------------------------------------------------------------------------------------------------------------------------------------------------------------------------------------------------------------------------------NNNNNNNNNNNNNNCTAAAGGGANNAGTCCTGCAGGTTTAAACGAATTCGCCCTTGCCATCCCCTTCTGTGAATGT-TAGACCCATGGGAGCAGCTG--GTCAGAGGGGAC-CCCGGCCTGGGGCCCCTAACCCTATGTAGCCTCAGTCTTCCCATCAGGCTCTCAGCTCAGCCTGAGTGTTGAGGCCCC-AGTGGCTGCTCTGGGGGCCTCCTGAGTTTCTCATCTGTGCCCCTCCCTCCC-TGGCCCAGGTGAAGGTGTGGTTCCAGAACCGGAGGACAAAGTACAAACGGCAGAAGCTGGAGGAGGAAGGGCCTGAGTCCGAGCAGAAGA-AGAAGGGCTCCCATCACATCAACCGGTGGCGCATTGCCACGAAGCAGGCCAATGGGGAGGACATCGATGTCACCTCCAA----------------------------------------------------------------------------------------------------------------------------------------------------------------------------------------------------------------------------------------------------------------------------------------------------------------------------------------------T-----GG-----------GTGGGCAACCACAAACCCACGAGGGCAGAGTGCTGCTTGCTGCTGGCCAGGCCCCTGCGTGGGCCCAAGCTGGACTCTGGCCACTCCCTGGCCAGGCTTTGGGGAGGCCTGGAGTCATGGCCCCACAGGGCTTGAAGCCCGGGGCCGCCATTGACAGAG-GGACAAGCAATGGG-CTGGCTGAGGCCTGGGACCACTTGGCCTTCTCCTCGGAGAGCCTGCCTGCCTGGGCGGG-CCCGCCCGCCACCGCAGCCTCCCAGCTGCTCTCCGTGTCTCCAATCTCCAAGGGCGAATTCGCGGCCGCTAAATTCAATTCGCCCTATAGTGAGTCGTATTACAATTCACTGGCCGTCGTTTTACAACGTCGTGACTGGGAAAACCCTGGCGTTACCCAACTTAATCGCCTTGCAGCACATCCCCCTTTCGCCAGCTGGCGTAATAGCGAAGAGGCCCGCACCGATCGCCCTTCCCAACAGTTGCGCAGCCTATACGTACGGCAGTTTAAGGTTTACACCTATAAAAGAGAGAGCCGTTATCGTCTGTTTGTGGATGTACAGAGTGATATTATTGACACGCCGGGGCGACGGATGGTGATCCCCCTGGCCAGTGCACGTCTGCTGTCAGATAAA-GTCTCCCGTGAACTTTACCCGGTGGTGCATATCGGGGATGAAAGCTGGCGCATGATGACCACCGATATGGCCAGNNNGCCGGTNTCCGTTATCGGGNAAAANNNGGCTGNNNNNNGCNNCNNNNAAANTNNNNNCAAAANNNCNTTNAACNTGNNNTNNNGGGGNNNNNANNNNNCNNGGNNNNNNNATNNAAANNGNNNNNNNCCNNNNNNNNNNNNNNGNAAAANNCNNNNNNNAAANNGGNNNNNNCCNNNNNAANNNNNNNNNNNGNNNNNNNNGNNNNNNNNANNNNNNNNNNAANNAAAANNNNNNNNNNNNNNNNNNNNNNNNNNNNNNNNNNAANNGNNNNNTTNNNNNNNNNNNNNNNNNCNNNNNNNNNNNNNNGNNCNNNNNNNNNGNNNGNNNNNNNNNNANAAANNNNNNNNNTNNNNNNNNNNNNNNNNNNNNNNNNNNNNNNNNNNNNNNNNNNNNNNNNNNNNNNNNNNNNNNNNNNNNNNNNNNNNNNNNCNNNNNNNNNNNNNNNNNNNNNNNNNNNNNNNNNNNNNNNNNNNNNNNNNNNNNNNNNNNNNNNNNNNNNNNNNNNNNNNNNNNNNNNNNNNNNNNNNNNNNNNNNNNNNNNNNNNNNNNNNNNNNNNNNNNNNNNNNNNNNNNNNNNNNNNNNNNNNNNNNNNNNNNNNNNNNNNNNNNNNNNNNNNNN
>39-3-5-13_G05_035.ab1
---------------------------------------------------------------------------------------------------------------------------------------------------------------------------------------------------------------------------------------------------------------------------------------------------------------------------------------------------------------------------------------------------------------------------------------------------------------------------------------------------------------------------------------------------------------------------------------------------------------------------------------------------------------------------------------------------------------------------------------------------------------------------------------------------------------------------------------------------------------------------------------------------------------------------NGNNGNNACNNACTAAAGGNNCNAGTCCTGCAGGTTTAAACGAATTCGCCCTTGCCATCCCCTTCTGTGAATGT-TAGACCCATGGGAGCAGCTG--GTCAGAGGGGAC-CCCGGCCTGGGGCCCCTAACCCTATGTAGCCTCAGTCTTCCCATCAGGCTCTCAGCTCAGCCTGAGTGTTGAGGCCCC-AGTGGCTGCTCTGGGGGCCTCCTGAGTTTCTCATCTGTGCCCCTCCCTCCC-TGGCCCAGGTGAAGGTGTGGTTCCAGAACCGGAGGACAAAGTACAAACGGCAGAAGCTGGAGGAGGAAGGGCCTGAGTCCGAGCAGAAGA-AGAAGGGCTCCCATCACATCAACCGGTGGCGCATTGCCACGAAGCAGGCCAATGGGGAGGACATCGATGTCACCTCCAA----------------------------------------------------------------------------------------------------------------------------------------------------------------------------------------------------------------------------------------------------------------------------------------------------------------------------------------------T-----GG-----------GTGGGCAACCACAAACCCACGAGGGCAGAGTGCTGCTTGCTGCTGGCCAGGCCCCTGCGTGGGCCCAAGCTGGACTCTGGCCACTCCCTGGCCAGGCTTTGGGGAGGCCTGGAGTCATGGCCCCACAGGGCTTGAAGCCCGGGGCCGCCATTGACAGAG-GGACAAGCAATGGG-CTGGCTGAGGCCTGGGACCACTTGGCCTTCTCCTCGGAGAGCCTGCCTGCCTGGGCGGG-CCCGCCCGCCACCGCAGCCTCCCAGCTGCTCTCCGTGTCTCCAATCTCCAAGGGCGAATTCGCGGCCGCTAAATTCAATTCGCCCTATAGTGAGTCGTATTACAATTCACTGGCCGTCGTTTTACAACGTCGTGACTGGGAAAACCCTGGCGTTACCCAACTTAATCGCCTTGCAGCACATCCCCCTTTCGCCAGCTGGCGTAATAGCGAAGAGGCCCGCACCGATCGCCCTTCCCAACAGTTGCGCAGCCTATACGTACGGCAGTTTAAGGTTTACACCTATAAAAGAGAGAGCCGTTATCGTCTGTTTGTGGATGTACAGAGTGATATTATTGACACGCCGGGGCGACGGATGGTGATCCCCCTGGCCAGTGCACGTCTGCTGTCANATAAA-GTCTCCCGTGAACTTTACCCGGNGGNGCATATCGGGGANNAAANCTGGNNCATGATGACNNCCNANNTGNNNAGNNNNCCGGNNNCCNTNNNNGGGNANNANNNGNNNGNNCNNNNCCCCCNNNAAANNNNNNNAAANNNCNNTTANNNNNAGNTNN--GGGGNAANNAAANNNNGNNNNNNNNNANNNAAANNNNTNNNCCNNAANNNTTTNNNNNNNAAANNNNNNCCNNAAAANGNNNNNNCCCCNNNNANNNNNNNNNNNNGGNTTTTTNNNNNNNGNAAANNNNNNNCCNNNNNNNNNNGAANNTTTNNNNNNNNNNNNNNNNNNNNNANNNNNNNNNNNNGTNNNNNNNNNNNNNNNNNNNNNNNNNNNNNNNNN----------------------------------------------------------------------------------------------------------------------------------------------------------------------------------------------------------------------------------------------------------------------------------------------------------------------------
>38-3-5-2_F05_037.ab1
---------------------------------------------------------------------------------------------------------------------------------------------------------------------------------------------------------------------------------------------------------------------------------------------------------------------------------------------------------------------------------------------------------------------------------------------------------------------------------------------------------------------------------------------------------------------------------------------------------------------------------------------------------------------------------------------------------------------------------------------------------------------------------------------------------------------------------------------------------------------------------------------------------------------------NNNNNNNNNNNNNCTANNGGNNTAGTCCTGCAGGTTTAAACGAATTCGCCCTTGCCATCCCCTTCTGTGAATGT-TAGACCCATGGGAGCAGCTG--GTCAGAGGGGAC-CCCGGCCTGGGGCCCCTAACCCTATGTAGCCTCAGTCTTCCCATCAGGCTCTCAGCTCAGCCTGAGTGTTGAGGCCCC-AGTGGCTGCTCTGGGGGCCTCCTGAGTTTCTCATCTGTGCCCCTCCCTCCC-TGGCCCAGGTGAAGGTGTGGTTCCAGAACCGGAGGACAAAGTACAAACGGCAGAAGCTGGAGGAGGAAGGGCCTGAGTCCGAGCAGAAGA-AGAAGGGCTCCCATCACATCAACCGGTGGCGCATTGCCACGAAGCAGGCCAATGGGGAGGACATCGATGTCACCTCCAA----------------------------------------------------------------------------------------------------------------------------------------------------------------------------------------------------------------------------------------------------------------------------------------------------------------------------------------------T-----GG-----------GTGGGCAACCACAAACCCACGAGGGCAGAGTGCTGCTTGCTGCTGGCCAGGCCCCTGCGTGGGCCCAAGCTGGACTCTGGCCACTCCCTGGCCAGGCTTTGGGGAGGCCTGGAGTCATGGCCCCACAGGGCTTGAAGCCCGGGGCCGCCATTGACAGAG-GGACAAGCAATGGG-CTGGCTGAGGCCTGGGACCACTTGGCCTTCTCCTCGGAGAGCCTGCCTGCCTGGGCGGG-CCCGCCCGCCACCGCAGCCTCCCAGCTGCTCTCCGTGTCTCCAATC---AAGGGCGAATTCGCGGCCGCTAAATTCAATTCGCCCTATAGTGAGTCGTATTACAATTCACTGGCCGTCGTTTTACAACGTCGTGACTGGGAAAACCCTGGCGTTACCCAACTTAATCGCCTTGCAGCACATCCCCCTTTCGCCAGCTGGCGTAATAGCGAAGAGGCCCGCACCGATCGCCCTTCCCAACAGTTGCGCAGCCTATACGTACGGCAGTTTAAGGTTTACACCTATAAANGAGAGAGCCGTTATCGTCTGTTTGTGGATGTACAGAGTGATATTATTGACACGCCGGGGCGACGGATGGTGATCCCCCTGGCCAGTGCACGTCTGCTGTCANATAAA-GTCTCCCGTGAACTTTACCCGGTGGTGCATATCGGGGATGAAAGCTGGCGCATGATGACCACCGATATGGCCAGTGTGCCGGTCTCCGTTATCGGGGAANAANTGGCTGANNTCAGCCNCCGNNAAAATGANTNCAAAAANNCNNTNAACCTGATGTTCTGGGNANNNAAATGTCAGNNNTGNNNTNNNNAAAANGGANNNNCCNNNANNNCNTTTNNNNNAAAAAGCNNNNCCNNNANNNNNNNNNNNCCNNNNNNAANNNNNNNNNNGNNNNNNNGGAANNGNAAAANNNNNNNNAANNAAANNNNNNNNNNNNNNGGNNNNNNNGGNNNNNNNNANNGNNNGNTTNNNNNNNNNNNNNNNNNNNNNNNNNNNGGNNNNNNNNNNNNNNGNNNNNNNNNNNANNAANNNNNNNTNNNNNNNNNNNNNNNNNNNNNNNNNNNNNNNNNNNNNNNNNNNNNNNNNNNNNNNNNNNNNNNNANGANNNNNNNNNNNNNNNNNNNNNNNNNNNNNNNNANNNNNNNNNNNNNNNNNNNNNNNNNNNNNNNNNNNNNNNNNNNNNNNNNCNNNNNNNNNNNNNNNNNNNNNNNNNNNNNNNNNNNNNNNNNNNNNNNNNNNNNNNNNNNNNNNNNNNNNNNNNNNNNNNNNNNNNNNNNNNNNNNNNNNNNNNNNNNNNN--------------------
>41-3-5-15_A06_048.ab1_(reversed)
---------------------------------------------------------------------------------------------------------------------------------------------------------------------------------------NNNNNNNNNNNNNNNNNNNNNNNNNNNNNNNNNNNNNNNNNNNNNNNNNNNNNNNNNCAAANNNNNNNNNNNTTNNNNNNNNNNNNNNNNNNNNNNNNNNNNNNNNNNNTNNNNGGGGGNNNNNTTTNCNNNNNNNNNNNNNNNCCNNNNNNNNNNNTTNNNNNGGGNNNNNNNNNNTTTNNNGNNNNNNNNTTNNNANNNAANNNTTGNNNGNAGNNNCNTTTNNNNNNNNNNNNNNNNNNNNNNNTTNNNNNNCCNGNNNNNNNNNNNNNANGNNNNNTTNNNNNNNTTTNNCNNNGGNNNNNNNNNNNCNNNTTTTNCCCNNNNACGGANNCCGGNNNNNTNGCCANNTCGGTGGTCATCATGCGCCAGCTTTCATCCCCGATATGCACCNCCGGGTAAAGTTCACGGGAGACTTTNTCTGACAGCAGACGTGCACTGGCCAGGGGGATCACCATCCGTCGCCCCGGCGTGTCAATAATATCACTCTGTACATCCACAAACAGACGATAACGGCTCTCTCTTTTATAGGTGTAAACCTTAAACTGCCGTACGTATAGGCTGCGCAACTGTTGGGAAGGGCGATCGGTGCGGGCCTCTTCGCTATTACGCCAGCTGGCGAAAGGGGGATGTGCTGCAAGGCGATTAAGTTGGGTAACGCCAGGGTTTTCCCAGTCACGACGTTGTAAAACGACGGCCAGTGAATTGTAATACGACTCACTATAGGGCGAATTGAATTTAGCGGCCGCGAATTCGCCCTTGCCATCCCCTTCTGTGAATGT-TAGACCCATGGGAGCAGCTG--GTCAGAGGGGAC-CCCGGCCTGGGGCCCCTAACCCTATGTAGCCTCAGTCTTCCCATCAGGCTCTCAGCTCAGCCTGAGTGTTGAGGCCCC-AGTGGCTGCTCTGGGGGCCTCCTGAGTTTCTCATCTGTGCCCCTCCCTCCC-TGGCCCAGGTGAAGGTGTGGTTCCAGAACCGGAGGACAAAGTACAAACGGCAGAAGCTGGAGGAGGAAGGGCCTGAGTCCGAGCAGAAGA-AGAAGGGCTCCCATCACATCAACCGGTGGCGCATTGCCACGAAGCAGGCCAATGGGGAGGACATCGATGTCACCTCCAA----------------------------------------------------------------------------------------------------------------------------------------------------------------------------------------------------------------------------------------------------------------------------------------------------------------------------------------------T-----GG-----------GTGGGCAACCACAAACCCACGAGGGCAGAGTGCTGCTTGCTGCTGGCCAGGCCCCTGCGTGGGCCCAAGCTGGACTCTGGCCACTCCCTGGCCAGGCTTTGGGGAGGCCTGGAGTCATGGCCCCACAGGGCTTGAAGCCCGGGGCCGCCATTGACAGAG-GGACAAGCAATGGG-CTGGCTGAGGCCTGGGACCACTTGGCCTTCTCCTCGGAGAGCCTGCCTGCCTGGGCGGG-CCCGCCCGCCACCGCAGCCTCCCAGCTGCTCTCCGTGTCTCCAATCTCCAAGGGCGAATTCGTTTAAACCTGCAGGACTANNCCNNNNNTNNNGNNNNNNN-------------------------------------------------------------------------------------------------------------------------------------------------------------------------------------------------------------------------------------------------------------------------------------------------------------------------------------------------------------------------------------------------------------------------------------------------------------------------------------------------------------------------------------------------------------------------------------------------------------------------------------------------------------------------------------------------------------------------------------------------------------------------------------------------------------------------------------------------------------------------------------------------------------------------------------------------------------------------------------------------------------------------------
>41-3-5-5_A06_048.ab1_(reversed)
------------------------------------------------------NCNNNNNNNNNNNNNNNNNNNNNNNNNNNNNNNNNNNNNNNNNNNNNNNNNNNNNNNNNNNNNNNNNNNNNNNNNNNNNNNNNNNNNNNNNNNNNNNNNNTTNNNNNNNNNNNNNNNNNNNNNNNNNNNNNNNAAANNNNNNNNNNNNNNNNNNNNNNNNNNNNNNNNNNNCNNNNNNNNNNNNNNNNNCNNNNNNNAAAAACCNCNNNNNNNNNNNNNCNNNNNNNNNNNNNNNNANNNNNNNNNNNNNNNGNNNNNNNNNTNCNTNNNNNNNANNCCNNNNNNNNNNNNNNCCNGGNNNNNNNNNNNTTTTNGNNNNNNNNNNNNNCNGNNNANNANNNGGNNNNNNNNCNTTTGNAAANNNNNNCCTGNCCNTNNNTTCCCCNNNNNNTCANGTTNAAGGCGNTTT-GNANTCATTTNNNNNN-GGCTNANNTCANCCANTTNNNNCCCGANAACGGAGACCGGCANNCTGGCCANNTCGGTGGTCATCATGNNCCAGCTTTCATCCCCGATATGCACCNCCGGGTAAAGTTCACGGGAGACTTTATCTGACAGCAGACGTGCACTGNCCAGGGGGATCACCATCCGTCGCCCCGGCGTGTCAATAATATCACTCTGTACATCCACAAACAGACGATAACGGCTCTCTCTTTTATAGGTGTAAACCTTAAACTGCCGTACGTATAGGCTGCGCAACTGTTGGGAAGGGCGATCGGTGCGGGCCTCTTCGCTATTACGCCAGCTNGNGAAAGGGGGATGTGCTGCAAGGCGATTAAGTTGGGTAACGCCAGGGTTTTCCCAGTCACGACGTTGTAAAACGACGGCCAGTGAATTGTAATACGACTCACTATAGGGCGAATTGAATTTAGCGGCCGCGAATTCGCCCTTGCCATNCCCTTCTGTGAATGT-TAGACCCATGGGAGCAGCTG--GTCAGAGGGGAC-CCCGGCCTGGGGCCCCTAACCCTATGTAGCCTCAGTCTTNCCATCANGCTCTCAGCTCAGCCTGAGTGTTGAGGNCCC-AGTGGCTGCTCTGGGGGCCTCCTGAGTTTCTCATCTGTGCCCCTCCCTCCC-TGGCCCAGGTGAAGGTGTGGTTCCAGAACCGGAGGACAAAGTACAAACGGCAGAAGCTGGAGGAGGAAGGGCCTGAGTCCGAGCAGAAGA-AGAAGGGCTCCCATCACATCAACCGGTGGCGCANNGCCACGAAGCAGGCCAATGGGGAGGACATCGATGTCACCTCCAA----------------------------------------------------------------------------------------------------------------------------------------------------------------------------------------------------------------------------------------------------------------------------------------------------------------------------------------------T-----GG-----------GTGGGCAACCACAAACCCACGAGGGCAGAGTGCTGCTTGCTGCTGGCCAGGCCCCTGCGTGGGCCCAAGCTGGACTCTGGCCACTCCCTGGCCAGGCTTTGGGGAGGCCTGGAGTCATGGCCCCACAGGGCTTGAAGCCCGGGGCCGCCATTGACAGAG-GGACAAGCAATGGG-CTGGCTGAGGCCTGGGACCACTTGGCCTTCTCCTCGGAGAGCCTGCCTGCCTGGGCGGG-CCCGCCCGCCACCGCAGCCTCCCAGCTGCTCTCCGTGTCTCCAATCTCCAAGGGCGAATTCGTTTAAACCTGCAGGACTAGTCCCNTTAGNNNNNNNNNNN-------------------------------------------------------------------------------------------------------------------------------------------------------------------------------------------------------------------------------------------------------------------------------------------------------------------------------------------------------------------------------------------------------------------------------------------------------------------------------------------------------------------------------------------------------------------------------------------------------------------------------------------------------------------------------------------------------------------------------------------------------------------------------------------------------------------------------------------------------------------------------------------------------------------------------------------------------------------------------------------------------------------------------
>44-3-5-18_D06_042.ab1_(reversed)
-----------------------------------------------------------------------------------------------------------------------------------------------------------------------------NNNNNNNNNNNNNNNNNNNNNNNNNNNNNNNNNNCNCNNNNNNNNNNNNNNNNNNNNNNNNNNNNAANNNNNCNNNNNNNNNTTNCCNNNNNNNNNCNNNNAAANNNNNNNNNNNNNCTTNGGGGNNNNNNNNNNCCNNTNCNNNNNNNNNNNNNNNNNNNNNNNNNNNNNGGGNNNNNNCNNNTTTNNNGNNNNNNNNTTNNNNNGNNAANNNNNNNNNGGNNNNTCCNTTTNNNNTNNNNNCNNNCCNNNNNNTTNNNTTNCCCNNNANNNCAGGTTNAAGGNNNNTTTGNNNTCATTTTNNNGGTGGNNGANNTCAGCCNNTTCTTCCCCGATAACGGANACCGGCNNNCTGGCCATATCGGTGGTCATCATGCGCCAGCTTTCATCCCCGATATGCACCNCCGGGTAAAGTTCACGGGAGACTTTNTCTGACAGCAGACGTGCACTGGCCAGGGGGATCACCATCCGTCGCCCCGGCGTGTCAATAATATCACTCTGTACATCCACAAACAGACGATAACGGCTCTCTCTTTTATAGGTGTAAACCTTAAACTGCCGTACGTATAGGCTGCGCAACTGTTGGGAAGGGCGATCGGTGCGGGCCTCTTCGCTATTACGCCAGCTGGCGAAAGGGGGATGTGCTGCAAGGCGATTAAGTTGGGTAACGCCAGGGTTTTCCCAGTCACGACGTTGTAAAACGACGGCCAGTGAATTGTAATACGACTCACTATAGGGCGAATTGAATTTAGCGGCCGCGAATTCGCCCTTGCCATCCCCTTCTGTGAATGT-TAGACCCATGGGAGCAGCTG--GTCAGAGGGGAC-CCCGGCCTGGGGCCCCTAACCCTATGTAGCCTCAGTCTTCCCATCAGGCTCTCAGCTCAGCCTGAGTGTTGAGGCCCC-AGTGGCTGCTCTGGGGGCCTCCTGAGTTTCTCATCTGTGCCCCTCCCTCCC-TGGCCCAGGTGAAGGTGTGGTTCCAGAACCGGAGGACAAAGTACAAACGGCAGAAGCTGGAGGAGGAAGGGCCTGAGTCCGAGCAGAAGA-AGAAGGGCTCCCATCACATCAACCGGTGGCGCATTGCCACGAAGCAGGCCAATGGGGAGGACATCGATGTCACCTCCAA----------------------------------------------------------------------------------------------------------------------------------------------------------------------------------------------------------------------------------------------------------------------------------------------------------------------------------------------T-----GGAGGCCACTAGGGTGGGCAACCACAAACCCACGAGGGCAGAGTGCTGCTTGCTGCTGGCCAGGCCCCTGCGTGGGCCCAAGCTGGACTCTGGCCACTCCCTGGCCAGGCTTTGGGGAGGCCTGGAGTCATGGCCCCACAGGGCTTGAAGCCCGGGGCCGCCATTGACAGAG-GGACAAGCAATGGG-CTGGCTGAGGCCTGGGACCACTTGGCCTTCTCCTCGGAGAGCCTGCCTGCCTGGGCGGG-CCCGCCCGCCACCGCAGCCTCCCAGCTGCTCTCCGTGTCTCCAATCTCCAAGGGCGAATTCGTTTAAACCTGCAGGACTNNNCCNNNAGNNNNNNNNNNNN-------------------------------------------------------------------------------------------------------------------------------------------------------------------------------------------------------------------------------------------------------------------------------------------------------------------------------------------------------------------------------------------------------------------------------------------------------------------------------------------------------------------------------------------------------------------------------------------------------------------------------------------------------------------------------------------------------------------------------------------------------------------------------------------------------------------------------------------------------------------------------------------------------------------------------------------------------------------------------------------------------------------------------
>46-3-5-20_F06_038.ab1_(reversed)
-----------------------------------------------------------------------------------------------------------------------------------------------------------------------------------------------------------------------------------------NNGNNNNNNNNNNNNNNNAAANNNNCNNTNNNNNNTNCCNNNNNNNCCNNNNNNNNNNNNNNTTTCNNNNNGNNNNNNNTTNCNTTTCCNAATNNCCCNNNNNNNNNNNNNNNNNNGGNNNNNNNNNNTTTNGGNNNNNGNNTTTTNNNNNAAANNNNNTNNNNNAGNTNCNTTTNNNTNNNTNANNCCNNNNNNNTNNANNNCCCNNNANNNCAGGTTNAANGNNNTTTTGANNNCANTTTNNCGGNGGNTGANNTCAGCCANTTNNTCCCCGNNAACGGAGACCGGCANNCTGGCCATATCGGTGGTCATCATGCGCCAGCTTTCATCCCCGATATGCACCNCCGGGTAAAGTTCACGGGAGACTTTATCTGACAGCAGACGTGCACTGGCCAGGGGGATCACCATCCGTCGCCCCGGCGTGTCAATAATATCACTCTGTACATCCACAAACAGACGATAACGGCTCTNTCTTTTATAGGTGTAAACCTTAAACTGCCGTACGTATAGGCTGCGCAACTGTTGGGAAGGGCGATCGGTGCGGGCCTCTTCGCTATTACGCCAGCTGGCGAAAGGGGGATGTGCTGCAAGGCGATTAAGTTGGGTAACGCCAGGGTTTTCCCAGTCACGACGTTGTAAAACGACGGCCAGTGAATTGTAATACGACTCACTATAGGGCGAATTGAATTTAGCGGCCGCGAATTCGCCCTTGCCATCCCCTTCTGTGAATGT-TAGACCCATGGGAGCAGCTG--GTCAGAGGGGAC-CCCGGCCTGGGGCCCCTAACCCTATGTAGCCTCAGTCTTCCCATCAGGCTCTCAGCTCAGCCTGAGTGTTGAGGCCCC-AGTGGCTGCTCTGGGGGCCTCCTGAGTTTCTCATCTGTGCCCCTCCCTCCC-TGGCCCAGGTGAAGGTGTGGTTCCAGAACCGGAGGACAAAGTACAAACGGCAGAAGCTGGAGGAGGAAGGGCCTGAGTCCGAGCAGAAGA-AGAAGGGCTCCCATCACATCAACCGGTGGCGCATTGCCACGAAGCAGGCCAATGGGGAGGACATCGATGTCACCTCCAA----------------------------------------------------------------------------------------------------------------------------------------------------------------------------------------------------------------------------------------------------------------------------------------------------------------------------------------------T-----GGAGGCCACTAGGGTGGGCAACCACAAACCCACGAGGGCAGAGTGCTGCTTGCTGCTGGCCAGGCCCCTGCGTGGGCCCAAGCTGGACTCTGGCCACTCCCTGGCCAGGCTTTGGGGAGGCCTGGAGTCATGGCCCCACAGGGCTTGAAGCCCGGGGCCGCCATTGACAGAG-GGACAAGCAATGGG-CTGGCTGAGGCCTGGGACCACTTGGCCTTCTCCTCGGAGAGCCTGCCTGCCTGGGCGGG-CCCGCCCGCCACCGCAGCCTCCCAGCTGCTCTCCGTGTCTCCAATCTCCAAGGGCGAATTCGTTTAAACCTGCAGGACTAGTCCCNTTAGNNANNNNNNNNNN-----------------------------------------------------------------------------------------------------------------------------------------------------------------------------------------------------------------------------------------------------------------------------------------------------------------------------------------------------------------------------------------------------------------------------------------------------------------------------------------------------------------------------------------------------------------------------------------------------------------------------------------------------------------------------------------------------------------------------------------------------------------------------------------------------------------------------------------------------------------------------------------------------------------------------------------------------------------------------------------------------------------------------
>62-3-5_7_M13f_dGTP_F08_054.ab1_(reversed)
--------------------------------------------------------------------------------------------------------------------------------------------------------------------------------------------------------------------------------------------------------------------------------------------------------------------------------------------------------------------------------------------------------------------------------------------------------------------------------------------------------------------------------------------------------------------------------------------------------------------------------------------------------------------------------------------------------------------------------------------------------------------------------------------------------------------------------------NNNNNNNNNNNNNNNNNNNNNNCNNNNNNNNNNNNNNNNNNNNNNNNNNNNNNNNNNNCTNNNNNNNNNNNNNNNNNNNNATNNNNCCNNNNNNTNANNNNNNNNNTNNNNNNNNGTTTTNANNNNNNNTNNCCNTTTCCNNTNNNNNTNNNNGAATGNNTNANNNNNNNNGNNCAGNNN--GTCAGANGGGANNCCCGNNCNNGGGNNCCNNNNNNTNNNTAGNNTCAGTCNTCNCNNNNGGCTCTCAGCTCAGNCNNAGTGTTGAGGCCCCCAGTGGNNGCTCTNGGGGCCTCCTGAGTTTNTCATNNGTGCCCCTCCCTNCC-TGGNCCAGGTGAAGGTGTGGTTCCAGAACCGGAGGACAAAGTACNNACGGCAGAAGCTGGAGGAGGAAGGGCCTGAGTCCGAGCAGNNNA-AGAAGGGCTCCCATCACATCAACCGGTGGCGCATTGCCACGAAGCAGGCCAATGGGGAGGACATCGATGTCACCTCCAAAAAAAGCACCGACTCGGTGCCACTTTTTCAAGTTGTAACGGACTAGCCTTATTTTAACTTGCTATTTCTACTCTAAAACAGTCATTGGAGGTGACATCGCTATAGTGAGTCGTATTAGGATCAAAAAAGCACCGACTCGGTGCCACTTTTTCAAGTTGATAACGGACTAGCCTTATTTTAACTTGCTATTTCTAGCTCTAAAACAGTCATTGGAGGTGACATCGCTATAGTGAGTCGTATTAGGATCCACCCTCGTGACCACCCTGACGTACGGCGTGCAGCTTCATGTGGTCGGGGTAGCGGCTGAAGCACTGCACGCCGTACGTCAGGGTGGTCACGAGG-----------GTGGGCAACCACAAACCCACGAGGGCAGAGTGCTGCTTGCTGCTGGCCAGGCCCCTGCGTGGGCCCAAGCTGGACTCTGGCCACTCCCTGGCCAGGCTTTGGGGAGGCCTGGAGTCATGGCCCCACAGGGCTTGAAGCCCGGGGCCGCCATTGACAGAG-GGACAAGCAATGGG-CTGGCTGAGGCCTGGGACCACTTGGCCTTCTCCTCGGAGAGCCTGCCTGCCTGGGCGGG-CCCGCCCGCCACCGCAGCCTCCCAGCTGCTCTCCGTGTCTCCAATCAAGGGCGAATTCGCGGCCGCTNAANCANTCGCCCNNNNNNNNNNNNN---------------------------------------------------------------------------------------------------------------------------------------------------------------------------------------------------------------------------------------------------------------------------------------------------------------------------------------------------------------------------------------------------------------------------------------------------------------------------------------------------------------------------------------------------------------------------------------------------------------------------------------------------------------------------------------------------------------------------------------------------------------------------------------------------------------------------------------------------------------------------------------------------------------------------------------------------------------------------------------------------------------------------------------
>64-3-5_4_M13f_dGTP_H08_050.ab1_(reversed)
-----------------------------------------------------------------------------------------------------------------------------------------------------------------------------------------------------------------------------------------------------------------------------------------------------------------------------------------------------------------------------------------------------------------------------------------------------------------------------------------------------------------------------------------------------------------------------------------------------------------------------------------------------------------------------------------------------------------------------------------------------------------------------------------------------------------------------------------------------------------------------------------------NNNNNTTNNNNCNNNNNNTNNNNNNANNNNNNTTTANCNNNNNNNNAANGGGNNNNNTCTNNCAGGATNAANNAANNNNNNNNCNTCCNNTCCNNNNANNTT-NNANCCAANGGANNNAGNNG--GTCANNAGGGGN-NNCCGNCNNGGGNNCNTAACNNTNNGTAGNCNNCANNNTTCCATCNGNNTNTNAGNTCANNCTGAGNNNTGAGGCCCC-NGNGN-TGNNNNNGGGGCNTCCTGANNTTNTNATCTGNNCCCNTNCCTCCCCTGNCCCAGTNGANNNNGTGGTTCCNNNNNCGGAGGNCAANGTNCAANNGNCAGAAGCTGGAGGAGGAAGGGCCTGAGTCCGAGCANNNNNNAGAAGGGCTCNCATCACATCAACCNGTGGCGCATTGNCACGAAGCAGNNCAATGGGGAGGACATCGATGTCACNTCCAAAAAAAGCACCGACTCGGTGCCACTTTTTCAAGTTGTAACGGACTAGCCTTATTTTAACTTGCTATTTCTACTNTAAAACAGTCATTGGAGGTGACATCGCTATAGTGAGTCGTATTAGGATCAAAAAAGCACCGACTCGGTGCCACTTTTTCAAGTTGATAACGGACTAGCCTTATTTTAACTTGCTATTTCTAGCTCTAAAACAGTCATTGGAGGTGACATCGCTATAGTGAGTNGTATTAGGATCCACCCTCGTGACCACCCTGACGTACGGCGTGCAGCTTCATGTGGTCGGGGTAGCGGCTGAAGCACTGCACGCCGTACGTCAGGGTGGTCACGAGG-----------GTGGGCAACCACAAACCCACGAGGGCAGAGTGCTGCTTGCTGCTGGCCAGGCCCCTGCGTGGGCCCAAGCTGGACTCTGGCCACTCCCTGGCCAGGCTTTGGGGAGGCCTGGAGTCATGGCCCCACAGGGCTTGAAGCCCGGGGCCGCCATTGACAGAG-GGACAAGCAATGGG-CTGGCTGAGGCCTGGGACCACTTGGCCTTCTCCTCGGAGAGCCTGCCTGCCTGGGCGGG-CCCGCCCGCCACCGCAGCCTCCCAGCTGCTCTCCGTGTCTCCANTCTCCAAGGGCGAATTCGCGGCCGCTAAANCANTCGCNNNNNNNNNNNNNNN------------------------------------------------------------------------------------------------------------------------------------------------------------------------------------------------------------------------------------------------------------------------------------------------------------------------------------------------------------------------------------------------------------------------------------------------------------------------------------------------------------------------------------------------------------------------------------------------------------------------------------------------------------------------------------------------------------------------------------------------------------------------------------------------------------------------------------------------------------------------------------------------------------------------------------------------------------------------------------------------------------------------------------
>63-3-5_8_M13f_dGTP_G08_052.ab1_(reversed)
--------------------------------------------------------------------------------------------------------------------------------------------------------------------------------------------------------------------------------------------------------------------------------------------------------------------------------------------------------------------------------------------------------------------------------------------------------------------------------------------------------------------------------------------------------------------------------------------------------------------------------------------------------------------------------------------------------------------------------------------------------------------------------------------------------------------------------------------------------------NTNNNNTNTNNNNNNNNNNGNNNNNNNNNNGNNNANNTTCNNNNNNNNNNNNNNCCNNGATNNNNNNNNNNNNNANNNNNNNAANNNNTNGNNNNNNNNTNAANNNNNNNNNNNTTNCATNNNNTNNNNGAATGN-TTANNNCCNNGGN--AGCAGCNGTCAGAGGGN---CCCGNCCTGGGGCCCCTTNCCCNNNNNNNNNCAN---TNNNNATCANNNTCTCAGNTCAGCNNGANNGNNGAGGCCC--AGTNGCTGCTCTGGGGGC-TCNTGAGTTTNTCATCTNNNNCC-TCCCTCCN-TGGNNCNGGNGANGGTGNGGTTCCAGANCCGGAGGACAAAGNACAAACGGCAGANGCTGGAGGAGGAAGGGCNTGANTCCGAGCAGNNNN-NNNNGGGCTCCCATCACATCAACCGGTGGCGCATTGCCACGAAGCAGGCCAATGGGGAGGACATCGATGTCACCTCCAAAAAAAGCACCGACTCGGTGCCACTTTTTCAAGTTGTAACGGACTAGCCTTATTTTAACTTGCTATTTCTACTCTAAAACAGTCANTGGAGGTGACATCGCTATAGTGAGTCGTATTAGGATCAAAAAAGCACCGACTCGGTGCCACTTTTTCAAGTTGATAACGGACTAGCCTTATTTTAACTTGCTATTTCTAGCTCTAAAACAGTCATTGGAGGTGACATCGCTATAGTGAGTCGTATTAGGATCCACCCTCGTGACCACCCTGACGTACGGCGTGCAGCTTCATGTGGTCGGGGTAGCGGCTGAAGCACTGCACGCCGTACGTCAGGGTGGTCACGAGG-----------GTGGGCAACCACAAACCCACGAGGGCAGAGTGCTGCTTGCTGCTGGCCAGGCCCCTGCGTGGGCCCAAGCTGGACTCTGGCCACTCCCTGGCCAGGCTTTGGGGAGGCCTGGAGTCATGGCCCCACAGGGCTTGAAGCCCGGGGCCGCCATTGACAGAG-GGACAAGCAATGGG-CTGGCTGAGGCCCGGGACCACTTGGCCTTCTCCTCGGAGAGCCTGCCTGCCTGGGCGGG-CCCGCCCGCCACCGCAGCCTCCCAGCTGCTCTCCGTGTCTCCAATAAGGGCGAATTCGCGGCCGCTAAATCAATCGNCCNNNNNNNNNNN------------------------------------------------------------------------------------------------------------------------------------------------------------------------------------------------------------------------------------------------------------------------------------------------------------------------------------------------------------------------------------------------------------------------------------------------------------------------------------------------------------------------------------------------------------------------------------------------------------------------------------------------------------------------------------------------------------------------------------------------------------------------------------------------------------------------------------------------------------------------------------------------------------------------------------------------------------------------------------------------------------------------------------------
>46-3-5-10_F06_038.ab1_(reversed)
-----------------------------------------------------------------------------------------------------------------------------------------------------------------------------------------------------------------------------------------------------------------------------------------------------------------------------------------------------------------------NNNNNNNNNNNNNNNNNNNNNNGNNNNNNNNNNNNNNNNNNNNNNNNNNNNNNNNNNNNNNGNNNNNNNNNNNNNNNNNNNNNNNNNNNNNNNNNNNNNNNNNCNNNNNNNNNNNNAGNNNNGGNNNNNNNNNNNNNNNNNNNNNNNNNNNNNNNNNNNNNNNNTNNNNNNNNNNCNNNNNNNNNNNNNNNGNNNNNATNNNTTNNNNNNNNNNNNNNNNNNNNNNNNNNNNNNGTNNNNGNCNGNNNNNNNNNNNANNNNNNNNNNNCNNNNNANNNNNNNNCGNCNCNNNNNNANNNNGACNNNNNCNNNCNNNCGNNAANNNNNNNNNNCCNTNNNNNTNNNNNNNANNTTANANNCNTNGNTNNNNTNNTCNTNANGGGNNNNNNNNCNNNNNCNNNANNNNNANGTNNNTTNAGTNTANNCNTCNNGNTNTNNNNTNNNNNTNNNTATNGAGNNNNCNNNNNTGNTNTNNNNNNNTCNTANNTTTNTCATNTNNNNNCNTCNNTNNCTNGCNCNNNGAANNNNNTNGNNNNNNNNNNNNNNNNNANNNNNNNTANGNNNGNNGNNNNNNNNGNANNGGCCTNANNNNNNNNNNNNGAAGAN-NNNNNNNNCTCNNNNNNNNN--NNNTNNTGCNNN-NCCNNNNAGCNNNNNNNNNNNNNANTNTNTNNNNNNNANCTNCANNNNGCTNNNTNNTNNNNNGCCCCATNNNNNNNN-CNNNTCCAAANNNNGGNNNNAGNNCTANAANTNNCNNNNTNNAATANGNCT-NNTCNNNNNNTNANTNNNNANCANNNNCNNCNNNNNNGNCNTNNNNNCANCNNNNTNNNNNNNNCNNNNNNGANGTCCCNTNNNNCNNNN-NNNTNNNNNNCCNNNNNNNNAGNNNNNNNANNNNTNNTCCNCNNNNNNNNNNNNNNNNNCNNNNNNTNCGTCAGGGTGG----------------------------------------------------------------------------------------------------------------------------------------------------------------------------------------------------------------------------------------------------------------------------------------------------------------------------------------------TCACGAGG-----------GTGGGCAACCACAAACCCACGAGGGCAGAGTGCTGCTTGCTGCTGGCCAGGCCCCTGCGTGGGCCCAAGCTGGACTCTGGCCACTCCCTGGCCAGGCTTTGGGGAGGCCTGGAGTCATGGCCCCACAGGGCTTGAAGCCCGGGGCCGCCATTGACAGAG-GGACAAGCAATGGG-CTGGCTGAGGCCTGGGACCACTTGGCCTTCTCCTCGGAGAGCCTGCCTGCCTGGGCGGG-CCCGCCCGCCACCGCAGCCTCCCAGCTGCTCTCCGTGTCTCCAATCTCCAAGGGCGAATTCGTTTAAACCTGCAGGACTANNCCCTTTAGNNNNNNNNNNN-------------------------------------------------------------------------------------------------------------------------------------------------------------------------------------------------------------------------------------------------------------------------------------------------------------------------------------------------------------------------------------------------------------------------------------------------------------------------------------------------------------------------------------------------------------------------------------------------------------------------------------------------------------------------------------------------------------------------------------------------------------------------------------------------------------------------------------------------------------------------------------------------------------------------------------------------------------------------------------------------------------------------------
>43-3-5-17_C06_044.ab1_(reversed)
----------------------------------------------------------------------------------------------------------------------------------------------------------------------------------------------------------------------------------------------------------------------------------------------------------------------------------------------------------------------------------------NNNNNNNNNNNCNNNNNNNNNNNNNNNNNNGNNNNNNNNNNNNNNNTNNNNNNNNNGNNNNNNNNNNTNNNNNNNNNNNNNNNNNNNNNNNNNNNNNNNNNNNNNNNNNNNCNNNNNNNNNNNNNNNGNNNNNNNNNNNNNNNNNNNNNNNTNNNNNNTTNNNNNNNNNNNNNNNNNNNNNNNNGNNNNNNNNNTNCCNNNNNNNNNNNNNNANNNNNNNNNNNNNNNGNNNNNNNNNNNNNNNCNNCANNNNNCNNNNNNNNCNNNNTNNCANNATCNNTNNTNNNNNNNNNTNNAANNNNNANCNNNNNNNCNNTCNNNNNNANNGGATNANNNNNNCTNTTNNNNNNNNGGNNNNNNCNNNNNNNNNNNNTNGNNNNNNGCNTGCNNANGNNNGNNGANNNNNGATCGNNCNNNNNTNNNNANNNNNNNNNANNNNNNNNNNNNNNATNNNNNGCANNNNNGTNNNTNNNNNTNNNCNCNNNNNNNNNNCANGACNNNNNNNNANNNNNNNNNNCANNNANTNNNNNTNCNNCNCATATATNNNNNGNNNNNNNNNNNCNNCNNNNANTTCCCNCTCNNNGANNGN-NNACNNNGAGNNNNNCNNNG--NNNNNGCNGTGN-CNGCGCGGNCCCGCNCCNNNCAGNCNNNNNNTCNNANNCANNTCACNNCNNNCNCNNCCNTNNNNNNCNNCNNCNNNC-NNCNNNNNCNCNNNNNCCNNNNCNNCNNNCCNNNNNNNNNNCNNNCCNNNN-CNNNNCCNNNCNNCNGCTGNNNNNNNCGCNGNNNCCNNCCNNCNNCAANCNNCACNCNNNCCNCNNNNGGNNNNNNNNNCCCACCCNCNN-NACCANCCTNNNNNNCGNNNNGCAGCTTCANNNNGTNNNNNNANCGNNTGNANCNTTGCACGCCGTACGTCAGGGNNG-----------------------------------------------------------------------------------------------------------------------------------------------------------------------------------------------------------------------------------------------------------------------------------------------------------------------------------------------TCNCGAGG-----------GTGGGCAACCACAAACCCACGAGGGCAGAGTGCTGCTTGCTGCTGGCCAGGCCCCTGCGTGGGCCCAAGCTGGACTCTGGCCACTCCCTGGCCAGGCTTTGGGGAGGCCTGGAGTCATGGCCCCACAGGGCTTGAAGCCCGGGGCCGCCATTGACAGAG-GGACAAGCAATGGG-CTGGCTGAGGCCTGGGACCACTTGGCCTTCTCCTCGGAGAGCCTGCCTGCCTGGGCGGG-CCCGCCCGCCACCGCAGCCTCCCAGCTGCTCTCCGTGTCTCCANTCTCCAAGGGCGAATTCGTTTAAACCTGCAGGACTANNCCNNTANNNANNNNNNNN--------------------------------------------------------------------------------------------------------------------------------------------------------------------------------------------------------------------------------------------------------------------------------------------------------------------------------------------------------------------------------------------------------------------------------------------------------------------------------------------------------------------------------------------------------------------------------------------------------------------------------------------------------------------------------------------------------------------------------------------------------------------------------------------------------------------------------------------------------------------------------------------------------------------------------------------------------------------------------------------------------------------------------
>37-3-5-1_E05_039.ab1_(reversed)
---------------------------------------------------------------------------------------------------------------------------------------------------------------------------------------------------------------------------------------------------------------------------------------------------------------------------------------------------------------------------------------------------------NNNNNNNNNNNNNNNNNNNCNNNNNNNNNNNNNNNNNNNNNNNNNNANNNNNNNGNNNNNNNNNNNNNNNNNNNNNNNNNNNNNANNNNNNNNNNNNNNNNNNNCNNNNNNNNNNNNNNNNNNNNNNNNNNNNNNNNNNNTNNNNNNNNNNTNNTTNNNNTTNNTTNNTNNNNNNGNNNNNNNNNNNNNNNGTCNGNNNNNNNNTNNNNTNNNNNNNANTNNNNNCACNGGNNNGNNNATNCNCCNNNNNNNNNNCNNNNNNNNNNNNNNNNNNNNNNTANNNTNNNNNNCNNNNNCACANANANGNGANNNNNTTTNTNNNNTNTNNNNNTNTAANNTNNNNNNNNGTNTGATNTGGNNNNNNNNNTNANNNNNNNANNNNNATNGGNNNTNNNNNNNNTTNNNNNNNNNNNNGNNNNGNNNNNNNNGNNNNNNNGCNANNNNANTNNNNTNNNNCNNNNNNNTNNNTNTCNNNNCANGGNGTNNNANNNNNCNNNCANNGAANTNTAATNCGNNTNANNNNNNNNGNAATNNANNNNNANNNNCANTNNNNNNNCCNNNNNNNGACACNC-AGAGCANNNNNNNNNNNNNT--NNGGNGNGNGNG-NNNNNNCNNNCNNNCANNNNNTNTNTGNNTAGNNNNNNNANNNNTNNNNNCNTCNNNNNNNNNNNNNNNNTTNNCCNT-NTCNAAANGGNNNNNNCGNNNNNNNNNANNNNNTGNTNNNAANNNNNCNCN-TNTCNNNNNNNNNNNCNNCAAGNGNNNNCACANNNGNCNNNNCNCCCNCNNNCNNCNCNCNNCCCNCANNNNNAGCNNTNTNCCCANNNN-NNNNNNGNNCCNNNCNNNNNNNNNGNAGNNNNNNNNNNNNNCNNNNNGNNNGNNGCNNGCACGCNGNNCGTCAGGGTGG----------------------------------------------------------------------------------------------------------------------------------------------------------------------------------------------------------------------------------------------------------------------------------------------------------------------------------------------TCACGAGG-----------GTGGGCAACCACAAACCCACGAGGGCAGAGTGCTGCTTGCTGCTGGCCAGGCCCCTGCGTGGGCCCAAGCTGGACTCTGGCCACTCCCTGGCCAGGCTTTGGGGAGGCCTGGAGTCATGGCCCCACAGGGCTTGAAGCCCGGGGCCGCCATTGACAGAG-GGACAAGCAATGGA-CTGGCTGAGGCCTGGGACCACTTGGCCTTCTCCTCGGAGAGCCTGCCTGCCTGGGCGGG-CCCGCCCGCCACCGCAGCCTCCCAGCTGCTCTCCGTGTCTCCAATCTCCAAGGGCGAATTCGTTTAAACCTGCAGGACTANTCCNNTAGNNNNNNNNNNNN-------------------------------------------------------------------------------------------------------------------------------------------------------------------------------------------------------------------------------------------------------------------------------------------------------------------------------------------------------------------------------------------------------------------------------------------------------------------------------------------------------------------------------------------------------------------------------------------------------------------------------------------------------------------------------------------------------------------------------------------------------------------------------------------------------------------------------------------------------------------------------------------------------------------------------------------------------------------------------------------------------------------------------
>43-3-5-7_C06_044.ab1
----------------------------------------------------------------------------------------------------------------------------------------------------------------------------------------------------------------------------------------------------------------------------------------------------------------------------------------------------------------------------------------------------------------------------------------------------------------------------------------------------------------------------------------------------------------------------------------------------------------------------------------------------------------------------------------------------------------------------------------------------------------------------------------------------------------------------------------------------------------------------------------------------------------------------NNNNNNNNNNNCNAANGGGANTAGTCCTGCAGGTTTAAACGAATTCGCCCTTGCCATCCCCTTCTGTGAATGT-TAGACCCATGGGAGCAGCTG--GTCAGAGGGGAC-CCCGGCCTGGGGCCCCTAACCCTATGTAGCCTCAGTCTTCCCATCAGGCTCTCAGCTCAGCCTGAGTGTTGAGGCCCC-AGTGGCTGCTCTGGGGGCCTCCTGAGTTTCTCATCTGTGCCCCTCCCTCCC-TGGCCCAGGTGAAGGTGTGGTTCCAGAACCGGAGGACAAAGTACAAACGGCAGAAGCTGGAGGAGGAAGGGCCTGAGTCCGAGCAGAAGA-AGAAGGGCTCCCATCACATCAACCGGTGGCGCATTGCCACGAAGCAGGCCAATGGGGAGGACATCGATGTCACCTCCAAAAAAAGCACCGACTCGGTGCCACTTTTTCAAGTTGTAACGGACTAGCCTTATTTTAACTTGCTATTTCTACTCTAAAACAGTCATTGGAGGTGACATCGCTATAGTGAGTCGTATTAGGATCAAAAAAGCACCGACTCGGTGCCACTTTTTCAAGTTGATAACGGACTAGCCTTATT-TTAACTTGCTATTTCTAGCTCTAAAACAGTCATTGGAGGTGACATCGCTATAGTGAGTCGTATTAGGNNNACCCTCGTGAACNACCCTGACNNNNNNNNNNN--------------------------------------------------------------------------------------------------------------------------------------------------------------------------------------------------------------------------------------------------------------------------------------------------------------------------------------------------------------------------------------------------------------------------------------------------------------------------------------------------------------------------------------------------------------------------------------------------------------------------------------------------------------------------------------------------------------------------------------------------------------------------------------------------------------------------------------------------------------------------------------------------------------------------------------------------------------------------------------------------------------------------------------------------------------------------------------------------------------------------------------------------------------------------------------------------------------------------------------------------------------------------------------------------------------------------------------------------------------------------------------------------------------------------------------------------------
>44-3-5-8_D06_042.ab1
----------------------------------------------------------------------------------------------------------------------------------------------------------------------------------------------------------------------------------------------------------------------------------------------------------------------------------------------------------------------------------------------------------------------------------------------------------------------------------------------------------------------------------------------------------------------------------------------------------------------------------------------------------------------------------------------------------------------------------------------------------------------------------------------------------------------------------------------------------------------------------------------------------------------------NNNNNNNNNNNNNAAAGGGNCTAGTCCTGNAGGTTTAAACGAATTCGCCCTTGCCATCCCCTTCTGTGAATGT-TAGACCCATGGGAGCAGCTG--GTCAGAGGGGAC-CCCGGCCTGGGGCCCCTAACCCTATGTAGCCTCAGTCTTCCCATCAGGCTCTCAGCTCAGCCTGAGTGTTGAGGCCCC-AGTGGCTGCTCTGGGGGCCTCCTGAGTTTCTCATCTGTGCCCCTCCCTCCC-TGGCCCAGGTGAAGGTGTGGTTCCAGAACCGGAGGACAAAGTACAAACGGCAGAAGCTGGAGGAGGAAGGGCCTGAGTCCGAGCAGAAGA-AGAAGGGCTCCCATCACATCAACCGGTGGCGCATTGCCACGAAGCAGGCCAATGGGGAGGACATCGATGTCACCTCCAAAAAAAGCACCGACTCGGTGCCACTTTTTCAAGTTGTAACGGACTAGCCTTATTTTAACTTGCTATTTCTACTCTAAAACAGTCATTGGAGGTGACATCGCTATAGTGAGTCGTATTAGGATCAAAAAAGCACCGACTCGGTGCCACTTTTTCAAGTTGATAACGGA-CTAGCCTTATTTTAACTTGCTATTTCTAGCTCTAAAACAGTCATTGGAGGTGACATCGCTATAGTGAGTCGTAT-TAGGANCCNCCCTNCGTGNNNNNNNNNNNGNACGGNCTNNAANNNNNNTGGGNNNCNGGGNNNNNNNTTNANNNCNGNNNACNNNANNNCGNNNNNNNNNNNNNTNNNNNNNCNNNNNNNNACANNNNGNNGNGNNNGGNNNNNNNNGTGNNNGNANNNNNGNNNNNNGNNNNGNGNCACNTCNNCGNNNNNNNNGNNTGNNNNANAANNNNNNNANNNNNNANNNNNNTNNNNNNCANNNNNNNNNNNNNNNNNANNNNNNNNNNNNNNNNNNNNNNNNNNNNNNNNANNNNNNNNNNNNNNNNNNNNNNTGNNANNNNNNNNATNNNNNNNNTNNNNGNNNNNNGGNNNNNGAGNNNNNNNNNNNNNNNNGNNNGNNNNNNNNNNNNNNNNNNNNNNNCNNNNNNNNNNNNNNNNNNNNNNTNNNGAANNAAGNNNNNNNNNNNNNNNNNNNNNNNNNNNNNNNNNNNNNCGNNNNNNNNNNNNNNNNCTGNANNNCNNNNCNNNNNNNNNNNNNNNNNNNNNNNNNNNCNNNNNNNNNNNNNNNNANNNNNNNNNNNNNNNNNNNNNNNNNNNNNNNNNANNNNNNNNNNNNNTNNNNNNNNNNNNNNNNNNNNNNNNNNNNNNNNNNNNNNNNNNNN-----------------------------------------------------------------------------------------------------------------------------------------------------------------------------------------------------------------------------------------------------------------------------------------------------------------------------------------------------------------------------------------------------------------------------------------------------------------------------------------------------------------------------------------------------------------------------------------------------------------------------------------------------------------------------------------------------------------------------------------------------------------------------------------------------------------------------
>40-3-5-4_H05_033.ab1
-------------------------------------------------------------------------------------------------------------------------------------------------------------------------------------------------------------------------------------------------------------------------------------------------------------------------------------------------------------------------------------------------------------------------------------------------------------------------------------------------------------------------------------------------------------------------------------------------------------------------------------------------------------------------------------------------------------------------------------------------------------------------------------------------------------------------------------------------------------------------------------------------------------------------------NNNNNNNNNNNTAAAGGGACTAGTCCTGCAGGTTTAAACGAATTCGCCCTTCATCCCCTTCTGTGAATGT-TAGACCCATGGGAGCAGCTG--GTCAGAGGGGAC-CCCGGCCTGGGGCCCCTAACCCTATGTAGCCTCAGTCTTCCCATCAGGCTCTCAGCTCAGCCTGAGTGTTGAGGCCCC-AGTGGCTGCTCTGGGGGCCTCCTGAGTTTCTCATCTGTGCCCCTCCCTCCC-TGGCCCAGGTGAAGGTGTGGTTCCAGAACCGGAGGACAAAGTACAAACGGCAGAAGCTGGAGGAGGAAGGGCCTGAGTCCGAGCAGAAGA-AGAAGGGCTCCCATCACATCAACCGGTGGCGCATTGCCACGAAGCAGGCCAATGGGGAGGACATCGATGTCACCTCCAAAAAAAGCACCGACTCGGTGCCACTTTTTCAAGTTGTAACGGACTAGCCTTATTTTAACTTGCTATTTCTACTCTAAAACAGTCATTGGAGGTGACATCGCTATAGTGAGTCGTATTAGGATCAAAAAAGCACCGACTCGGTGCCACTTTTTCAAGTTGATAACGGA-CTAGCCTTATTTTAACTTGCTATTTCTAGCTCTAAAACAGTCATTGGAGGTGACATCGCTATAGTGAGTCGTAT-TANNNNNNNCCCNNNNGNNNNNNNNNNNGNNNNNNNGNNNNNNNNNNNNNGNNNTCGNGNGNAGCGNNCTGANNNNNNGNNCNNNNNNNANNNGNNTGNNNNNNCNGNGTGNNANCNNNNNNGACNNNNNNNAGCGNNGTNNNNNNNNNTGACTGNNNNNNGCNCNNNNNNNNNNGNNNNNNTNNGNNNNGTNGNNANCACCNTNAANNNGNGNNCNNNNNNNNGNTNNACNNNNNGNNNNNNNNNNNNNNNNNNNNNNNNANNNNNNNNNNNANNNNNNNNNNNNNNNNNNNNNNNNNNNNNNNNNNNNNNNNNNNNNNNNNACANGNANNNNNNNNGNNNNNNNNNANNTNGNNNGNNNNNNNNNNNNCNNNNNNNTNNNNNNGNNNNNTANNNNNNNNNNNNNCNNNNANNANNNNNNNNNNNNTNNCNNNNNNNNNNNNNNNNNNNNNNNNNNNNNNNNNNANCANNNNNNNNANNNNNNNNNNNNNNNNNNNNNNNNNNNNNNNAGNGNNAGNNNNNNNNNNNNNNNNNNNNNNNCNNNNNNNNNNNNNNNNNNNNNNNNNNNATNNNNNNNNNNNNNNNNNNNNNNNNNNNNNNNNNNNNNTNNNNNNNNNNNNNNNNNTNANNNNNNNNNNNNNNNNNNNNNNANNNNNNNNNN---------------------------------------------------------------------------------------------------------------------------------------------------------------------------------------------------------------------------------------------------------------------------------------------------------------------------------------------------------------------------------------------------------------------------------------------------------------------------------------------------------------------------------------------------------------------------------------------------------------------------------------------------------------------------------------------------------------------------------------------------------------------------------------------------------
>37-3-5-11_E05_039.ab1
-----------------------------------------------------------------------------------------------------------------------------------------------------------------------------------------------------------------------------------------------------------------------------------------------------------------------------------------------------------------------------------------------------------------------------------------------------------------------------------------------------------------------------------------------------------------------------------------------------------------------------------------------------------------------------------------------------------------------------------------------------------------------------------------------------------------------------------------------------------------------------------------------------------------------------NNNNNNNNNNNNNNNNGGNNTAGTCCTGCAGGTTTAAACGAATTCGCCCTTGCCATCCCCTTCTGTGAATGT-TAGACCCATGGGAGCAGCTG--GTCAGAGGGGAC-CCCGGCCTGGGGCCCCTAACCCTATGTAGCCTCAGTCTTCCCATCAGGCTCTCAGCTCAGCCTGAGTGTTGAGGCCCC-AGTGGCTGCTCTGGGGGCCTCCTGAGTTTCTCATCTGTGCCCCTCCCTCCC-TGGCCCAGGTGAAGGTGTGGTTCCAGAACCGGAGGACAAAGTACAAACGGCAGAAGCTGGAGGAGGAAGGGCCTGAGTCCGAGCAGAAGA-AGAAGGGCTCCCATCACATCAACCGGTGGCACATTGCCACGAAGCAGGCCAATGGGGAGGACATCGATGTCACCTCCAAAAAAAGCACCGACTCGGTGCCACTTTTTCAAGTTGTAACGGACTAGCCTTATTTTAACTTGCTATTTCTACTCTAAAACAGTCATTGGAGGTGACATCGCTATAGTGAGTCGTATTAGGATCAAAAAAGCACCGACTCGGTGCCACTTTTTCAAGTTGATAACGGA-CTAGCCTTATTTTAACTTGCTATTTCTAGCTCTAAAACAGTCATTGGAGGTGACATCGCTATAGTGAGTCGTAT-TANNNNNNNNCCNNNNNNNNNNNNNNNNNNNNNANGGNNTGCNNNTTNNNGGNNNTCNNNGNNAGCNNNNAANNCNNCTGCNNNCCNNNNNNNNNGGNNNNNNNNNNNGGNNNGNNTCNTGNNTNNNNNNNNCNNCNNNGGNNGGACAGNNNNNNNGNCNNGNNNNANNGNNAGANNTNGNNNGNNNNNCTCNNNNNNNGNTNNGNNNNNNNNTTNNNANAGNNNNNNNGNNNNNGNNNNNNNNCCNNNTCCNAANNCNNNNNCNNCNNNANNGNNTNNNNNNTTNTANNNNNNNGATNNNNNNNNGNNNACNNNNNNNNNANNNNNNGNNNGNNNNNNNNNNNTANNGATATAGNNGNNNGNNNNNNNNNNNNNNNNATNNNNNNNNNNNNNTGNNGGNNNNNNNNNNNNGNNATGCNNNNNNGNNNNNNTNNNNNCANNNTNNNNNNNNNANNNNNNNTNNNANNGNNNNNNNTNNNNTANNGNNNNNANNNNNNNCNNNGNNNNNNNNNNNNNGNNNTNNNNGNNNNNNNNNNNANNNNNNNNNNNNNNNNNNNNNNNNNNNNNNNNNNNNNNNNNNNNNNNNNNNNNNNNNNNNNNNNNNNNNNNNTNNNNNNNNNNNNNNNNNNNNNNNNNNNNANNNNNNNNNNNGNNNANNCNNNNNNNNNNNNNNNNNNNNNNNN-----------------------------------------------------------------------------------------------------------------------------------------------------------------------------------------------------------------------------------------------------------------------------------------------------------------------------------------------------------------------------------------------------------------------------------------------------------------------------------------------------------------------------------------------------------------------------------------------------------------------------------------------------------------------------------------------------------------------------------------------------------------------------------
>40-3-5-14_H05_033.ab1
---------------------------------------------------------------------------------------------------------------------------------------------------------------------------------------------------------------------------------------------------------------------------------------------------------------------------------------------------------------------------------------------------------------------------------------------------------------------------------------------------------------------------------------------------------------------------------------------------------------------------------------------------------------------------------------------------------------------------------------------------------------------------------------------------------------------------------------------------------------------------------------------------------------------------NNNNNNNNNNNNNNNNNNGGNNTAGTCCTGCAGGTTTAAACGAATTCGCCCTTGCCATCCCCTTCTGTGAATGT-TAGACCCATGGGAGCAGCTG--GTCAGAGGGGAC-CCCGGCCTGGGGCCCCTAACCCTATGTAGCCTCAGTCTTCCCATCAGGCTCTCAGCTCAGCCTGAGTGTTGAGGCCCC-AGTGGCTGCTCTGGGGGCCTCCTGAGTTTCTCATCTGTGCCCCTCCCTCCC-TGGCCCAGGTGAAGGTGTGGTTCCAGAACCGGAGGACAAAGTACAAACGGCAGAAGCTGGAGGAGGAAGGGCCTGAGTCCGAGCAGAAGA-AGAAGGGCTCCCATCACATCAACCGGTGGCGCATTGCCACGAAGCAGGCCAATGGGGAGGACATCGATGTCACCTCCAAAAAAAGCACCGACTCGGTGCCACTTTTTCAAGTTGTAACGGACTAGCCTTATTTTAACTTGCTATTTCTACTCTAAAACAGTCATTGGAGGTGACATCGCTATAGTGAGTCGTATTAGGATCAAAAAAGCACCGACTCGGTGCCACTTTTTCAAGTTGATAACGGA-CTAGCCTTATTTTAACTTGCTATTTCTAGCTCTAAAACAGTCATTGGAGGTGACATCGCTATAGTGAGTCGTAT-TANNNNNNNCNNNNNNNNNNNNNNNNNNNNNNANNNNNNGNNNGTTNAANANNNNCNGNGTNANNNGNATGANGNNNNNNACTNNNGNNNNNNNNGNNNNNNNNNNNGGNCGNNNTNNANNCNNGACNNNNNNNNNNNNAANNNNCTNGNCNTGNNNGNNNTANCGNNTGNNACNNNNNNGNTNAAANNNGNNNAGTGNGNNNNNNTCNNNNNNNTNGNNNNNCNNTGNNNNNNNNNTNNNNNNNNNNACNNANCGNNNCNNTANNGNNNNNANCNNNNNNGANNGNNTGAGNGTGNNNNNNNNNNNNTGNNNGNNNNNNNNNGGNNNNGNNNNGNNNNNGNNNNNGNGNNNNNNNGNCNNNNNNNNNNNNCTNNNNNNNNNNNNNNNNNNNNNNNNTNNNNNNNNNNNNNNANNNNNNNNGNNNNNNNNNNNNNNNNGNNNNNNGNNNTCNNNNNNNNNNNNNNNNNNNNNNNNNNTGNNNNNNNNNNNNNNNNNNNNNNNNNNNNNNNNNNNNNNNNNNNNNNNNNNNTNNNNGNNNNNNNNNNNNNNNNNNNGNNNNNNNTNTTNNNNNNNNNNNNNNNNNNNNNNNNNNNNNNNNNNNTNNNNNNTNNNNNNNNNNNNNNNNNNNNNNNNNNNNNNNNNNNNNNAANNNNNNNNN-----------------------------------------------------------------------------------------------------------------------------------------------------------------------------------------------------------------------------------------------------------------------------------------------------------------------------------------------------------------------------------------------------------------------------------------------------------------------------------------------------------------------------------------------------------------------------------------------------------------------------------------------------------------------------------------------------------------------------------------------------------------------------------------------------------
>38-3-5-12_F05_037.ab1
---------------------------------------------------------------------------------------------------------------------------------------------------------------------------------------------------------------------------------------------------------------------------------------------------------------------------------------------------------------------------------------------------------------------------------------------------------------------------------------------------------------------------------------------------------------------------------------------------------------------------------------------------------------------------------------------------------------------------------------------------------------------------------------------------------------------------------------------------------------------------------------------------------------------------NNNNNNNNNNNNNCTANNGGANTAGTCCTGCAGGTTTAAACGAATTCGCCCTTGCCATCCCCTTCTGTGAATGT-TAGACCCATGGGAGCAGCTG--GTCAGAGGGGAC-CCCGGCCTGGGGCCCCTAACCCTATGTAGCCTCAGTCTTCCCATCAGGCTCTCAGCTCAGCCTGAGTGTTGAGGCCCC-AGTGGCTGCTCTGGGGGCCTCCTGAGTTTCTCATCTGTGCCCCTCCCTCCC-TGGCCCAGGTGAAGGTGTGGTTCCAGAACCGGAGGACAAAGTACAAACGGCAGAAGCTGGAGGAGGAAGGGCCTGAGTCCGAGCAGAAGA-AGAAGGGCTCCCATCACATCAACCGGTGGCGCATTGCCACGAAGCAGGCCAATGGGGAGGACATCGATGTCACCTCCAA----------------------------------------------------------------------------------------------------------------------------------------------------------------------------------------------------------------------------------------------------------------------------------------------------------------------------------------------T-----GG-----------ANGCCACTANGNNGGGCNANNNNNNNNNCNNGANGNNNNANNGCTGNTTGNTGNTGGNCNNNNNCCTGNNNGNNCCCAANNTGNANTNNNNNNNNTCNNTGNNCAGNNNTNNNNNANNNNTGNAGTCNTGNNCNCNCAGGNNTTNNNNNNNGNNNNCNCNNTTNANNNAN-NNACAANNNNTGNN-NTGNNTGANNNCTGNGANCNNTTGNNCTTCTCNTCNNANANNCTGNCTGNNTGNNNGNNNCNNCCNCGNNNNCNNNNCCTCCCAGCTGCTCTCCGTGTCTCCAATCTCCAAGGGCGAATTCGCGGCCGCTAAATTCAATTCGCCCTATAGTGAGTCGTATTACAATTCACTGGNCGTCGTTTTACAACGTCGTGACTGGGAAAACCCTGGCGTTACCCAACTTAATCGCCTTGCAGCACATCCCCCTTTCGCCAGCTGGCGTAATANCGAAGANGCCCGCACCGATCGCCCTTCCCAACAGTTGCGCANNNTATACGTACGGCAGTTTNNNNTTTACACCTANNAAAGAGANAGCCGTNATCGTCTGTTTGNNNNTGTACAGAGTGATATTATTGACACGCCGGGGNGANNNATGGNNNNCCCCCNNNNNNNN-CACGTCTGCTGNCNNNNNNAAGTCTNCCNNNNNNTTNCNNNNNNCANATCGNGGNNNAANNTGGNNNATGATNANNNCCNNNNNNNNNNNNNNNNNNNCNTTNNNNNNNNNNAANNNNNNNNTNNNNNNNNNCNNNNNNNNNNNNNNNNNNNNNNNNNNNNNNNANNNNNNNNNGGGGANNNNNNNAA---------------------------------------------------------------------------------------------------------------------------------------------------------------------------------------------------------------------------------------------------------------------------------------------------------------------------------------------------------------------------------------------------------------------------------------------------------------------------------------------------------------------------------------
