# Supplementary material for: Non-homologous DNA increases gene disruption efficiency by altering DNA repair outcomes
Source: Nat Commun. 2016 Aug 17;7:12463. doi: 10.1038/ncomms12463 (PMC4992056; doi:10.1038/ncomms12463)
Supplement: Supplementary Data 3 — Zip archive containing FASTA alignments used to generate Figure 2 and Supplementary Figure 3 [file ncomms12463-s4.zip › 3-8.fasta]

>Reference
--------------------------------------------------------------------------------------------------------------------------------------------------------------------------------------------------------------------------------------------------------------------------------------------------------------------------------------------------------------------------------------------------------------------------------------------------------------------------------------------------------------------------------------------------------------------------------------------------------------------------------------------------------------------------------------------------------------------------------------------------------------------------------------------------------------------------------------------------------------------------------------------------------------------------------------------------------------------------------------------------------------------------------GCCATCCCCTTCTGTGAATGTTAGACCCATGGGAGCAGCTGGTCAGAGGGGACCCCGGCCTGGGGCCCCTAACCCTATGTAGCCTCAGTCTTCCCATCAGGCTCTCAGCTCAGCCTGAGTGTTGAGGCCCCAGTGGCTGCTCTGGGGGCCTCCTGAGTTTCTCATCTGTGCCCCTCCCTCCCTGGCCCAGGTGAAGGTGTGGTTCCAGAACCGGAGGACAAAGTACAAACGGCAGAAGCTGGAGGAGGAAGGGCCTGAGTCCGAGCAGAAGAAGAAGGGCTCCCATCACATCAACCGGTGGCGCATTGCCACGAAGCAGGCCAATGGGGAGGACATCGATGTCACCTCCAATG-------ACTAGGGTGGGCAACCACAAACCCACGAGGGCAGAGTGCTGCTTGCTGCTGGCCAGGCCCCTGCGTGGGCCCAAGCTGGACTCTGGCCACTCCCTGGCCAGGCTTTGGGGAGGCCTGGAGTCATGGCCCCACAGGGCTTGAAGCCCGGGGCCGCCATTGACAGAGGGACAAGCAATGGGCTGGCTGAGGCCTGGGACCACTTGGCCTTCTCCTCGGAGAGCCTGCCTGCCTGGGCGGGCCCGCCCGCCACCGCAGCCTCCCAGCTGCTCTCCGTGTCTCCAATCTCC-------------------------------------------------------------------------------------------------------------------------------------------------------------------------------------------------------------------------------------------------------------------------------------------------------------------------------------------------------------------------------------------------------------------------------------------------------------------------------------------------------------------------------------------------------------------------------------------------------------------------------------------------------------------------------------------------------------------------------------------------------------------------------------------------------------------------------------------------------------------------------------------------------------------------------------------------------------------------------------------------------------------------------------------------------------------------------------------------------------------------------------------------------------------------------------------------------------------------------------------------------------------------------------------------------------------------------------------------------------------------------------------------------------------------------------------------------------------------------------------------------------------------------------------------------
>69-3-8-13_E09_071.ab1_(reversed)
------------------------------------------------------------------------------------------------------------------------------------------------------------------------------------------------------------------------------------------------------NNNNNNNNNNNNNNNNNNNNTNNNNNNNNNNNNNANNNNNNNNNCNANNTANANNNNNNNNNNNNNANNNCNNNNNNNCNNNNNNNNNNNNNNNNNNNNNNNNTTTTCCNNNNNNNNNNNNNNNCNNNNNNNNNNNNNNNNNNNGGGNNNNNNCNNNNTTTNNNNGNNNNNNNTTTNNNNNNNAANNNNNNNNNNGNNGNNNCNTTTTNNNTNNNNNNNNNCCNGNNNNNTNNATTNCCCNNNANNNCNNGTTAAAGGN-NNTTTTGNNNNCATTTTNNNNGGGGNNNANNNCAGCCNNTTTTTCCCCGNNAACGGAGACCGGCNNACTGGCCATNTCGGTGGTCATCATGCGCCAGCTTTCATCCCCGATATGCACCACCGGGTAAAGTTCACGGGAGACTTTATCTGACAGCAGACGTGCACTGGCCAGGGGGATCACCATCCGTCGCCCCGGCGTGTCAATAATATCACTCTGTACATCCACAAACAGACGATAACGGCTCTCTCTTTTATAGGTGTAAACCTTAAACTGCCGTACGTATAGGCTGCGCAACTGTTGGGAAGGGCGATCGGTGCGGGCCTCTTCGCTATTACGCCAGCTGGCGAAAGGGGGATGTGCTGCAAGGCGATTAAGTTGGGTAACGCCAGGGTTTTCCCAGTCACGACGTTGTAAAACGACGGCCAGTGAATTGTAATACGACTCACTATAGGGCGAATTGAATTTAGCGGCCGCGAATTCGCCCTT--------CTTCTGTGAATGTTAGACCCATGGGAGCAGCTGGTCAGAGGGGACCCCGGCCTGGGGCCCCTAACCCTATGTAGCCTCAGTCTTCCCATCAGGCTCTCAGCTCAGCCTGAGTGTTGAGGCCCCAGTGGCTGCTCTGGGGGCCTCCTGAGTTTCTCATCTGTGCCCCTCCCTCCCTGGCCCAGGTGAAGGTGTGGTTCCAGAACCGGAGGACAAAGTACAAACGGCAGAAGCTGGAGGAGGAAGGGCCTGAGTCCGAGCAGAAGAAGAAGGGCTCCCATCACATCAACCGGTGGCGCATTGCCACGAAGCAGGCCAATGGGGAGGACATCGATGTCAC---------------ACTAGGGTGGGCAACCACAAACCCACGAGGGCAGAGTGCTGCTTGCTGCTGGCCAGGCCCCTGCGTGGGCCCAAGCTGGACTCTGGCCACTCCCTGGCCAGGCTTTGGGGAGGCCTGGAGTCATGGCCCCACAGGGCTTGAAGCCCGGGGCCGCCATTGACAGAGGGACAAGCAATGGGCTGGCTGAGGCCTGGGACCACTTGGCCTTCTCCTCGGAGAGCCTGCCTGCCTGGGCGGGCCCGCCCGCCACCGCAGCCTCCCAGCTGCTCTCCGTGTCTCCAATCTCCAAGGGCGAATTCGTTTAAACCTGCAGGACTNGNCCCTTTAG-GAGTNNCNNCN--------------------------------------------------------------------------------------------------------------------------------------------------------------------------------------------------------------------------------------------------------------------------------------------------------------------------------------------------------------------------------------------------------------------------------------------------------------------------------------------------------------------------------------------------------------------------------------------------------------------------------------------------------------------------------------------------------------------------------------------------------------------------------------------------------------------------------------------------------------------------------------------------------------------------------------------------------------------------------------------------------------------------------------------------------------------------------------------------------------------------------------------------------------------------------------------------------------------------------------------------------------------------------------------------------------------------------------------------------------------------------------------------------------------------------------------------------------------------------------------------
>68-3-8-2_D09_073.ab1
----------------------------------------------------------------------------------------------------------------------------------------------------------------------------------------------------------------------------------------------------------------------------------------------------------------------------------------------------------------------------------------------------------------------------------------------------------------------------------------------------------------------------------------------------------------------------------------------------------------------------------------------------------------------------------------------------------------------------------------------------------------------------------------------------------------------------------------------------------------------------------------------------------------------------------------------------------------------------NNNNNNNNNNNCNNNNNGGACTAGTCCTGCAGGTTTAAACGAATTCGCCCTTGCCATCCCCTTCTGTGAATGTTAGACCCATGGGAGCAGCTGGTCAGAGGGGACCCCGGCCTGGGGCCCCTAACCCTATGTAGCCTCAGTCTTCCCATCAGGCTCTCAGCTCAGCCTGAGTGTTGAGGCCCCAGTGGCTGCTCTGGGGGCCTCCTGAGTTTCTCATCTGTGCCCCTCCCTCCCTGGCCCAGGTGAAGGTGTGGTTCCAGAACCGGAGGACAAAGTACAAACGGCAGAAGCTGGAGGAGGAAGGGCCTGAGTCCGAGCAGAAGAAGAAGGGCTCCCATCACATCAACCGGTGGCGCATTGCCACGAAGCAGGCCAATGGGGAGGACATCGATGTCAC---------------ACTAGGGTGGGCAACCACAAACCCACGAGGGCAGAGTGCTGCTTGCTGCTGGCCAGGCCCCTGCGTGGGCCCAAGCTGGACTCTGGCCACTCCCTGGCCAGGCTTTGGGGAGGCCTGGAGTCATGGCCCCACAGGGCTTGAAGCCCGGGGCCGCCATTGACAGAGGGACAAGCAATGGGCTGGCTGAGGCCTGGGACCACTTGGCCTTCTCCTCGGAGAGCCTGCCTGCCTGGGCGGGCCCGCCCGCCACCGCAGCCTCCCAGCTGCTCTCCGTGTCTCCAATCTCCAAGGGCGAATTCGCGGCCGCTAAATTCAATTCGCCCTATAGTGAGTCGTATTACAATTCACTGGCCGTCGTTTTACAACGTCGTGACTGGGAAANCCCTGGCGTTACCCAACTTAATCGCCTTGCAGCACATCCCCCTTTCGCCAGCTGGCGTAATAGCGAAGAGGCCCGCACCGATCGCCCTTCCCAACAGTTGCGCAGCCTATACGTACGGCAGTTTAAGGTTTACACCTATAAAAGAGAGAGCCGTTATCGTCTGTTTGTGGATGTACAGAGTGATATTATTGACACGCCGGGGCGACGGATGGTGATCCCCCTGGCCAGTGCACGTCTGCTGTCAGATAAAGTCTCCCGTGAACTTTACCCGGTGGTGCATATCGGGGATGAAAGCTGGCGCATGATGACCACCGATATGGCCAGTGTGCCGGTCTCCGTTATCGGGGANNNNNNGGCTGNNNTCAGCCACCGNNAAAATGANNTCAAAAANNCCNTTAACNTGNNNTNNNGGGNNN-NNNAANNNNCNGGNNNNNNNTTNNNAAANNGGANNTNCCNNNANNNCNTTTNNNNNNAAAANNCNNNNNNNNAAANNNGNNNNNNACCNNNNNNNNNNNNNNNNNNGGNNNNNN--NNNNNANGGGAANNNNNNNNNNNANNNAAAANNGGNNNNTNNNNGGGNNCTNNNNNNNNNNNNNNNNNGNNNGTNNNNNNNNNNNNNNNNNNNNNNNNNNNNNNGGNNCCCNNNNNNNNNNGNNANNNNCNNANNNNNNNNNNNNNNNNNNNNNNNNNNNNNNNNNNNNNNNNNNNNNNNNNNNNNNNNNNNNNNNNNNNNNNNNNNNNNNNNNNNNNNNNNNANNNNNNNNNNNNNNNNNNNNNNNNNNNNNNNNNNNNNNNNNNNNNNNNNNNNNNNNNNNNNNNNNNNNNNNNNNNNNNNNNNNNNNNNNNNNNNNNNNNNNNNNNNNNNNNNNN-------------------------------------------------------------------------------------------------------------------------------------------------------------------------------------------------------------------------------------------------------------------------------------------------------------------------------------------------------------------------------------------------------------------------------------------------------------------------------------------------------------------------------------------------
>67-3-8-1_C09_075.ab1_(reversed)
NCNNNNNNNNNNNNNNNNNNNNNNNNNNNNNNNNNNNNNNNNNNNNNNNNNNNNNNNNNNNNNNNNNNNNNNNNNNNNNNNNNNNNNNCNCCNNNNNNNNNNNNNNNNNNNNNNNNNNNNNNNNNNNNNNNNNNNNNNNNNNNNNNNNNNNNNNNNNNNNNNNNNNNNNNNNNNNNNNNNNNNNNNNNNNNNCNNNNNNNNNNNNNNNNNNNNNNNNNNNNNNNNNNNNNNNNNNNNNNNNNNNNNNNNGNNNNNNNNNNNNNNNNTNNNNNNNNNNNNNNNNNNNANNANCNNNNNNNNNNNNNNNNNNNNNNNNNNNNNNNNANNNNNNNNNNNNNTNTNNNGNNNNNNNTTTNNNCNNNNNNANNNNCNNNNNNNNNNNNNNNNNNNNGGNNNNNNNCNNTTTTNGGNNNNNNNNNTTTNCNNNNNAANNANNNNNNNNNGNTCCTTTTNNNNTNNNNNNNNCCNNNNNNNNNNNNNNCCCCNNNNNNNNNGTTAANNGNNN-NTTTNANGNNANTTTNNNNGGGGNNNNNNNCNNNCCNNNTTTTNCCCNNNAANGGNNNCCGGNNCNNCNGNCCANNTCGGTGGTNNTCATGNNCCAGCTTTCNTCCCCGATATGCACCACCGGGTAAAGTTCACGGGAGACTTTATNTGACAGCAGACGTGCACTGGCCAGGGGGATCACCATCCGTCGCCCCGGCGTGTCAATAATATCACTCTGTACATCCACAAACAGACGATAACGGCTCTCTCTTTTATAGGTGTAAACCTTAAACTGCCGTACGTATAGGCTGCGCAACTGTTGGGAAGGGCGATCGGTGCGGGCCTCTTCGCTATTACGCCAGCTGGCGAAAGGGGGATGTGCTGCAAGGCGATTAAGTTGGGTAACGCCAGGGTTTTCCCAGTCACGACGTTGTAAAACGACGGCCAGTGAATTGTAATACGACTCACTATAGGGCGAATTGAATTTAGCGGCCGCGAATTCGCCCTTGCCATCCCCTTCTGTGAATGTTAGACCCATGGGAGCAGCTGGTCAGAGGGGACCCCGGCCTGGGGCCCCTAACCCTATGTAGCCTCAGTCTTCCCATCAGGCTCTCAGCTCAGCCTGAGTGTTGAGGCCCCAGTGGCTGCTCTGGGGGCCTCCTGAGTTTCTCATCTGTGCCCCTCCCTCCCTGGCCCAGGTGAAGGTGTGGTTCCAGAACCGGAGGACAAAGTACAAACGGCAGAAGCTGGAGGAGGAAGGGCCTGAGTCCGAGCAGAAGAAGAAGGGCTCCCATCACATCAACCGGTGGCGCATTGCCACGAAGCAGGCCAATGGGGAGGACATCGATGTCACCTCCAATGTTGTCCAACTAGGGTGGGCAACCACAAACCCACGAGGGCAGAGTGCTGCTTGCTGCTGGCCAGGCCCCTGCGTGGGCCCAAGCTGGACTCTGGCCACTCCCTGGCCAGGCTTTGGGGAGGCCTGGAGTCATGGCCCCACAGGGCTTGAAGCCCGGGGCCGCCATTGACAGAGGGACAAGCAATGGGCTGGCTGAGGCCTGGGACCACTTGGCCTTCTCCTCGGAGAGCCTGCCTGCCTGGGCGGGCCCGCCCGCCACCGCAGCCTCCCAGCTGCTCTCCGTGTCTCCAATCTCCAAGGGCGAATTCGTTTAAACCTGCAGGACTANTCCCTTTNGNNNNNNNNNN----------------------------------------------------------------------------------------------------------------------------------------------------------------------------------------------------------------------------------------------------------------------------------------------------------------------------------------------------------------------------------------------------------------------------------------------------------------------------------------------------------------------------------------------------------------------------------------------------------------------------------------------------------------------------------------------------------------------------------------------------------------------------------------------------------------------------------------------------------------------------------------------------------------------------------------------------------------------------------------------------------------------------------------------------------------------------------------------------------------------------------------------------------------------------------------------------------------------------------------------------------------------------------------------------------------------------------------------------------------------------------------------------------------------------------------------------------------------------------------------------
>72-3-8-16_H09_065.ab1_(reversed)
---------------------------------------------------------------------------------------------------------------------------------------------------------------------------------------------------------------------------------------------------------------------------------------------------------------------------------NNNNTNNNNNNNNNNNNNNGNNNNNNNTTCTNCNNNNNNNNNNCANGCNNGNNNNNNNNNNNNNNNNGGGNNNNNNNNNTTTTGGCNNNNTNNNNNTNNNNNNGNAAANNNNTTNANNGNNNNNNCNNTTNNATANNNNNNNNNNNNNNTTTTNTTTNNCCCNNNANNNNNNNNNNAAGGNNNN-TTTNNNNNNNNNNTNNNCNGGGGGNNNNNNNNNNNCCNTTTCTTNCCCNNNNNNNNNNNCNGNNCCNCNGNCCNNNNNNNNNGNCATCATGNGCCAGNTTTNNTCCCCGANNNGNNNCCCCGGGTAAAGTTCNNGGGAGACTTTNTNTGACAGCAGACGTGCACTGGCCAGGGGGATCACCATCCGTCGCCCCGGCGTGTCAATAATATCACTCTGTACATCCACAAACAGACGATAACGGCTCTCTCTTTTATAGGTGTAAACCTTAAACTGCCGTACGTATAGGCTGCGCAACTGTTGGGAAGGGCGATCGGTGCGGGCCTCTTCGCTATTACGCCAGCTGGCGAAAGGGGGATGTGCTGCAAGGCGATTAAGTTGGGTAACGCCAGGGTTTTCCCAGTCACGACGTTGTAAAACGACGGCCAGTGAATTGTAATACGACTCACTATAGGGCGAATTGAATTTAGCGGCCGCGAATTCGCCCTTGCCATCCCCTTCTGTGAATGTTAGACCCATGGGAGCAGCTGGTCAGAGGGGACCCCGGCCTGGGGCCCCTAACCCTATGTAGCCTCAGTCTTCCCATCAGGCTCTCAGCTCAGCCTGAGTGTTGAGGCCCCAGTGGCTGCTCTGGGGGCCTCCTGAGTTTCTCATCTGTGCCCCTCCCTCCCTGGCCCAGGTGAAGGTGTGGTTCCAGAACCGGAGGACAAAGTACAAACGGCAGAAGCTGGAGGAGGAAGGGCCTGAGTCCGAGCAGAAGAAGAAGGGCTCCCATCACATCAACCGGTGGCGCATTGCCACGAAGCAGGCCAATGGGGAGGACATCGATGTCACCTCCAATGTTGTCCAACTAGGGTGGGCAACCACAAACCCACGAGGGCAGAGTGCTGCTTGCTGCTGGCCAGGCCCCTGCGTGGGCCCAAGCTGGACTCTGGCCACTCCCTGGCCAGGCTTTGGGGAGGCCTGGAGTCATGGCCCCACAGGGCTTGAAGCCCGGGGCCGCCATTGACAGAGGGACAAGCAATGGGCTGGCTGAGGCCTGGGACCACTTGGCCTTCTCCTCGGAGAGCCTGCCTGCCTGGGCGGGCCCGCCCGCCACCGCAGCCTCCCAGCTGCTCTCCGTGTCTCCAATCTCCAAGGGCGAATTCGNTTNNACCTGCAGGACTNGNNCCT-TAGTNAGNNNNNCNN--------------------------------------------------------------------------------------------------------------------------------------------------------------------------------------------------------------------------------------------------------------------------------------------------------------------------------------------------------------------------------------------------------------------------------------------------------------------------------------------------------------------------------------------------------------------------------------------------------------------------------------------------------------------------------------------------------------------------------------------------------------------------------------------------------------------------------------------------------------------------------------------------------------------------------------------------------------------------------------------------------------------------------------------------------------------------------------------------------------------------------------------------------------------------------------------------------------------------------------------------------------------------------------------------------------------------------------------------------------------------------------------------------------------------------------------------------------------------------------------------
>75-3-8-19_C10_076.ab1_(reversed)
----------------------------------------------------------------------------------------------------------------------------------------------------------------------------------------------------------------------------------------------------------------------------------------------------------------------------------NNNNNNNNGNTTNNNNNNNGNNNNNNGNTTNNNTTNNNNNNNANNNNCNNNNNNNNNNNTTTCNNNNGGGNNNNNNCNNTTTTNNGGGNNNNNNNNTTNNNNNNNAANNNNTTNNNGGNNGNNCCNTTTTNNNTNNNNNNNNNNCNNNNNTTTTTTTTNCCCCNGAANNNNNNNNNNAANGGNNTTTTNNNNNNNNNNTTNNNNGGGGNNNNNNNNNNCCNNTTTTTNCCCNNNAANNGANNCCGGCCANNNNNNCCANNTCGGNGGTCATCATGNNCCAGCTTTNNTCCCCGATATGCACCNCCGGGTAAAGTTCACGGGAGACTTTNTNTGACAGCAGACGTGCACTGGCCANGGGGATCACCATCCGTCGCCCCGGCGTGTCAATAATATCACTCTGTACATCCACAAACAGACGATAACGGCTCTCTCNTTTATAGGTGTAAACCTTAAACTGCCGTACGTATAGGCTGCGCAACTGTTGGGAAGGGCGATCGGTGCGGGCCTCTTCGCTATTACGCCAGCTGGCGAAAGGGGGATGTGCTGCAAGGCGATTAAGTTGGGTAACGCCAGGGTTTTCCCAGTCACGACGTTGTAAAACGACGGCCAGTGAATTGTAATACGACTCACTATAGGGCGAATTGAATTTAGCGGCCGCGAATTCGCCCTTGCCATCCCCTTCTGTGAATGTTAGACCCATGGGAGCAGCTGGTCAGAGGGGACCCCGGCCTGGGGCCCCTAACCCTATGTAGCCTCAGTCTTCCCATCAGGCTCTCAGCTCAGCCTGAGTGTTGAGGCCCCAGTGGCTGCTCTGGGGGCCTCCTGAGTTTCTCATCTGTGCCCCTCCCTCCCTGGCCCAGGTGAAGGTGTGGTTCCAGAACCGGAGGACAAAGTACAAACGGCAGAAGCTGGAGGAGGAAGGGCCTGAGTCCGAGCAGAAGAAGAAGGGCTCCCATCACATCAACCGGTGGCGCATTGCCACGAAGCAGGCCAATGGGGAGGACATCGATGTCACCTCCAATGTTGTCCAACTAGGGTGGGCAACCACAAACCCACGAGGGCAGAGTGCTGCTTGCTGCTGGCCAGGCCCCTGCGTGGGCCCAAGCTGGACTCTGGCCACTCCCTGGCCAGGCTTTGGGGAGGCCTGGAGTCATGGCCCCACAGGGCTTGAAGCCCGGGGCCGCCATTGACAGAGGGACAAGCAATGGGCTGGCTGAGGCCTGGGACCACTTGGCCTTCTCCTCGGAGAGCCTGCCTGCCTGGGCGGGCCCGCCCGCCACCGCAGCCTCCCAGCTGCTCTCCGTGTCTCCAATCTCCAAGGGCGAATTCGTTTAAACCTGCAGGACTANTCCNNNAGNNNNNNNNNNNNN--------------------------------------------------------------------------------------------------------------------------------------------------------------------------------------------------------------------------------------------------------------------------------------------------------------------------------------------------------------------------------------------------------------------------------------------------------------------------------------------------------------------------------------------------------------------------------------------------------------------------------------------------------------------------------------------------------------------------------------------------------------------------------------------------------------------------------------------------------------------------------------------------------------------------------------------------------------------------------------------------------------------------------------------------------------------------------------------------------------------------------------------------------------------------------------------------------------------------------------------------------------------------------------------------------------------------------------------------------------------------------------------------------------------------------------------------------------------------------------------------
>73-3-8-17_A10_080.ab1_(reversed)
----------------------------------------------------------------------------------------------------------------------------------------------------------------------------------------------------------------------------------------------------------------------------------------------------------------------------------------------------------------------------CNNNNNCNNNNNNNNNNNNTTTNNNNGGTNNNNNNNNTTTTTNGGGGNNNNNNTTTTNNNNNNNAANNNNNNNNNNNNNGNNNNNTTTTNNNTNNNNNNNNNNNNNNNNNTTATATTNCCCCNGAANNNCNNNNNNAANNG-GNTTTTNNNNNNNNNTTNNNNGNNGNNNNNNNNNGCCNNTTCTTNCCCNNNNANGGANNCCGGNNNNCTNGCCANNTCGGTGGTCATCATGNGCCAGCTTTNNTCCCCGATATGCACCNCCGGGTAAAGTTCACGGGAGACTTTNTCTGACAGCAGACGTGCACTGGCCAGGGGGATCACCATCCGTCGCCCCGGCGTGTCAATAATATCACTCTGTACATCCACAAACAGACGATAACGGCTCTCTCNTTTATAGGTGTAAACCTTAAACTGCCGTACGTATAGGCTGCGCAACTGTTGGGAAGGGCGATCGGTGCGGGCCTCTTCGCTATTACGCCAGCTGGCGAAAGGGGGATGTGCTGCAAGGCGATTAAGTTGGGTAACGCCAGGGTTTTCCCAGTCACGACGTTGTAAAACGACGGCCAGTGAATTGTAATACGACTCACTATAGGGCGAATTGAATTTAGCGGCCGCGAATTCGCCCTTGCCATCCCCTTCTGTGAATGTTAGACCCATGGGAGCAGCTGGTCAGAGGGGACCCCGGCCTGGGGCCCCTAACCCTATGTAGCCTCAGTCTTCCCATCAGGCTCTCAGCTCAGCCTGAGTGTTGAGGCCCCAGTGGCTGCTCTGGGGGCCTCCTGAGTTTCTCATCTGTGCCCCTCCCTCCCTGGCCCAGGTGAAGGTGTGGTTCCAGAACCGGAGGACAAAGTACAAACGGCAGAAGCTGGAGGAGGAAGGGCCTGAGTCCGAGCAGAAGAAGAAGGGCTCCCATCACATCAACCGGTGGCGCATTGCCACGAAGCAGGCCAATGGGGAGGACATCGATGTCACCTCCAATGTTGTCCAACTAGGGTGGGCAACCACAAACCCACGAGGGCAGAGTGCTGCTTGCTGCTGGCCAGGCCCCTGCGTGGGCCCAAGCTGGACTCTGGCCACTCCCTGGCCAGGCTTTGGGGAGGCCTGGAGTCATGGCCCCACAGGGCTTGAAGCCCGGGGCCGCCATTGACAGAGGGACAAGCAATGGGCTGGCTGAGGCCTGGGACCACTTGGCCTTCTCCTCGGAGAGCCTGCCTGCCTGGGCGGGCCCGCCCGCCACCGCAGCCTCCCAGCTGCTCTCCGTGTCTCCAATCTCCAAGGGCGAATTCGTTTAAACCTGCAGGACTNNTCCCNNTAGNNNNNNNNNNNNN-------------------------------------------------------------------------------------------------------------------------------------------------------------------------------------------------------------------------------------------------------------------------------------------------------------------------------------------------------------------------------------------------------------------------------------------------------------------------------------------------------------------------------------------------------------------------------------------------------------------------------------------------------------------------------------------------------------------------------------------------------------------------------------------------------------------------------------------------------------------------------------------------------------------------------------------------------------------------------------------------------------------------------------------------------------------------------------------------------------------------------------------------------------------------------------------------------------------------------------------------------------------------------------------------------------------------------------------------------------------------------------------------------------------------------------------------------------------------------------------------
>70-3-8-14_F09_069.ab1
-------------------------------------------------------------------------------------------------------------------------------------------------------------------------------------------------------------------------------------------------------------------------------------------------------------------------------------------------------------------------------------------------------------------------------------------------------------------------------------------------------------------------------------------------------------------------------------------------------------------------------------------------------------------------------------------------------------------------------------------------------------------------------------------------------------------------------------------------------------------------------------------------------------------------------------------------------------------------NNNNNNGNTACNCN-TAAAGGGNCNAGTCCTGCAGGTTTAAACGAATTCGCCCTTGCCATCCCCTTCTGTGAATGTTAGACCCATGGGAGCAGCTGGTCAGAGGGGACCCCGGCCTGGGGCCCCTAACCCTATGTAGCCTCAGTCTTCCCATCAGGCTCTCAGCTCAGCCTGAGTGTTGAGGCCCCAGTGGCTGCTCTGGGGGCCTCCTGAGTTTCTCATCTGTGCCCCTCCCTCCCTGGCCCAGGTGAAGGTGTGGTTCCAGAACCGGAGGACAAAGTACAAACGGCAGAAGCTGGAGGAGGAAGGGCCTGAGTCCGAGCAGAAGAAGAAGGGCTCCCATCACATCAACCGGTGGCGCATTGCCACGAAGCAGGCCAATGGGGAGGACATCGATGTCACCTCCAATGTTGTCCAACTAGGGTGGGCAACCACAAACCCACGAGGGCAGAGTGCTGCTTGCTGCTGGCCAGGCCCCTGCGTGGGCCCAAGCTGGACTCTGGCCACTCCCTGGCCAGGCTTTGGGGAGGCCTGGAGTCATGGCCCCACAGGGCTTGAAGCCCGGGGCCGCCATTGACAGAGGGACAAGCAATGGGCTGGCTGAGGCCTGGGACCACTTGGCCTTCTCCTCGGAGAGCCTGCCTGCCTGGGCGGGCCCGCCCGCCACCGCAGCCTCCCAGCTGCTCTCCGTGTCTCCAATCTCCAAGGGCGAATTCGCGGCCGCTAAATTCAATTCGCCCTATAGTGAGTCGTATTACAATTCACTGGCCGTCGTTTTACAACGTCGTGACTGGGAAAACCCTGGCGTTACCCAACTTAATCGCCTTGCAGCACATCCCCCTTTCGCCAGCTGGCGTAATAGCGAAGAGGCCCGCACCGATCGCCCTTCCCAACAGTTGCGCAGCCTATACGTACGGCAGTTTAAGGTTTACACCTATAAAAGAGAGAGCCGTTATCGTCTGTNTGTGGATGTACAGAGTGANATTATTGACACGCCGGGGCGACGGATGGTGATCCCCCTGGCCAGTGCACGTCTGCTGTCAGATAAAGTCTCCCGTGAACTTTACCCGGNGGNGCATATCGGGGANNAAANCTGGNNCATGATGACNNCCGANNTGGNNNNNNNGNCCGGNNNCNNTNNNNGGGNAAGAANNGNNNGNNCNNNNCCCNNNNNAAANNNNNNNNNNNNNCCNTTNNNNNNNNNTNNGGGNNNNN-AAANNNNNNNNNNNNNNNNANNNAAAANNNNNTNNCCNNNNNNNNNTTNNNNNNNAAANNNNNNNNNGNNAAANNNNNNNNNCCCCNNNAANNNNNNNNNNCNNGGGTNNNNNN--NNGANGNNAANNNNNNCCCCNNNNNNNNNNNNNNNNNNNNNNNNNNNNNNNNNNNNNNGAAAANNANNNNNNNNNNNNNNN------------------------------------------------------------------------------------------------------------------------------------------------------------------------------------------------------------------------------------------------------------------------------------------------------------------------------------------------------------------------------------------------------------------------------------------------------------------------------------------------------------------------------------------------------------------------------------------------------------------------------------------------------------------------------------------------------------------------------------------------------------------------------------------------------------------
>68-3-8-12_D09_073.ab1
---------------------------------------------------------------------------------------------------------------------------------------------------------------------------------------------------------------------------------------------------------------------------------------------------------------------------------------------------------------------------------------------------------------------------------------------------------------------------------------------------------------------------------------------------------------------------------------------------------------------------------------------------------------------------------------------------------------------------------------------------------------------------------------------------------------------------------------------------------------------------------------------------------------------------------------------------------------------------NNNNNNNNNNNNNCTANNGGNCNAGTCCTGCAGGTTTAAACGAATTCGCCCTTGCCATCCCCTTCTGTGAATGTTAGACCCATGGGAGCAGCTGGTCAGAGGGGACCCCGGCCTGGGGCCCCTAACCCTATGTAGCCTCAGTCTTCCCATCAGGCTCTCAGCTCAGCCTGAGTGTTGAGGCCCCAGTGGCTGCTCTGGGGGCCTCCTGAGTTTCTCATCTGTGCCCCTCCCTCCCTGGCCCAGGTGAAGGTGTGGTTCCAGAACCGGAGGACAAAGTACAAACGGCAGAAGCTGGAGGAGGAAGGGCCTGAGTCCGAGCAGAAGAAGAAGGGCTCCCATCACATCAACCGGTGGCGCATTGCCACGAAGCAGGCCAATGGGGAGGACATCGATGTCACCTCCAATGTTGTCCAACTAGGGTGGGCAACCACAAACCCACGAGGGCAGAGTGCTGCTTGCTGCTGGCCAGGCCCCTGCGTGGGCCCAAGCTGGACTCTGGCCACTCCCTGGCCAGGCTTTGGGGAGGCCTGGAGTCATGGCCCCACAGGGCTTGAAGCCCGGGGCCGCCATTGACAGAGGGACAAGCAATGGGCTGGCTGAGGCCTGGGACCACTTGGCCTTCTCCTCGGAGAGCCTGCCTGCCTGGGCGGGCCCGCCCGCCACCGCAGCCTCCCAGCTGCTCTCCGTGTCTCCAATCTCCAAGGGCGAATTCGCGGCCGCTAAATTCAATTCGCCCTATAGTGAGTCGTATTACAATTCACTGGCCGTCGTTTTACAACGTCGTGACTGGGAAAACCCTGGCGTTACCCAACTTAATCGCCTTGCAGCACATCCCCCTTTCGCCAGCTGGCGTAATAGCGAAGAGGCCCGCACCGATCGCCCTTCCCAACAGTTGCGCAGCCTATACGTACGGCAGTTTAAGGTTTACACCTATAAAANNGAGAGCCGTTATCGTCTGTTTGTGGATGTACAGAGTGATATTATTGACACGCCGGGGCGACGGATGGTGATCCCCCTGGCCAGTGCACGTCTGCTGTCAGATAAAGTCTCCCGTGAACTTTACCCGGNGGTGCATATCGGGGATGAAAGCTGGNGCATGATGACCACCGATATGGCCAGNNNGCCGGNNTCCGTTANNGGGNAAAANNNGGNNGNNNNNNNCCACCNNNAAANNNNCNNCAAAANNNCNTNNNNNNNNNNTNNNGGGNNNN-NNNANNNNNNNNNNNNNNNNNNNNNAAANNNNNNCNNCNNNANNNNNNTNNNNNNNNAANNNNNNNNNCCCNANNNNNGNNNNNNCCCCNNNNAANNNNNNNNNNNGNNNNTNN--NGNANNNNNAAANNNNNCCCCNNNNNNNNNNNNNNNNNNNNNNNNNNNNNNNNNNNNNNNNNNNNNNN-------------------------------------------------------------------------------------------------------------------------------------------------------------------------------------------------------------------------------------------------------------------------------------------------------------------------------------------------------------------------------------------------------------------------------------------------------------------------------------------------------------------------------------------------------------------------------------------------------------------------------------------------------------------------------------------------------------------------------------------------------------------------------------------------------------------------------
>76-3-8-10_D10_074.ab1
---------------------------------------------------------------------------------------------------------------------------------------------------------------------------------------------------------------------------------------------------------------------------------------------------------------------------------------------------------------------------------------------------------------------------------------------------------------------------------------------------------------------------------------------------------------------------------------------------------------------------------------------------------------------------------------------------------------------------------------------------------------------------------------------------------------------------------------------------------------------------------------------------------------------------------------------------------------------------NNNNNNNNNNNNNNNANGGGNTNAGTCCTGCAGGTTTAAACGAATTCGCCCTTGCCATCCCCTTCTGTGAATGTTAGACCCATGGGAGCAGCTGGTCAGAGGGGACCCCGGCCTGGGGCCCCTAACCCTATGTAGCCTCAGTCTTCCCATCAGGCTCTCAGCTCAGCCTGAGTGTTGAGGCCCCAGTGGCTGCTCTGGGGGCCTCCTGAGTTTCTCATCTGTGCCCCTCCCTCCCTGGCCCAGGTGAAGGTGTGGTTCCAGAACCGGAGGACAAAGTACAAACGGCAGAAGCTGGAGGAGGAAGGGCCTGAGTCCGAGCAGAAGAAGAAGGGCTCCCATCACATCAACCGGTGGCGCATTGCCACGAAGCAGGCCAATGGGGAGGACATCGATGTCACCTCCAATGTTGTCCAACTAGGGTGGGCAACCACAAACCCACGAGGGCAGAGTGCTGCTTGCTGCTGGCCAGGCCCCTGCGTGGGCCCAAGCTGGACTCTGGCCACTCCCTGGCCAGGCTTTGGGGAGGCCTGGAGTCATGGCCCCACAGGGCTTGAAGCCCGGGGCCGCCATTGACAGAGGGACAAGCAATGGGCTGGCTGAGGCCTGGGACCACTTGGCCTTCTCCTCGGAGAGCCTGCCTGCCTGGGCGGGCCCGCCCGCCACCGCAGCCTCCCAGCTGCTCTCCGTGTCTCCAATCTCCAAGGGCGAATTCGCGGCCGCTAAATTCAATTCGCCCTATAGTGAGTCGTATTACAATTCACTGGCCGTCGTTTTACAACGTCGTGACTGGGAAANCCCTGGCGTTACCCAACTTAATCGCCTTGCAGCACATCCCCCTTTCGCCAGCTGGCGTAATAGCGAAGAGGCCCGCACCGATCGCCCTTCCCAACAGTTGCGCAGCCTATACGTACGGCAGTTTAAGGTTTACACCTATAAAAGAGAGAGCCGTTATCGTCTGTTTGTGGATGTACAGAGTGATATTATTGACACGCCGGGGCGACGGATGGTGATCCCCCTGGCCAGTGCACGTCTGCTGTCAGATAAAGTCTCCCGTGAACTTTACCCGGNGGTGCATATCGGGGATGAAAGCTGGCGCATGATGACCACCGATATGGCCAGTGTGCCGGTCTCCGTTNTCGGGGAANANGNGGCTGATCTCAGCCNCNGNNAAAATGANNTCAAAAANNCCATTAACNNGANNTTNNGGGNAN-NNAANNNTCNGGNNNGANNTTANCAAANNGGANNTNCACNNAANNCCTTTNNNNNNAAAAANCNNNNCNNNAAAANCGGNNNTNNCCNNNNNNNNNNNNNNNNNNNGNNNNNNN--GNNNANGNAANNNNNNNNCCNAAAAAAANNNNNNNNNNNNNNNNGGGNNNNNNNGNNNNNTNNNAANNGGNNNNTTTNNNGNNNNNNNNNNNNNNNNNNNNCNNNNNGGNNCNNNNNNNNNANNNNNNNANNNNNNNNAAAANNNNNNNNNTTCNNCNCCNNCNNNNNNNNNNNNNNNNNNNNNNNNNNNNNNNNNNNNNNNNNNNNNNNNNNNNNNNNNNNNNNNNNNNNNNNNNNNNNNNNNNNNNNNNNNNNNNNNNNNNNNNNNNNNNNNNNN--------------------------------------------------------------------------------------------------------------------------------------------------------------------------------------------------------------------------------------------------------------------------------------------------------------------------------------------------------------------------------------------------------------------------------------------------------------------------------------------------------------------------------------------------------------------------------------------------------------
>74-3-8-18_B10_078.ab1
-----------------------------------------------------------------------------------------------------------------------------------------------------------------------------------------------------------------------------------------------------------------------------------------------------------------------------------------------------------------------------------------------------------------------------------------------------------------------------------------------------------------------------------------------------------------------------------------------------------------------------------------------------------------------------------------------------------------------------------------------------------------------------------------------------------------------------------------------------------------------------------------------------------------------------------------------------------------------------NNNNNNNNNNNCTANNGGNNNAGTCCTGCAGGTTTAAACGAATTCGCCCTTGCCATCCCCTTCTGTGAATGTTAGACCCATGGGAGCAGCTGGTCAGAGGGGACCCCGGCCTGGGGCCCCTAACCCTATGTAGCCTCAGTCTTCCCATCAGGCTCTCAGCTCAGCCTGAGTGTTGAGGCCCCAGTGGCTGCTCTGGGGGCCTCCTGAGTTTCTCATCTGTGCCCCTCCCTCCCTGGCCCAGGTGAAGGTGTGGTTCCAGAACCGGAGGACAAAGTACAAACGGCAGAAGCTGGAGGAGGAAGGGCCTGAGTCCGAGCAGAAGAAGAAGGGCTCCCATCACATCAACCGGTGGCGCATTGCCACGAAGCAGGCCAATGGGGAGGACATCGATGTCACCTCCAATGTTGTCCAACTAGGGTGGGCAACCACAAACCCACGAGGGCAGAGTGCTGCTTGCTGCTGGCCAGGCCCCTGCGTGGGCCCAAGCTGGACTCTGGCCACTCCCTGGCCAGGCTTTGGGGAGGCCTGGAGTCATGGCCCCACAGGGCTTGAAGCCCGGGGCCGCCATTGACAGAGGGACAAGCAATGGGCTGGCTGAGGCCTGGGACCACTTGGCCTTCTCCTCGGAGAGCCTGCCTGCCTGGGCGGGCCCGCCCGCCACCGCAGCCTCCCAGCTGCTCTCCGTGTCTCCAATCTCCAAGGGCGAATTCGCGGCCGCTAAATTCAATTCGCCCTATAGTGAGTCGTATTACAATTCACTGGCCGTCGTTTTACAACGTCGTGACTGGGAAAACCCTGGCGTTACCCAACTTAATCGCCTTGCAGCACATCCCCCTTTCGCCAGCTGGCGTAATAGCGAAGAGGCCCGCACCGATCGCCCTTCCCAACAGTTGCGCAGCCTATACGTACGGCAGTTTAAGGTTTACACCTATAAAAGAGAGAGCCGTTATCGTCTGTNNGTGGATGTACAGAGTGATATTATTGACACGCCGGGGCGACGGATGGTGATCCCCCTGGCCAGTGCACGTCTGCTGTCAGANAAAGTCTCCCGTGAACTTTACCCGGNGGTGCATATCGGGGANNAAANCTGGCGCATGATGACCNCCNANNNGNCNAGNTNNCCGGNNNNNTNNNNGGGNAAGAAANGNNNNNNNNNNNCCCCCGNNAANNNNNCNNNAAANNNNCNNTNNNNNNNNNNNTNCNGGGGNA-ATAANNNNNNNNGNNNNGNNNTNNNNAAANNNNNTNNNCNNNNNNNNNNTTNCNNNNNNANNNNNNNNCCCCNNAANNNGNNNNNNCCCCNNNNANNNNNNNNNNNNNGGGNNN--NNNNNNNNNNNANNNNNNNNNNNNNNNNNANNCNNNNNNNNNNNNNNNNNNNNNNNNNNNNNN------------------------------------------------------------------------------------------------------------------------------------------------------------------------------------------------------------------------------------------------------------------------------------------------------------------------------------------------------------------------------------------------------------------------------------------------------------------------------------------------------------------------------------------------------------------------------------------------------------------------------------------------------------------------------------------------------------------------------------------------------------------------------------------------------------------------------------
>73-3-8-7_A10_080.ab1
-----------------------------------------------------------------------------------------------------------------------------------------------------------------------------------------------------------------------------------------------------------------------------------------------------------------------------------------------------------------------------------------------------------------------------------------------------------------------------------------------------------------------------------------------------------------------------------------------------------------------------------------------------------------------------------------------------------------------------------------------------------------------------------------------------------------------------------------------------------------------------------------------------------------------------------------------------------------------------NNNNNNNNNNNNTNNNGGNCTAGTCCTGCAGGTTTAAACGAATTCGCCCTTGCCATCCCCTTCTGTGAATGTTAGACCCATGGGAGCAGCTGGTCAGAGGGGACCCCGGCCTGGGGCCCCTAACCCTATGTAGCCTCAGTCTTCCCATCAGGCTCTCAGCTCAGCCTGAGTGTTGAGGCCCCAGTGGCTGCTCTGGGGGCCTCCTGAGTTTCTCATCTGTGCCCCTCCCTCCCTGGCCCAGGTGAAGGTGTGGTTCCAGAACCGGAGGACAAAGTACAAACGGCAGAAGCTGGAGGAGGAAGGGCCTGAGTCCGAGCAGAAGAAGAAGGGCTCCCATCACATCAACCGGTGGCGCATTGCCACGAAGCAGGCCAATGGGGAGGACATCGATGTCACCTCCAATGTTGTCCAACTAGGGTGGGCAACCACAAACCCACGAGGGCAGAGTGCTGCTTGCTGCTGGCCAGGCCCCTGCGTGGGCCCAAGCTGGACTCTGGCCACTCCCTGGCCAGGCTTTGGGGAGGCCTGGAGTCATGGCCCCACAGGGCTTGAAGCCCGGGGCCGCCATTGACAGAGGGACAAGCAATGGGCTGGCTGAGGCCTGGGACCACTTGGCCTTCTCCTCGGAGAGCCTGCCTGCCTGGGCGGGCCCGCCCGCCACCGCAGCCTCCCAGCTGCTCTCCGTGTCTCCAATCTCCAAGGGCGAATTCGCGGCCGCTAAATTCAATTCGCCCTATAGTGAGTCGTATTACAATTCACTGGCCGTCGTTTTACAACGTCGTGACTGGGAAAACCCTGGCGTTACCCAACTTAATCGCCTTGCAGCACATCCCCCTTTCGCCAGCTGGCGTAATAGCGAAGAGGCCCGCACCGATCGCCCTTCCCAACAGTTGCGCAGCCTATACGTACGGCAGTTTAAGGTTTACACCTATAAAAGAGAGAGCCGTTATCGTCTGTTTGTGGATGTACAGAGTGATATTATTGACACGCCGGGGCGACGGATGGTGATCCCCCTGGCCAGTGCACGTCTGCTGTCAGATAAAGTCTCCCGTGAACTTTACCCGGTGGTGCATATCGGGGATGAAAGCTGGCGCATGATGACCACCGATNTGGCCAGTGTGCCGGTCTCCGTTATCGGGGANNNNNNGGCTGANNTCAGCCNCCGNGAAAATGNNTNCAAAANNNCNNTNAACNTGANNTTCTGGGGAA-NNNAANTNNCAGGNTNGANNTNNNCNAAANGGANNNNCCCNNANNTCCTTNNNNNNNAAAANNNNNNNCCNNAAANNNGGNNNTNNCCCCGNNNNNNNNNNNNNNNGGGNNNNN--NNNNNNGNNAAANCNNNCCNAANNAANNNNNGNNNNTNNNNNGGNNCNNNNGNNANNNNNNNNNNNNNNGGTTTNNNNNNNNNNNNNNNNNNNNNNNNNNNNGNNNNNNNNNNNNNNNNNNNNNCNNNNNNNNNNNNNNNNTNNNNNNNNNNNNNNNNNNNNNNNNNNNNNNNNNNNNNNNNNNNNNNNNNNN--------------------------------------------------------------------------------------------------------------------------------------------------------------------------------------------------------------------------------------------------------------------------------------------------------------------------------------------------------------------------------------------------------------------------------------------------------------------------------------------------------------------------------------------------------------------------------------------------------------------------------------------------------------------------------------------------
>69-3-8-3_E09_071.ab1
-----------------------------------------------------------------------------------------------------------------------------------------------------------------------------------------------------------------------------------------------------------------------------------------------------------------------------------------------------------------------------------------------------------------------------------------------------------------------------------------------------------------------------------------------------------------------------------------------------------------------------------------------------------------------------------------------------------------------------------------------------------------------------------------------------------------------------------------------------------------------------------------------------------------------------------------------------------------------------NNNNNNNNNNNNNNNNGGNCTAGTCCTGCAGGTTTAAACGAATTCGCCCTTGCCATCCCCTTCTGTGAATGTTAGACCCATGGGAGCAGCTGGTCAGAGGGGACCCCGGCCTGGGGCCCCTAACCCTATGTAGCCTCAGTCTTCCCATCAGGCTCTCAGCTCAGCCTGAGTGTTGAGGCCCCAGTGGCTGCTCTGGGGGCCTCCTGAGTTTCTCATCTGTGCCCCTCCCTCCCTGGCCCAGGTGAAGGTGTGGTTCCAGAACCGGAGGACAAAGTACAAACGGCAGAAGCTGGAGGAGGAAGGGCCTGAGTCCGAGCAGAAGAAGAAGGGCTCCCATCACATCAACCGGTGGCGCATTGCCACGAAGCAGGCCAATGGGGAGGACATCGATGTCACCTCCAATGTTGTCCAACTAGGGTGGGCAACCACAAACCCACGAGGGCAGAGTGCTGCTTGCTGCTGGCCAGGCCCCTGCGTGGGCCCAAGCTGGACTCTGGCCACTCCCTGGCCAGGCTTTGGGGAGGCCTGGAGTCATGGCCCCACAGGGCTTGAAGCCCGGGGCCGCCATTGACAGAGGGACAAGCAATGGGCTGGCTGAGGCCTGGGACCACTTGGCCTTCTCCTCGGAGAGCCTGCCTGCCTGGGCGGGCCCGCCCGCCACCGCAGCCTCCCAGCTGCTCTCCGTGTCTCCAATCTCCAAGGGCGAATTCGCGGCCGCTAAATTCAATTCGCCCTATAGTGAGTCGTATTACAATTCACTGGCCGTCGTTTTACAACGTCGTGACTGGGAAAACCCTGGCGTTACCCAACTTAATCGCCTTGCAGCACATCCCCCTTTCGCCAGCTGGCGTAATAGCGAAGAGGCCCGCACCGATCGCCCTTCCCAACAGTTGCGCAGCCTATACGTACGGCAGTTTAAGGTTTACACCTATAAAAGAGAGAGCCGTTATCGTCTGTTTGTGGATGTACAGAGTGATATTATTGACACGCCGGGGCGACGGATGGTGATCCCCCTGGCCAGTGCACGTCTGCTGTCAGATAAAGTCTCCCGTGAACTTTACCCGGTGGTGCATATCGGGGATGAAAGCTGGCGCATGATGACCACCGANNTGGCCAGTGTGCCGGTCTCCGTTATCGGGNAANNNNTGGCTGNNNTCAGCCACCNNNAAANTGANTNCAAAANCNCCTTNAACCTNANNTTNNGGGNAN-NNAANNNNCNGNNTGNANTTTNNAANNNGNNNNNCNNNNNNNNCNTTTNNNNNAANNNNCNGNNNNNANNNNGGNNNNNNCCCNNNNNNNNNNNNNNNNGGNNTNNNNNNANNG--NNAAANCNNNNNCCAAAAANNNNNGNNNNNNNNNNNNGNNNNNNGNNNNANNNNNNNGGNNGGTTNNNNNNNAANNANNNNNNNNNNNNNNNNGGNNNNNNNNNNNNNNNNNNANNNNNNNNANNNNNNNNNNNNNNNNNNNNNCNNNNNNNNNNNNNNNNNNNNNNNNNNNNNNNNNNNNNNNNNNNNNNNNNNNNNNNNNNNANNNNNNNNNNNNNNNNNNNNNNNNNNNNNNNNNNNNNNNNNNNNATNNNNN-----------------------------------------------------------------------------------------------------------------------------------------------------------------------------------------------------------------------------------------------------------------------------------------------------------------------------------------------------------------------------------------------------------------------------------------------------------------------------------------------------------------------------------------------------------------------------------------------------------------------------------
>72-3-8-6_H09_065.ab1
------------------------------------------------------------------------------------------------------------------------------------------------------------------------------------------------------------------------------------------------------------------------------------------------------------------------------------------------------------------------------------------------------------------------------------------------------------------------------------------------------------------------------------------------------------------------------------------------------------------------------------------------------------------------------------------------------------------------------------------------------------------------------------------------------------------------------------------------------------------------------------------------------------------------------------------------------------------------------NNNNNNNNCNAANNGGNNCNAGTCCTGCAGGTTTAAACGAATTCGCCCTT------------------------------------------------------------------------------------------------------------------------------------------------------------------------------------------------------------------------------------------------------------------------------------------------------------------------------------------------------------------------------------------------------------------------------------------------------------------------------------------------------------------------------------------------------------------------------------------------------------------------------------------------------------------------AGGGCGAATTCGCGGCCGCTAAATTCAATTCGCCCTATAGTGAGTCGTATTACAATTCACTGGCCGTCGTTTTACAACGTCGTGACTGGGAAAACCCTGGCGTTACCCAACTTAATCGCCTTGCAGCACATCCCCCTTTCGCCAGCTGGCGTAATAGCGAAGAGGCCCGCACCGATCGCCCTTCCCAACAGTTGCGCAGCCTATACGTACGGCAGTTTAAGGTTTACACCTATAAAAGAGAGAGCCGTTATCGTCTGTTTGTGGATGTACAGAGTGATATTATTGACACGCCGGGGCGACGGATGGTGATCCCCCTGGCCAGTGCACGTCTGCTGTCAGATAAAGTCTCCCGTGAACTTTACCCGGTGGTGCATATCGGGGATGAAAGCTGGCGCATGATGACCACCGATATGGCCAGTGTGCCGGTCTCCGTTATCGGGGAAGAAGTGGCTGATCTCAGCCACCGCGAAAATGACATCAAAAACGCCATTAACCTGATGTTCTGGGGAATATAAATGTCAGGCATGAGATTATCAAAAAGGATCTTCACCTAGATCCTTTTCACGTAGAAAGCCAGTCCGCAGAAACGGTGCTGACCCCGGATGAATGTCAGCTACTGGGCTATCTGGACAAGGGAAAACGCAAGCGCAAAGAGAAAGCAGGTAGCTTGCAGTGGGCTTACATGGCGATAGCTAGACTGGGCGGTTTTATGGACAGCAAGCGAACCGGAATTGCCAGCTGGGGCGCCCTCTGGTAAGGTTGGGAAGCCCTGCAAAGTAAACTGGATGGCTTTCTTGCCGCCAAGGATCTGATGGCGCAGGGGATCAAGCTCTGATCAAGAGACAGGATGAGGATCGTTTCGCATGATTGAACAAGATGGATTGCACGCAGGTTCTCCGGCCGCTTGGGTGGAGAGGCTATTCGGCTATGACTGGGCACAACAGACAATCGGCTGCTCTGATGCCGCCGTGTTCCGGCTGTCAGCGCAGGGGCGCCCGGTTCTTTTTGTCAAGACCGACCTGTCCGGTGCCCTGAATGAACTGCAANANANGGCAGCGCGGCTATCGTGGCTGGCCNCGACGGGCGTTCCTTGCNNAGCTNNGCTCNACGTTGTCNNTGAAACGGNAAGGGANTGGCTGCNNTNGGGNNAANNNCCGGGGCAGGNNNNNNNNNNNNNNNCNTNNNNNNNNNNNNNNNNNNNNCNNNNNNGGNNNNNNNNNNGNNGNNGNNNNNNNANNNTNNNNNCNGNNNNNNNGCNNNNNNANNNNNNNGGNAANNNNNNNNNNNNNNNNNNNNNNNNNNNNNNNNNNNNNNNNNNNNNNNNNNNNNNNNNNANNAAANNNNNNNGGNNNNNNNCNNNNNNNNNNTNCCCNNNNNNNNNNNNNNNNNNNNNNNNNNNNNNNNNNNNNNNNNNNNNNNNNNNNNNNNNNNNNNNNNNNNNNNNNNNNNNNNNNNNNNNNNNNNNNNNNNNNNNNNGNNNNNNNNNNNNNNNNN
>75-3-8-9_C10_076.ab1_(reversed)
-----------------------------------------------------------------------------------------------------------------------------------------------------------------------------------------------------------------------------------------------------------------------------------------------------------------------------------------------------NNANNNNNNNNNNNNNNNNNNNNNNNNTNTNNNNNNNNTTTNNNNNTNNNNTNNNGNAAANNCNNNNNNNTNNNNNNNGCCCNNGATCGNNNNNNNNNANNNCTTAATCCCNNNCCNNCANNNCNNNNTNNNNNNTTNCNNNNNNNNNNNNNNNTNNNGGNNNNNNNNNNNNNNNNTTNNGNAANNTTNGGAAANNTTNNNNTNNNNTGNANTTATNCCNANNNANNTAAGNNTTTGNNNNNNTTNNGNGNNNNNCNCNNNTTCTCNNANNNNNNNNNNNTNNNANNCGTGTNTCNNGNNNAGTTTNNNNCGNNNNNNNNCGGTAAGTNNNNNNNNNNNNNNNNNCNNNNNNNNTNNCAGNNGNNNNNTNNNNNNNNCGCNTGTNNANAATATNACTCTNTANNNNNNNAANCAGNNNATNNNNNCNNTNNNTATNGTGTANCCTTNAANNNCTNTACNTNNAGNNGCGNACNGNNNGAAGGNNATNNTGCNNGNTNNTCNNTNNNANCNNNNNGGTANAGGNNANNNGCNNNNAGGCGATNAGTNNNNNACNNNANGNNNTTNNNGTCANNNNNTTGTNNNNNGACGGNCAGTNAATTGTAATNNNACTCATTNTNNNNCGAATNAATTAGCGGNNGNGAATTNNNCCTTNNCNNNNNCNNCNNTGNANNNTAGNNCCATGGGAGCNNNNGGTCAGANGGGANCCCGTNCNNGGGCCCCTNNNCCTATGTAGCCTCAGTCTTNNNATCANNNTTTNNNCTNNNNNNNNNTGTTGNNNNCCCAGTGGCTGCTCNNNGNGNNNCNTNNGNTTNNCANTTGTGNNNCTCNCNNCCTGGCCCANGNNAAGGTGTNGNTCCAGAANCNGAGGNNNAAGTACNANNGGCAGAAGCNNNAGGANGAANNGNCTGAGNNCGAGCAGNAGAAGNNGGGNNNNNANNACATCNNNCNGNNNCGCATNNNCNNGAAGCNNNNCNANNGGGAGNACATCGATGTNNNNNNCAATGTTGTCCAACTAGGGTGGGCAACCACAAACCCACGAGGGCAGAGTGCTGCTTGCTGCTGGCCAGGCCCCTGCGTGGGCCCAAGCTGGACTCTGGCCACTCCCTGGCCAGGCTTTGGGGAGGCCTGGAGTCATGGCCCCACAGGGCTTGAAGCCCGGGGCCGCCATTGACAGAGGGACAAGCAATGGGCTGGCTGAGGCCTGGGACCACTTGGCCTTCTCCTCGGAGAGCCTGCCTGCCTGGGCGGGCCCGCCCGCCACCGCAGCCTCCCAGCTGCTCTCCGTGTCTCCAATCTCCAAGGGCGAATTCGTTTAAACCTGCAGGACTANTCCNNNNGNNNNNNNNNN-----------------------------------------------------------------------------------------------------------------------------------------------------------------------------------------------------------------------------------------------------------------------------------------------------------------------------------------------------------------------------------------------------------------------------------------------------------------------------------------------------------------------------------------------------------------------------------------------------------------------------------------------------------------------------------------------------------------------------------------------------------------------------------------------------------------------------------------------------------------------------------------------------------------------------------------------------------------------------------------------------------------------------------------------------------------------------------------------------------------------------------------------------------------------------------------------------------------------------------------------------------------------------------------------------------------------------------------------------------------------------------------------------------------------------------------------------------------------------------------------------
>74-3-8-8_B10_078.ab1_(reversed)
--------------------------------------------------------------------------------------------------------------------------------------------------------------------------------------------------------------------------------------------------------------------------------------------------------------------------------------------------------NNNNNNNNNNNNNNNNNTNNNNNNNNNNTNNNNNNNGGNNNAANGGNNNNNNGNNTNNNNGNGNNCNNNNNNNNNNNNNGNNCNNANNNNNNNNANCCNNNACNNCANNANCNNNNNNNNNNNNNTNNNNNNNNNNCCNNNNNANNNNGNGTNNNNNNNNNNNNNNNNNTNNGAANNNTTAGGNAANCTTTNGNNNTNNNNNNNNTTNTNNCNANNNNNNNNNNNCNNNNNNNNNNNNTNGNGTNNNTCNNNNNNNTNNNNNNCNNNCCGNATNNGNNNNNNGNGTGNTCANNNNNNGNTNNNNNNNNNNNTCTCCNGNNAGNNCCNNNNNNNNNCNNNNNNNTNTTCNNNNNCAGNNNNTNNNNNNCANNGGNNCGCNTNNNNNNNNNNNNNTGTNNANNNCNCANCNNNNANNNNNNCNGTCNNTANNGNNNTANNCTTNNANNNNNNNCGTNAGCNNNGNANTNTNNGNNNGCNNTNNNNNNNNNNNNNCGGTNNNNNCTANNNGTNANANNNNNCNGCNNAAGGNGATNNNNTNNNAANNNNAANGNNNNNCNGTCANNNNNTGTCNGTNNNNNNNNNGTNAANNNNNNNNCNNNNNATNTNANNCGACTNGNANNNGCGGNANNGAANTTNGNCNNNNNNNNNNNNNNCNTGNNNNTTNGNNNCNTGNNNGNNNNNNNTNNGNGAGNAGCNNGTCNNNNGGGNCCNNNCCCTNNNTAGCCTCANNCTNNNNATCANNNNNNNNNCTNNNNNTNNNTNNNNNNNNNCCNNNNGNTGNNNNNGNNGNNTCNNNNNNNTNNNNTTNNTGNNNNTCTCTTCNNNNCCCNNNNNNNNNTGNNNNNNNNGAANNNNNGGNNNNAGNACNNNNGGCCGAAGNNNGANGNNGANNNGCNNNAGNNNGNANNGNNNNAGNNNGNNNNNNNNNAGANNNNNNNNNNTCNCATNNNNCNGNNGNNNNNNNANNGGGAGCANNTCNATGTNNNNNNCANNNNTGTCCC-------ACTAGGGTGGGCAACCACAAACCCACGAGGGCAGAGTGCTGCTTGCTGCTGGCCAGGCCCCTGCGTGGGCCCAAGCTGGACTCTGGCCACTCCCTGGCCAGGCTTTGGGGAGGCCTGGAGTCATGGCCCCACAGGGCTTGAAGCCCGGGGCCGCCATTGACAGAGGGACAAGCAATGGGCTGGCTGAGGCCTGGGACCACTTGGCCTTCTCCTCGGAGAGCCTGCCTGCCTGGGCGGGCCCGCCCGCCACCGCAGCCTCCCAGCTGCTCTCCGTGTCTCCAATCTCCAAGGGCGAATTCGTTTAAACCTGCAGGACTANTCCNNNNNNNNNNNNNNNN----------------------------------------------------------------------------------------------------------------------------------------------------------------------------------------------------------------------------------------------------------------------------------------------------------------------------------------------------------------------------------------------------------------------------------------------------------------------------------------------------------------------------------------------------------------------------------------------------------------------------------------------------------------------------------------------------------------------------------------------------------------------------------------------------------------------------------------------------------------------------------------------------------------------------------------------------------------------------------------------------------------------------------------------------------------------------------------------------------------------------------------------------------------------------------------------------------------------------------------------------------------------------------------------------------------------------------------------------------------------------------------------------------------------------------------------------------------------------------------------------
>71-3-8-15_G09_067.ab1_(reversed)
----------------------------------------------------------------------------------------------------------------------------------------------------------------------------------------------------------------------------------------------------------------------------------------------------------------------------------------------------------------------------------------------------------------------------NNNNNNNNNNNANGNNNNNNNNNNNNNNNNNNNNNNNNNNNNNNTNNNNNNNNNNNNNNNNNNNNNAATNNNNNNNNNNNCNTTNNGNNNNNN-NNTTNNNNAAANTTTNNNNNNNNNTTTNNNNANNNNNNNNNNNNNTTTTNCCNNANNTNNNNNNNNNNNNNNNNNNNNNNNTTTNGGGNNNNNTNNNNNNTTTTNNNNAAANNNTTNCNNNNATNGNNNNNNGNGTNTCANNNNNAGNTTNNTNNNNNNNNNNCTCCNGGNNAGTCCCNNNNNNNNNNCNNNNNAGNTTTNNNNNNNANGGGNNNNNTCCGNNGNNCGCNNNNNNATATNNNCNGTNNNNNNNCNNNNGNNNTANNGNTCNTNNNTANNGTNTNNNNNNNNNNGNNACGTTAGCTGCGNACTNTNGGNANGCNNTNNNGNNNGNNNNTCGNTNNNNNCTANNNNNNNNANGNNANNGCNNNNGGNGANTNGTNNNNNANNNNANGNNTTTNNNNTCAGGNNNTGNNNNNCNNNNNNNAGTNAATGTNNTNCGNCTNANNNTNNNCGNATNNNANTNGCGGNNNNNAATTNNNCCNTNNNNNNNNCTTCNNTGNNNNTTAGNNCCATGN-AGNNNNTNGTCAGAGNGNANCNNGTNCNNNGGNNCCNNNNCCTNNNNAGCCTCAGTCNTNNNATCANNNNNTTNNCTNNNNNTNNGTNNNNNNNNCCCNNNGGCTGNNNTNGNNGNNNCTTNNNNNNNNNNNNNGTGNNNNTCNCTTNCNGGCCCNNNNNNNGGTGTNGNNNNAGAANNGGAGGNNNAAGNACNNNNNGNNNAAGNNNNANGANGAANNGCNNGAGNNNGNANNGNAGNAGNNGGNNNNNNNNNNNNTNNNCNNNNNNCGCATNNNCNNGNNGCNNNNNNANNGGGAGNANNTCNATGTCNNNNNCNNNNTTGTNNCACTAGGGTGGGCAACCACAAACCCACGAGGGCAGAGTGCTGCTTGCTGCTGGCCAGGCCCCTGCGTGGGCCCAAGCTGGACTCTGGCCACTCCCTGGCCAGACTTTGGGGAGGCCTGGAGTCATGGCCCCACAGGGCTTGAAGCCCGGGGCCGCCATTGACAGAGGGACAAGCAATGGGCTGGCTGAGGCCTGGGACCACTTGGCCTTCTCCTCGGAGAGCCTGCCTGCCTGGGCGGGCCCGCCCGCCACCGCAGCCTCCCAGCTGCTCTCCGTGTCTCCAATCTCCAAGGGCGAATTCGTTTAAACCTGCAGGACTNNTCCCNNTAGNNNNNNNNNNNN--------------------------------------------------------------------------------------------------------------------------------------------------------------------------------------------------------------------------------------------------------------------------------------------------------------------------------------------------------------------------------------------------------------------------------------------------------------------------------------------------------------------------------------------------------------------------------------------------------------------------------------------------------------------------------------------------------------------------------------------------------------------------------------------------------------------------------------------------------------------------------------------------------------------------------------------------------------------------------------------------------------------------------------------------------------------------------------------------------------------------------------------------------------------------------------------------------------------------------------------------------------------------------------------------------------------------------------------------------------------------------------------------------------------------------------------------------------------------------------------------
>76-3-8-20_D10_074.ab1
------------------------------------------------------------------------------------------------------------------------------------------------------------------------------------------------------------------------------------------------------------------------------------------------------------------------------------------------------------------------------------------------------------------------------------------------------------------------------------------------------------------------------------------------------------------------------------------------------------------------------------------------------------------------------------------------------------------------------------------------------------------------------------------------------------------------------------------------------------------------------------------------------------------------------------------------------------------------------------------------------------------------------------------------------------------------------------------------------------------------------------------------------------------------------------------------------------------------------------------------------------------------------------------------------------------------------------------------------------------------------------------------------------------------------------------------------------------------------------------------------------------------------------------------------------------------------------------------------------------------------------------------------------------------------------------NNNNNNNNNNNNNNNNGGNNTAGTCCTGCAGGTTTAAACGAATTCGCCCT-TGGANNNNGNANTNACNNNTNNNNGNGNNNNNNTNNACNNGNNCGNGACTGNNNNNNCCCTGNCGNNNCCCNNCNNNNNCNCNTTGCNGCNNNTCCCCCTTTCGCCAGCTGNNNNNNTNGCNNNNNGGCCCNNNCCGATCNCNNTTCCCANCNNTGGNNCAGCCTATANNNACGGCNNNNNAAGGTNNNCACCTATAAANNAGAGAGCCGTTATCGTCTGTTTGTGGATGTACAGAGTGATATTATTGACACGCCGGGGCGACGGATGGNGATCCCCCTGGCCAGTGCACGTCTGCTGTCAGATAAAGTCTCCCGTGAACTTTACCCGGTGGTGCATATCGGGGATGAAAGCTGGCGCATGATGACCACCGATATGGCCAGTGTGCCGGTCTCCGTTATCGGGGAAGAAGTGGCTGATCTCAGCCACCGCGAAAATGACATCAAAAACGCCATTAACCTGATGTTCTGGGGNN-NTAAATGTCAGGCATGAGATTATCAAAAAGGATCTTCACCTAGATCCTTTTCACGTAGAAAGCCAGTCCGCAGAAACGGTGCTGACCCCGGATGAATGTCAGCTACTGGGCTATCTGGACAAGGGAAAACGCAAGCGCAAAGAGAAAGCAGGTAGCTTGCAGTGGGCTTACATGGCGATAGCTAGACTGGGCGGTTTTATGGACAGCAAGCGAACCGGAATTGCCAGCTGGGGCGCCCTCTGGTAAGGTTGGGAAGCCCTGCAAAGTAA-CTGGATGGCTTTCTTGCCGCCA-GGATCTGATGGCGCAGGGGATCANGCTCTGATNNNGAGACAGGATGAGGATCGTTTCGCATGATTGAACANGATGGNTNGCACGNAGGTTCTCNGNCNNNNGNN-TGGANAG-CTATTCGN-TNTGANGNN-CACA-CAGACA-TCGGCTGNNNN-ATGCCNNN-TGTTCCG-CTGTNN-CGCAGGG-CGCC-GNTTCTTTT-GTCA-GACC-ANCTGTCCG-TGCC-TGA-TGA-CTGCA-GACGAGCANGCGNNATCGGNCTGGCCNG--ACGGCGTTCTTGCNNACTNNNNCNNCTTGTCCTGAACGGGAAGGANTGNTGNTNNGGNNANTGC---CGGGCAGNNNTCTNNNNNNNNNTTNNNCTGCNAGANNNNNNNNNNNGNNNNNGCATGCGNNGNTGCNACCTNGNNCGGTNCTGCNNTTNACCNNANNNANNNNNTNNGNNNNNNNNNNNNGNGGAACCGNNNNNNNNNNNNNNNNNNCNNNNNN-----------------------------------------------------------------------------------------------------------------------------------------------------------------------------------------------------
>70-3-8-4_F09_069.ab1
---------------------------------------------------------------------------------------------------------------------------------------------------------------------------------------------------------------------------------------------------------------------------------------------------------------------------------------------------------------------------------------------------------------------------------------------------------------------------------------------------------------------------------------------------------------------------------------------------------------------------------------------------------------------------------------------------------------------------------------------------------------------------------------------------------------------------------------------------------------------------------------------------------------------------------------------------------------------------NNNNNNNNNNNNCTAANGGGANTAGTCCTGCAGGTTTAAACGAATTCGCCCTTGCCATCCCCTTCTGTGAATGTTAGACCCATGGGAGCAGCTGGTCAGAGGGGACCCCGGCCTGGGGCCCCTAACCCTATGTAGCCTCAGTCTTCCCATCAGGCTCTCAGCTCAGCCTGAGTGTTGAGGCCCCAGTGGCTGCTCTGGGGGCCTCCTGAGTTTCTCATCTGTGCCCCTCCCTCCCTGGCCNAGGTGAAGGTNNGNTNCNNNNNCNGGAGGACNNNNTNNAANCGGNNNNGGCTGGAGGAGGAAGGNNNTGAGTCCNANNNGAAGAAGNNGGGCTCNNNTCACATCNNCNGNGNNCGCATTGCCANGANNNNGGCCAATGGGGAGGACNTCGATGTNNNNN---------------TNNNNNGGNNAACNNNAANCNNNCGNNGGNNNNNNGNTGNNNGCTGCTNNNN-GGCCCCTGCGTGGGCCNNNGCTGNNNTCTGGCCNNTCCCTGGCCAGGCTTTGGGNAGGCCTGGAGTCNTGGCCCCANNGGNCTTGAAGCCCGGGGCCGCCATTGACAGAGGGACANGNNNTGGGCTGGCTGAGGCNTGNGACCACTTGGCCTTCTCCTCNNAGAGCCTGCCTGCCTGGGCGGGCCCGCCCGCNANNGCANCNTCCCANNTNCTCTCCGTGTCTNNAATCTCNANGGGCGAATNCGCGGCCGCTAAATTCANTTCNCCNTATANNGAGTNNTATTACAATTCN-TGGNNNNNGTTTTANN-CGTCGTGACTGGNAAN-CCCTGGNNTTACCCAACTTNTNNCNTTGNNCACATNNCCTTTNNCNAGCTGNNGT----ATAGCNAANNN-CCCGCACN-ATCGCCCTNCNAANNN-TTGCGCAGNNTATNNGTACGNNNTTTNNGTNNCNNNTATANNGAGAGANCGTNNNGTCTNNTNNGNAGTNNNGAGNGATNNATTGACANGCCGGNCNNCGATGTGATCCCNTNNNNNGNACGTCTGNTGTCNGATNAGNNCCGNNNNNTNNNGGTNNNCNNTCGGNNGAAGCNGGCNNGNNANACNNNNTNCCNTNNNCNNNNNNNTNCGGNAGAATGGTNNNNNGNNNNNGAANNNNTCAANNCCNTNCNNNNTNNGGANNNNNNNNNNTGNNNNNNAANNNNNNCNNANNNTNNCNTNAANCNNCNNNNNNGNNNNC-NNNNNTNNNNNNGGNNNNGNAGNANCNNNCAANNNNGGNNNNNNNCNNNGNANANANNGNNNTNNNNNNNNNNNNNNNNNNNCNNNANNNNNCNNANNNNNNTNNNNNNNNNNN--NNNNNNNNANNNNNNNNNNNNNAANNNNNNNNNNNNNNNNNNNNNNN----------------------------------------------------------------------------------------------------------------------------------------------------------------------------------------------------------------------------------------------------------------------------------------------------------------------------------------------------------------------------------------------------------------------------------------------------------------------------------------------------------------------------------------------------------------------------------------------------------------------------------------------------------------------------------------------------------------------------------------------------------------------------------------------------------------------------------------------------
>67-3-8-11_C09_075.ab1
----------------------------------------------------------------------------------------------------------------------------------------------------------------------------------------------------------------------------------------------------------------------------------------------------------------------------------------------------------------------------------------------------------------------------------------------------------------------------------------------------------------------------------------------------------------------------------------------------------------------------------------------------------------------------------------------------------------------------------------------------------------------------------------------------------------------------------------------------------------------------------------------------------------------------------------------------------------------------NNNNNNNNNTNANTAAGGNNCNAGTCCTGCAGGTTTAAACGAATTCGCCCTTGCCATCCCCTTCTGTGAATGTTAGACCCATGGGAGCAGCTGGTCAGAGGGGACCCCGGCCTGGGGCCCCTAACCCTATGTAGCCTCAGTCTTCCCATCAGGCTCTCAGCTCAGCCTGAGTGTTGAGGCCCCAGTGGCTGCTCTGGGGGCCTCNNNNNTCNNTNNNNTG---------------------------------------------------------------------------------------------------------------------------------------------------------------------------------------------------------GNNNNCCNNNTCCNNNNGNNGNNNGANNGNNNNTNGCTNNNGNCNNNNNCCNTGCNNGGNCCNNNNCNGNANNNNGGANNNNNNNTNNNNANNCNNNGGNANGNNNNNNNNNNNNGNNCCNNCNGNNCTTGNNNCCNGGGGCCGCNATTGANNGAGGGACANGNANTGGGNTGGCTGAGGCCTGGGACCACTTNNCNTTCTCCNCGGAGANCNTNNNTGNNTGGNNGGGCCCGCCCNNNNCCGCAGCCTCCCNGCTGCTCTCCNNGTCTCCGATCNCNNNGGGCGAATNCNNGGNNGCTNNATTCNATTCGCCCTNTAGNNAGTCGTATTNCAATTCACTGGCCNTNGTTNNNNACGNNGTGACTGGGAANNCCCTGGCNNTACCCNCTTANNNGCNTNNNNCNANATCCCCCTTTCCCCNGCTGGNNTAANAGCGAATAGNCNCNNNNNGATCGNNCTTCCNNNCAGNNNNNNNGCCTANACANNNNGCNNCTNNNNNTTTANANNNNTNNAGANNNAGCCGTNATNNNCTGTNNNNGNATGNNNNNGNNNTANNNTGNNNNNNCCNNNNNANNNATGNTGATCCCNNNNCCNNNCACGTCTGCTGNNANNNNNNNCNCNNTGAACNNNCNCNNTNNNGNTATCGNGNNNGNNNNTNNNCATGANNACACNNNTATGNNNNNNNNNCNGNNNCNNNNNNGNNNANGNNNNNNTNNNCNNNNNANNGTGAAATGNNTNAANACGNNNTAANNNACGNNNGGGNANNTNNGNTCAGGATGAGANNNNNNNAAGATCNCCNNNNGATCTTTNNNGNNGAAAGNNGTCCNNNAAACGNGCTNNCNCCGATGATGTAGCTNNNNTCNNNNGANNTGNANNNNNAGCGCNNGAAATGNNGNANNNNNNGNANNANTGNCNNGNNAANTGNNNGNNNNTGANNNNNNNAACGAATNNCAAANNNNNCCCNNNAAANTTGCAANNNNNNAGTAACCGAAGGNTTNNNCCNNNNNTTNAGNNNGGNAANCNNNNNAAAAANNNNTAANNNTNNNNNNNN--------------------------------------------------------------------------------------------------------------------------------------------------------------------------------------------------------------------------------------------------------------------------------------------------------------------------------------------------------------------------------------------------------------------------------------------------------------------------------------------------------------------------------------------------------------------------------------------------------------------------------------------------------------------------------------------------------------------------------------------------
