# Supplementary material for: Non-homologous DNA increases gene disruption efficiency by altering DNA repair outcomes
Source: Nat Commun. 2016 Aug 17;7:12463. doi: 10.1038/ncomms12463 (PMC4992056; doi:10.1038/ncomms12463)
Supplement: Supplementary Data 3 — Zip archive containing FASTA alignments used to generate Figure 2 and Supplementary Figure 3 [file ncomms12463-s4.zip › U2OS-RNP-Carrier.fasta]

>Reference
------------------------------------------------------------------------------------------------------------------------------------------------------------------------------------------------------------------------------------------------------------------------------------------------------------------------------------------------------------------------------------------------------------------------------------------------------------------------------------------------------------------------------------------------------------------------------------------------------------------------------------------------------------------------------------------------------------------------------------------GCCATCCCCTTCTGTGAATGTTAGACCCATGGGAGCAGCTGGTCAGAGGGGACCCCGGCCTGGGGCCCCTAACCCTATGTAGCCTCAGTCTTCCCATCAGGCTCTCAGCTCAGCCTGAGTGTTGAGGCCCCAGTGGCTGCTCTGGGGGCCTCCTGAGTTTCTCATCTGTGCCCCTCCCTCCCTGGCCCAGGTGAAGGTGTGGTTCCAGAACCGGAGGACAAAGTACAAACGGCAGAAGCTGGAGGAGGAAGGGCCTGAGTCCGAGCAGAAGAAGAAGGGCTCCCATCACATCAACCGGTGGCGCATTGCCACGAAGCAGGCCAATGGGGAGGACATCGATGTCACCTCCAATGA-C--------TAGGGTGGGCAACCACAAACCCACGAGGGCAGAGTGCTGCTTGCTGCTGGCCAGGCCCCTGCGTGGGCCCAAGCTGGACTCTGGCCACTCCCTGGCCAGGCTTTGGGGAGGCCTGGAGTCATGGCCCCACAGGGCTTGAAGCCCGGGGCCGCCATTGACAGAGGGACAAGCAATGGGCTGGCTGAGGCCTGGGACCACTTGGCCTTCTCCTCGGAGAGCCTGCCTGCCTGGGCGGGCCCGCCCGCCACCGCAGCCTCCCAGCTGCTCTCCGTGTCTCCAATCTCC-------------------------------------------------------------------------------------------------------------------------------------------------------------------------------------------------------------------------------------------------------------------------------------------------------------------------------------------------------------------------------------------------------------------------------------------------------------------------------------------------------------------------------------------------------------------------------------------------------------------------------------------------------------------------------------------------------------------------------------------------------------------------------------------------------------------------------
>72-U2OS-RNP-Carrier-6_H09_065.ab1
--------------------------------------------------------------------------------------------------------------------------------------------------------------------------------------------------------------------------------------------------------------------------------------------------------------------------------------------------------------------------------------------------------------------------------------------------------------------------------------------------------------------------------------------------------------------------------------------------------------------------------------------------------------------------------------NNNNNNNNNNNCTAANGGGANTAGTCCTGCAGGTTTAAACGAATTCGCCCTTGCCATCCCCTTCTGTGAATGTTAGACCCATGGGAGCAGCTGGTCAGAGGGGACCCCGGCCTGGGGCCCCTAACCCTATGTAGCCTCAGTCTTCCCATCAGGCTCTCAGCTCAGCCTGAGTGTTGAGGCCCCAGTGGCTGCTCTGGGGGCCTCCTGAGTTTCTCATCTGTGCCCCTCCCTCCCTGGCCCAGGTGAAGGTGTGGTTCCAGAACCGGAGGACAAAGTACAAACGGCAGAAGCTGGAGGAGGAAGGGCCTGAGTCCGAGCAGAAGAAGAAGGGCTCCCATCACATCAACCGGTGGCGCATTGCCACGAAGCAGGCCAATGGGGAGGACATCGATGTCACCTCCAATGA-C--------TAGGGTGGGCAACCACAAACCCACGAGGGCAGAGTGCTGCTTGCTGCTGGCCAGGCCCCTGCGTGGGCCCAAGCTGGACTCTGGCCACTCCCTGGCCAGGCTTTGGGGAGGCCTGGAGTCATGGCCCCACAGGGCTTGAAGCCCGGGGCCGCCATTGACAGAGGGACAAGCAATGGGCTGGCTGAGGCCTGGGACCACTTGGCCTTCTCCTCGGAGAGCCTGCCTGCCTGGGCGGGCCCGCCCGCCACCGCAGCCTCCCAGCTGCTCTCCGTGTCTCCAATCTCCAAGGGCGAATTCGCGGCCGCTAAATTCAATTCG-CCCTATAGTGAGTCGTATTACAATTCACTGGCCGTCGTTTTACAACGTCGTGACTGGGAAAACCCTGGCGTTACCCAACTTAATCGCCTTGCAGCACATCCCCCTTTCGCCAGCTGGCGTAATAGCGAAGAGGCCCGCACCGATCGCCCTTCCCAACAGTTGCG-CAGCCTATACGTACGG-CAGTTTAA-GGTTTACACCTATAAAAGAG-AGAGCCGTTATCG-TCTGTTTGTGG-ATGTACAGAGTGATATTATTGACACGCCGGGGCGACGGATGGTGATCCCCCTGGCCAGTGCACGTCTGCTGTCAGATAAAGTCTCCCGTGAACTTTACCCGNNGG-TGCATATCGGNN-ATG-AAAGCTGGNNCATGATGACCACCGATATGGCCAGNNNNCCGGNNTCCG-TTNNCGGGGAAANAANNGGC-TGNNNNNNNCCCCNNNGAAAATGNCNTCAAAAACGCCNTTAACCNGNNNTTNNGGGGNANNNAAANNNCNGGNNN-GAANTTATCAAAANGGNTNTTCCCNNANNTCCTTTTNANGNNNANNNNCCNNTCNN-NAAAACGGGNNT-NNCCCNGGANNANNNNNNNNNNG---------------------------------------------------------------------------------------------------------------------------------------------------------------------
>82-U2OS-RNP-Carrier-16_B11_093.ab1
--------------------------------------------------------------------------------------------------------------------------------------------------------------------------------------------------------------------------------------------------------------------------------------------------------------------------------------------------------------------------------------------------------------------------------------------------------------------------------------------------------------------------------------------------------------------------------------------------------------------------------------------------------------------------------------NNNNNNNNNNNNNANNGGGNCTAGTCCTGCAGGTTNAANCGAATTCGCCCTT--CATCCCCTTCTGTGAATGTTAGACCCATGGGAGCAGCTGGTCAGAGGGGACCCCGGCCTGGGGCCCCTAACCCTATGTAGCCTCAGTCTTCCCATCAGGCTCTCAGCTCAGCCTGAGTGTTGAGGCCCCAGTGGCTGCTCTGGGGGCCTCCTGAGTTTCTCATCTGTGCCCCTCCCTCCCTGGCCCAGGTGAAGGTGTGGTTCCAGAACCGGAGGACAAAGTACAAACGGCAGAAGCTGGAGGAGGAAGGGCCTGAGTCCGAGCAGAAGAAGAAGGGCTCCCATCACATCAACCGGTGGCGCATTGCCACGAAGCAGGCCAATGGGGAGGACATCGATGTCACCTCCAATGA-C--------TAGGGTGGGCAACCACAAACCCACGAGGGCAGAGTGCTGCTTGCTGCTGGCCAGGCCCCTGCGTGGGCCCAAGCTGGACTCTGGCCACTCCCTGGCCAGGCTTTGGGGAGGCCTGGAGTCATGGCCCCACAGGGCTTGAAGCCCGGGGCCGCCATTGACAGAGGGACAAGCAATGGGCTGGCTGAGGCCTGGGACCACTTGGCCTTCTCCTCGGAGAGCCTGCCTGCCTGGGCGGGCCCGCCCGCCACCGCAGCCTCCCAGCTGCTCTCCGTGTCTCCAATCTCCAAGGGCGAATTCGCGGCCGCTAAATTCAATTCG-CCCTATAGTGAGTCGTATTACAATTCACTGGCCGTCGTTTTACAACGTCGTGACTGGGAAAACCCTGGCGTTACCCAACTTAATCGCCTTGCAGCACATCCCCCTTTCGCCAGCTGGCGTAATAGCGAAGAGGCCCGCACCGATCGCCCTTCCCAACAGTTGCG-CAGCCTATACGTACGG-CAGTTTAA-GGTTTACACCTATAAANGAG-AGAGCCGTTATCG-TCTGTTTGTGG-ATGTACAGANNGATATTATTGACNCGCCGNNNCGACGGATGNNGATCCCCCTGGNCAGGNCACGTCTGCTGNNAGAAAANGCNTCCCGGNAACTTTACCNGGNNN-NNCANNNCGNNT-ATG-AAANNTGNNNNNNGGNNGACNNCNNNNNNGNNCNNNTNTGTCCGTNNN-NNNNNN-------------------------------------------------------------------------------------------------------------------------------------------------------------------------------------------------------------------------------------------------------------------------------------------------------------------------------------------------------------
>90-U2OS-RNP-Carrier-24_B12_094.ab1_(reversed)
------------------------------------------------------------------------------------------------------------------------------------------------TGAANNNNCCNTTTTNNTNAANNTNNNNNNCNNNNCATTTNAANTNNCCCCNNAACATCCAGGTTAAANNGCGTTTTTGNNNNNCATTTTNNNNGGGGGCTGNNNNTCANNC-C-CN-TTN-TTNCCCNATAACGGANNCCGGNNCNCCNGNCCNNNTCGGTGGTCATNCNNGNNCCAGCNTTCATCCCCNNATATGCANCCCCGGGTAAAGTTCACGGGAGACTTTATCTGACAGCAGACGTGCACTGGCCAGGGGGATCACCATCCGTCGGNCCCGGCGTGTCAATAATATCACTCTGTACATCCACAAACAGACGATAACGGCTCTCTCNTTTATAGGTGTAAACCTTAAACTGCCGTACGTATAGGCTGCGCAACTGTTGGGAAGGGCGATCGGTGCGGGCCTCTTCGCTATTACGCCAGCTGGCGAAAGGGGGATGTGCTGCAAGGCGATTAAGTTGGGTAACGCCAGGGNTTTCCCAGTCACGACGTTGTAAAACGACGGCCAGTGAATTGTAATACGACTCACTATAGGGCGAATTGAATTTAGCGGCCGCGAATTCGCCCTTGCCATCCCCTTCTGTGAATGTTAGACCCATGGGAGCAGCTGGTCAGAGGGGACCCCGGCCTGGGGCCCCTAACCCTATGTAGCCTCAGTCTTCCCATCAGGCTCTCAGCTCAGCCTGAGTGTTGAGGCCCCAGTGGCTGCTCTGGGGGCCTCCTGAGTTTCTCATCTGTGCCCCTCCCTCCCTGGCCCAGGTGAAGGTGTGGTTCCAGAACCGGAGGACAAAGTACAAACGGCAGAAGCTGGAGGAGGAAGGGCCTGAGTCCGAGCAGAAGAAGAAGGGCTCCCATCACATCAACCGGTGGCGCATTGCCACGAAGCAGGCCAATGGGGAGGACATCGATGTCACCTCCAATGA-C--------TAGGGTGGGCAACCACAAACCCACGAGGGCAGAGTGCTGCTTGCTGCTGGCCAGGCCCCTGCGTGGGCCCAAGCTGGACTCTGGCCACTCCCTGGCCAGGCTTTGGGGAGGCCTGGAGTCATGGCCCCACAGGGCTTGAAGCCCGGGGCCGCCATTGACAGAGGGACAAGCAATGGGCTGGCTGAGGCCTGGGACCACTTGGCCTTCTCCTCGGAGAGCCTGCCTGCCTGGGCGGGCCCGCCCGCCACCGCAGCCTCCCAGCTGCTCTCCGTGTCTCCAATCTCCAAGGGCGAATTCGTTTAAACCTGCAGGACTAGN-CCNNNNNNNNNNNNNNN----------------------------------------------------------------------------------------------------------------------------------------------------------------------------------------------------------------------------------------------------------------------------------------------------------------------------------------------------------------------------------------------------------------------------------------------------------------------------------------------------------------------------------------------------------------------------------------------------------------------------------------------------------------------------------------------------------------------------------------------------------------------------
>83-U2OS-RNP-Carrier-17_C11_091.ab1
----------------------------------------------------------------------------------------------------------------------------------------------------------------------------------------------------------------------------------------------------------------------------------------------------------------------------------------------------------------------------------------------------------------------------------------------------------------------------------------------------------------------------------------------------------------------------------------------------------------------------------------------------------------------------------------NNNCCNTCANTA-AGGGNCTAGTCCTGCAGGTTTAAACGAATTCGCCCTTGCCATCCCCTTCTGTGAATGTTAGACCCATGGGAGCAGCTGGTCAGAGGGGACCCCGGCCTGGGGCCCCTAACCCTATGTAGCCTCAGTCTTCCCATCAGGCTCTCAGCTCAGCCTGAGTGTTGAGGCCCCAGTGGCTGCTCTGGGGGCCTCCTGAGTTTCTCATCTGTGCCCCTCCCTCCCTGGCCCAGGTGAAGGTGTGGTTCCAGAACCGGAGGACAAAGTACAAACGGCAGAAGCTGGAGGAGGAAGGGCCTGAGTCCGAGCAGAAGAAGAAGGGCTCCCATCACATCAACCGGTGGCGCATTGCCACGAAGCAGGCCAATGGGGAGGACATCGATGTCACCTCCAATGA-C--------TAGGGTGGGCAACCACAAACCCACGAGGGCAGAGTGCTGCTTGCTGCTGGCCAGGCCCCTGCGTGGGCCCAAGCTGGACTCTGGCCACTCCCTGGCCAGGCTTTGGGGAGGCCTGGAGTCATGGCCCCACAGGGCTTGAAGCCCGGGGCCGCCATTGACAGAGGGACAAGCAATGGGCTGGCTGAGGCCTGGGACCACTTGGCCTTCTCCTCGGAGAGCCTGCCTGCCTGGGCGGGCCCGCCCGCCACCGCAGCCTCCCAGCTGCTCTCCGTGTCTCCAATCTCCAAGGGCGAATTCGCGGCCGCTAAATTCAATTCG-CCCTATAGTGAGTCGTATTACAATTCACTGGCCGTCGTTTTACAACGTCGTGACTGGGAAAACCCTGGCGTTACCCAACTTAATCGCCTTGCAGCACATCCCCCTTTCGCCAGCTGGCGTAATAGCGAAGAGGCCCGCACCGATCGCCCTTCCCAACAGTTGCG-CAGCCTATACGTACGG-CAGTTTAA-GGTTTACACCTATAAANGAG-AGAGCCGTTATCG-TCTGTTTGTGG-ATGTACAGAGTGATATTATTGACACGCCGGGGCGACGGATGGTGATCCCCCTGGCCAGTGCACGTCTGCTGTCAGATAAAGTCTCCCGTGAACTTTACCCGGTGG-TGCATATCGGGG-ATG-AAAGCTGGCGCATGATGACCACCGATATGGCCAGNGTGCCGGTNTCCG-TTATCGGGGAANNAAGTGGC-TGATCTCNGCCNCCGNGAAAATGANNNCAAAAACGCCATTAACNNGATGTTCTGGGGAANNNAAATGTCAGGCAT-NANNTTATCAAAAAGGATCTTNNCNNAGNTCCTTTTNANNNAAAANGCCNNNCCNN-NNNN-----------------------------------------------------------------------------------------------------------------------------------------------------------------------------------------------------
>76-U2OS-RNP-Carrier-10_D10_074.ab1
--------------------------------------------------------------------------------------------------------------------------------------------------------------------------------------------------------------------------------------------------------------------------------------------------------------------------------------------------------------------------------------------------------------------------------------------------------------------------------------------------------------------------------------------------------------------------------------------------------------------------------------------------------------------------------------NNNNNTACTNACTAAAGGNNCTAGTCCTGCAGGTTTAAACGAATTCGCCCTTGCCATCCCCTTCTGTGAATGTTAGACCCATGGGAGCAGCTGGTCAGAGGGGACCCCGGCCTGGGTCCCCTAACCCTATGTAGCCTCAGTCTTCCCATCAGGCTCTCAGCTCAGCCTGAGTGTTGAGGCCCCAGTGGCTGCTCTGGGGGCCTCCTGAGTTTCTCATCTGTGCCCCTCCCTCCCTGGCCCAGGTGAAGGTGTGGTTCCAGAACCGGAGGACAAAGTACAAACGGCAGAAGCTGGAGGAGGAAGGGCCTGAGTCCGAGCAGAAGAAGAAGGGCTCCCATCACATCAACCGGTGGCGCATTGCCACGAAGCAGGCCAATGGGGAGGACATCGATGTCACCTCCAATGA-C--------TAGGGTGGGCAACCACAAACCCACGAGGGCAGAGTGCTGCTTGCTGCTGGCCAGGCCCCTGCGTGGGCCCAAGCTGGACTCTGGCCACTCCCTGGCCAGGCTTTGGGGAGGCCTGGAGTCATGGCCCCACAGGGCTTGAAGCCCGGGGCCGCCATTGACAGAGGGACAAGCAATGGGCTGGCTGAGGCCTGGGACCACTTGGCCTTCTCCTCGGAGAGCCTGCCTGCCTGGGCGGGCCCGCCCGCCACCGCAGCCTCCCAGCTGCTCTCCGTGTCTCCAATCTCCAAGGGCGAATTCGCGGCCGCTAAATTCAATTCG-CCCTATAGTGAGTCGTATTACAATTCACTGGCCGTCGTTTTACAACGTCGTGACTGGGAAAACCCTGGCGTTACCCAACTTAATCGCCTTGCAGCACATCCCCCTTTCGCCAGCTGGCGTAATAGCGAAGAGGCCCGCACCGATCGCCCTTCCCAACAGTTGCG-CAGCCTATACGTACGG-CAGTTTAA-GGTTTACACCTATAAAAGAG-AGAGCCGTTATCG-TCTGTTTGTGG-ATGTACAGAGTGATATTATTGACACGCCGGGGCGACGGATGGTGATCCCCCTGGCCAGTGCACGTCTGCTGTCANATAAAGTCTCCCGTGAACTTTACCCGGNGG-TGCATATCGGGG-ATG-AAAGCTGGCGCATGATGACCACCGATATGGCCAGNNTGCCGGTCTCCG-TTATCGGGGANN-ANNNGGC-TGATCTCAGCCNCNGNNAAAATGNNNTCAAAAANNCNNTNAACCTGATGTTCTGGGGANNN-AANTGTCAGGNNT-GANNTNNNNAAAANGGATNTCNNCCTANNTCCTTTTCNNNAAAANGCCNNTCCCNA-AAANCGGGNNNG-ACCCNGGNNNNNNNCNNNNNTGGNNNNTTN--GGAAANGGNAANNCNNNNNCNNANNAAANNNNGNNNNNTNNNNNNGNNNNA---------------------------------------------------------------------------------------------------------
>81-U2OS-RNP-Carrier-15_A11_095.ab1_(reversed)
---------------------------------------------------------------------------------------------------------------TTTTNNGNNNNGGCTTTTTNCNNNAAAAGGNNTTNNGNNAANNTCCTTTTTGNTAATCTCANNCCTGACATTTNN--NTTCCCCAGAANNTC-AGGTTAA-TGGCGTTTTTGNANT-CATTTTNNC-GGTGGCTGAGA-TCAN-C-CANN-NTN-TTCCCCGATAACGGAGACCGGCNNNC-TGGCCANNTCGGTGGTCAT-CATGCGCCAGCTTTCATCCCCG-ATATGCACCACCGGGTAAAGTTCACGGGAGACTTTATCTGACAGCAGACGTGCACTGGCCAGGGGGATCACCATCCGTCG-CCCCGGCGTGTCAATAATATCACTCTGTACATCCACAAACAGACGATAACGGCTCTCTCTTTTATAGGTGTAAACCTTAAACTGCCGTACGTATAGGCTGCGCAACTGTTGGGAAGGGCGATCGGTGCGGGCCTCTTCGCTATTACGCCAGCTGGCGAAAGGGGGATGTGCTGCAAGGCGATTAAGTTGGGTAACGCCAGGGNTTTCCCAGTCACGACGTTGTAAAACGACGGCCAGTGAATTGTAATACGACTCACTATAGGGCGAATTGAATTTAGCGGCCGCGAATTCGCCCTTGCCATCCCCTTCTGTGAATGTTAGACCCATGGGAGCAGCTGGTCAGAGGGGACCCCGGCCTGGGGCCCCTAACCCTATGTAGCCTCAGTCTTCCCATCAGGCTCTCAGCTCAGCCTGAGTGTTGAGGCCCCAGTGGCTGCTCTGGGGGCCTCCTGAGTTTCTCATCTGTGCCCCTCCCTCCCTGGCCCAGGTGAAGGTGTGGTTCCAGAACCGGAGGACAAAGTACAAACGGCAGAAGCTGGAGGAGGAAGGGCCTGAGTCCGAGCAGAAGAAGAAGGGCTCCCATCACATCAACCGGTGGCGCATTGCCACGAAGCAGGCCAATGGGGAGGACATCGATGTCACCTCCAATGA-C--------TAGGGTGGGCAACCACAAACCCACGAGGGCAGAGTGCTGCTTGCTGCTGGCCAGGCCCCTGCGTGGGCCCAAGCTGGACTCTGGCCACTCCCTGGCCAGGCTTTGGGGAGGCCTGGAGTCATGGCCCCACAGGGCTTGAAGCCCGGGGCCGCCATTGACAGAGGGACAAGCAATGGGCTGGCTGAGGCCTGGGACCACTTGGCCTTCTCCTCGGAGAGCCTGCCTGCCTGGGCGGGCCCGCCCGCCACCGCAGCCTCCCAGCTGCTCTCCGTGTCTCCAATCTCCAAGGGCGAATTCGNTTAAACCTGCAGGACTAGT-CCNNNNNNNNNNNNNN-----------------------------------------------------------------------------------------------------------------------------------------------------------------------------------------------------------------------------------------------------------------------------------------------------------------------------------------------------------------------------------------------------------------------------------------------------------------------------------------------------------------------------------------------------------------------------------------------------------------------------------------------------------------------------------------------------------------------------------------------------------------------------
>95-U2OS-RNP-Carrier-29_G12_084.ab1_(reversed)
--------------------------------------------------------------------------------------------------------------------------------------------------------------------------CANNNCNNNNATTTNN--NNTNCCCNNAACANN-NNGTTAA-NGGCGTTTTTGNANT-CATTTTCGC-GGNGGCTGAGA-TCAG-C-C-NN-TTTNTTCCCCGATAACGGANACCGGNNNNC-TGGCCANATCGGNGGTCAT-CATGCGCCAGCTTTCATNCCCG-ATATGCACCNCCGGGTAAAGTTCACGGGAGACTTTATCTGACAGCAGACGTGCACTGGCCAGGGGGATCACCATCCGTCG-CCCCGGCGTGTCAATAATATCACTCTGTACATCCACAAACAGACGATAACGGCTCTCTCTTTTATAGGTGTAAACCTTAAACTGCCGTACGTATAGGCTGCGCAACTGTTGGGAAGGGCGATCGGTGCGGGCCTCTTCGCTATTACGCCAGCTGGCGAAAGGGGGATGTGCTGCAAGGCGATTAAGTTGGGTAACGCCAGGGTTTTCCCAGTCACGACGTTGTAAAACGACGGCCAGTGAATTGTAATACGACTCACTATAGGGCGAATTGAATTTAGCGGCCGCGAATTCGCCCTTGCCATCCCCTTCTGTGAATGTTAGACCCATGGGAGCAGCTGGTCAGAGGGGACCCCGGCCTGGGGCCCCTAACCCTATGTAGCCTCAGTCTTCCCATCAGGCTCTCAGCTCAGCCTGAGTGTTGAGGCCCCAGTGGCTGCTCTGGGGGCCTCCTGAGTTTCTCATCTGTGCCCCTCCCTCCCTGGCCCAGGTGAAGGTGTGGTTCCAGAACCGGAGGACAAAGTACAAACGGCAGAAGCTGGAGGAGGAAGGGCCTGAGTCCGAGCAGAAGAAGAAGGGCTCCCATCACATCAACCGGTGGCGCATTGCCACGAAGCAGGCCAATGGGGAGGACATCGATGTCACCTCCAATGA-C--------TAGGGTGGGCAACCACAAACCCACGAGGGCAGAGTGCTGCTTGCTGCTGGCCAGGCCCCTGCGTGGGCCCAAGCTGGACTCTGGCCACTCCCTGGCCAGGCTTTGGGGAGGCCTGGAGTCATGGCCCCACAGGGCTTGAAGCCCGGGGCCGCCATTGACAGAGGGACAAGCAATGGGCTGGCTGAGGCCTGGGACCACTTGGCCTTCTCCTCGGAGAGCCTGCCTGCCTGGGCGGGCCCGCCCGCCACCGCAGCCTCCCAGCTGCTCTCCGTGTCTCCAATCTCCAAGGGCGAATTCGTTTNAACCTGCAGGACTAGT-CCCNTTNNNNNNNNNNN----------------------------------------------------------------------------------------------------------------------------------------------------------------------------------------------------------------------------------------------------------------------------------------------------------------------------------------------------------------------------------------------------------------------------------------------------------------------------------------------------------------------------------------------------------------------------------------------------------------------------------------------------------------------------------------------------------------------------------------------------------------------------
>93-U2OS-RNP-Carrier-27_E12_088.ab1_(reversed)
----------------------------------------------------------------------------------------------------------------------------------------------------------------------NNTTNANNNCNGNNANNTNN--NTTCCCCAGAACTTC-AGGTTNA-NGGNGTTTTTGAGGT-CATTTTNNC-GGTGGCTGAGA-TCAG-C-C-NN-NTT-TTCCCCNNNAACGGAGACCGGCACAC-TGGCCATATCGGTGGTNNT-CATGNGCCAGCTTTCATCCCCG-ATATGCANCNCCGGGTAAAGTTCACGGGAGACTTTATCTGACAGCAGACGTGCACTGNCCAGGGGGATCACCATCCGTCG-CCCCGGCGTGTCAATAATATCACTCTGTACATCCACAAACAGACGATAACGGCTCTNTCNTTTATAGGNGTAAACCTTAAACTGCCGTACGTATAGGCTGCGCAACTGTTGGGAAGGGCGATCGGTGCNGGCCTCTTCGCTATTACGCCAGCTGGCGAAAGGGGGATGTGCTGCAAGGCGATTAAGTTGGGTAACGCCAGGGNTTTCCCAGTCACGACGTTGTAAAACGACGGCCAGTGAATTGTAATACGACTCACTATAGGGCGAATTGAATTTAGCGGCCGCGAATTCGCCCTTGCCATCCCCTTCTGTGAATGTTAGACCCATGGGAGCAGCTGGTCAGAGGGGACCCCGGCCTGGGGCCCCTAACCCTATGTAGCCTCAGTCTTCCCATCAGGCTCTCAGCTCAGCCTGAGTGTTGAGGCCCCAGTGGCTGCTCTGGGGGCCTCCTGAGTTTCTCATCTGTGCCCCTCCCTCCCTGGCCCAGGTGAAGGTGTGGTTCCAGAACCGGAGGACAAAGTACAAACGGCAGAAGCTGGAGGAGGAAGGGCCTGAGTCCGAGCAGAAGAAGAAGGGCTCCCATCACATCAACCGGTGGCGCATTGCCACGAAGCAGGCCAATGGGGAGGACATCGATGTCACCTCCAATGA-C--------TAGGGTGGGCAACCACAAACCCACGAGGGCAGAGTGCTGCTTGCTGCTGGCCAGGCCCCTGCGTGGGCCCAAGCTGGACTCTGGCCACTCCCTGGCCAGGCTTTGGGGAGGCCTGGAGTCATGGCCCCACAGGGCTTGAAGCCCGGGGCCGCCATTGACAGAGGGACAAGCAATGGGCTGGCTGAGGCCTGGGACCACTTGGCCTTCTCCTCGGAGAGCCTGCCTGCCTGGGCGGGCCCGCCCGCCACCGCAGCCTCCCAGCTGCTCTCCGTGTCTCCAATCTCCAAGGGCGAATTCGTTTAAACCTGCAGGACTANT-CCNNTANNNNNNNNNNNNN--------------------------------------------------------------------------------------------------------------------------------------------------------------------------------------------------------------------------------------------------------------------------------------------------------------------------------------------------------------------------------------------------------------------------------------------------------------------------------------------------------------------------------------------------------------------------------------------------------------------------------------------------------------------------------------------------------------------------------------------------------------------------
>68-U2OS-RNP-Carrier-2_D09_073.ab1_(reversed)
------------NNNNNCNNNNNNNNNNCCNNNNNAANTNNCNNNTTTNNTTTGGNNNNNNNNTTNCCTNNTCCNGNNNNNCCNNNNNNGNNNNNNNNCNGGGNNNNNNNGTTTNTNNNNNCTGCTTTTTNCGG-AAAAGGA-TCTAGGGAANNTCCNTTTNNT--AATTC-CAGCCNGCCNNTTN--NNTCCCCAGAACATC-AGGTTAA-TGGNNNTTTTGNANT-CATTTTNNN-NGTGGCTGAGA-TCAN-C-C-NN-TTN-TTCCCCGATAACGGANACCGGCNCAC-TGGCCNNNTCGGTGGTCAT-CATGCGCCAGCTTTCATCCCCG-ATATGCANCNCCGGGTAAAGTTCACGGGAGACTTTATCTGACAGCAGACGTGCACTGNCCAGGGGGATCACCATCCGTCG-CCCCGGCGTGTCAATAATATCACTCTGTACATCCACAAACAGACGATAACGGCTCTCTCTTTTATAGGTGTAAACCTTAAACTGCCGTACGTATAGGCTGCGCAACTGTTGGGAAGGGCGATCGGTGCGGGCCTCTTCGCTATTACGCCAGCTGGCGAAAGGGGGATGTGCTGCAAGGCGATTAAGTTGGGTAACGCCAGGGTTTTCCCAGTCACGACGTTGTAAAACGACGGCCAGTGAATTGTAATACGACTCACTATAGGGCGAATTGAATTTAGCGGCCGCGAATTCGCCCTT--CATCCCCTTCTGTGAATGTTAGACCCATGGGAGCAGCTGGTCAGAGGGGACCCCGGCCTGGGGCCCCTAACCCTATGTAGCCTCAGTCTTCCCATCAGGCTCTCAGCTCAGCCTGAGTGTTGAGGCCCCAGTGGCTGCTCTGGGGGCCTCCTGAGTTTCTCATCTGTGCCCCTCCCTCCCTGGCCCAGGTGAAGGTGTGGTTCCAGAACCGGAGGACAAAGTACAAACGGCAGAAGCTGGAGGAGGAAGGGCCTGAGTCCGAGCAGAAGAAGAAGGACTCCCATCACATCAACCGGTGGCGCATTGCCACGAAGCAGGCCAATGGGGAGGACATCGATGTCACCTCCAATGA-C--------TAGGGTGGGCAACCACAAACCCACGAGGGCAGAGTGCTGCTTGCTGCTGGCCAGGCCCCTGCGTGGGCCCAAGCTGGACTCTGGCCACTCCCTGGCCAGGCTTTGGGGAGGCCTGGAGTCATGGCCCCACAGGGCTTGAAGCCCGGGGCCGCCATTGACAGAGGGACAAGCAATGGGCTGGCTGAGGCCTGGGACCACTTGGCCTTCTCCTCGGAGAGCCTGCCTGCCTGGGCGGGCCCGCCCGCCACCGCAGCCTCCCAGCTGCTCTCCGTGTCTCCAATCTCCAAGGGCGAATTCGTTTAAACCTGCAGGACTANN-NCCNNNNNNNNNNNNNNNNNN------------------------------------------------------------------------------------------------------------------------------------------------------------------------------------------------------------------------------------------------------------------------------------------------------------------------------------------------------------------------------------------------------------------------------------------------------------------------------------------------------------------------------------------------------------------------------------------------------------------------------------------------------------------------------------------------------------------------------------------------------------------------
>71-U2OS-RNP-Carrier-5_G09_067.ab1_(reversed)
CGTNANNNNNNNCCNANNNNNCCNNNNNNNANTNNNNNNTTTTTTTTTGGNNTTNNGNTTTNCCTTNNCCNNNNNGCCCANTNNNNNNNNTTNNNCCNGGGNNAGCCCCGNTTTTNNNGACTGGCTTTNTACNGGAAAAGGANTTAGGTGAAGATCCTTTTTGNTNANTTCANNNCNGNNNNTTNN--NNTNCCCNNAACATC-AGGTTAA-TGGCGNTTTTGANGT-CATTTTNNC-GGNGGCTGAGA-TCNN-NNC-CN-TTN-TTCCCCGATAACGGAGACCGGCANNC-TGGCCATATCGGTGGTCAT-CATGCGCCAGCTTTCATCCCCG-ATATGCACCNCCGGGTAAAGTTCACGGGAGACTTTATCTGACAGCAGACGTGCACTGGCCAGGGGGATCACCATCCGTCG-CCCCGGCGTGTCAATAATATCACTCTGTACATCCACAAACAGACGATAACGGCTCTCTCTTTTATAGGTGTAAACCTTAAACTGCCGTACGTATAGGCTGCGCAACTGTTGGGAAGGGCGATCGGTGCGGGCCTCTTCGCTATTACGCCAGCTGGCGAAAGGGGGATGTGCTGCAAGGCGATTAAGTTGGGTAACGCCAGGGNTTTCCCAGTCACGACGTTGTAAAACGACGGCCAGTGAATTGTAATACGACTCACTATAGGGCGAATTGAATTTAGCGGCCGCGAATTCGCCCTTGCCATCCCCTTCTGTGAATGTTAGACCCATGGGAGCAGCTGGTCAGAGGGGACCCCGGCCTGGGGCCCCTAACCCTATGTAGCCTCAGTCTTCCCATCAGGCTCTCAGCTCAGCCTGAGTGTTGAGGCCCCAGTGGCTGCTCTGGGGGCCTCCTGAGTTTCTCATCTGTGCCCCTCCCTCCCTGGCCCAGGTGAAGGTGTGGTTCCAGAACCGGAGGACAAAGTACAAACGGCAGAAGCTGGAGGAGGAAGGGCCTGAGTCCGAGCAGAAGAAGAAGGGCTCCCATCACATCAACCGGTGGCGCATTGCCACGAAGCAGGCCAATGGGGAGGACATCGATGTCACCTCCA-------------------------------------CGAGGGCAGAGTGCTGCTTGCTGCTGGCCAGGCCCCTGCGTGGGCCCAAGCTGGACTCTGGCCACTCCCTGGCCAGGCTTTGGGGAGGCCTGGAGTCATGGCCCCACAGGGCTTGAAGCCCGGGGCCGCCATTGACAGAGGGACAAGCAATGGGCTGGCTGAGGCCTGGGACCACTTGGCCTTCTCCTCGGAGAGCCTGCCTGCCTGGGCGGGCCCGCCCGCCACCGCAGCCTCCCAGCTGCTCTCCGTGTCTCCAATCTCCAAGGGCGAATTCGTTTAAACCTGCAGGACTAGN-CCCCTNAGNNNNNNNNNNNN-------------------------------------------------------------------------------------------------------------------------------------------------------------------------------------------------------------------------------------------------------------------------------------------------------------------------------------------------------------------------------------------------------------------------------------------------------------------------------------------------------------------------------------------------------------------------------------------------------------------------------------------------------------------------------------------------------------------------------------------------------------------------
>71-U2OS-RNP-Carrier-5_G09_067.ab1_(reversed)
CGTNANNNNNNNCCNANNNNNCCNNNNNNNANTNNNNNNTTTTTTTTTGGNNTTNNGNTTTNCCTTNNCCNNNNNGCCCANTNNNNNNNNTTNNNCCNGGGNNAGCCCCGNTTTTNNNGACTGGCTTTNTACNGGAAAAGGANTTAGGTGAAGATCCTTTTTGNTNANTTCANNNCNGNNNNTTNN--NNTNCCCNNAACATC-AGGTTAA-TGGCGNTTTTGANGT-CATTTTNNC-GGNGGCTGAGA-TCNN-N-N-CCNTTN-TTCCCCGATAACGGAGACCGGCANNC-TGGCCATATCGGTGGTCAT-CATGCGCCAGCTTTCATCCCCG-ATATGCACCNCCGGGTAAAGTTCACGGGAGACTTTATCTGACAGCAGACGTGCACTGGCCAGGGGGATCACCATCCGTCG-CCCCGGCGTGTCAATAATATCACTCTGTACATCCACAAACAGACGATAACGGCTCTCTCTTTTATAGGTGTAAACCTTAAACTGCCGTACGTATAGGCTGCGCAACTGTTGGGAAGGGCGATCGGTGCGGGCCTCTTCGCTATTACGCCAGCTGGCGAAAGGGGGATGTGCTGCAAGGCGATTAAGTTGGGTAACGCCAGGGNTTTCCCAGTCACGACGTTGTAAAACGACGGCCAGTGAATTGTAATACGACTCACTATAGGGCGAATTGAATTTAGCGGCCGCGAATTCGCCCTTGCCATCCCCTTCTGTGAATGTTAGACCCATGGGAGCAGCTGGTCAGAGGGGACCCCGGCCTGGGGCCCCTAACCCTATGTAGCCTCAGTCTTCCCATCAGGCTCTCAGCTCAGCCTGAGTGTTGAGGCCCCAGTGGCTGCTCTGGGGGCCTCCTGAGTTTCTCATCTGTGCCCCTCCCTCCCTGGCCCAGGTGAAGGTGTGGTTCCAGAACCGGAGGACAAAGTACAAACGGCAGAAGCTGGAGGAGGAAGGGCCTGAGTCCGAGCAGAAGAAGAAGGGCTCCCATCACATCAACCGGTGGCGCATTGCCACGAAGCAGGCCAATGGGGAGGACATCGATGTCACCTCCA-------------------------------------CGAGGGCAGAGTGCTGCTTGCTGCTGGCCAGGCCCCTGCGTGGGCCCAAGCTGGACTCTGGCCACTCCCTGGCCAGGCTTTGGGGAGGCCTGGAGTCATGGCCCCACAGGGCTTGAAGCCCGGGGCCGCCATTGACAGAGGGACAAGCAATGGGCTGGCTGAGGCCTGGGACCACTTGGCCTTCTCCTCGGAGAGCCTGCCTGCCTGGGCGGGCCCGCCCGCCACCGCAGCCTCCCAGCTGCTCTCCGTGTCTCCAATCTCCAAGGGCGAATTCGTTTAAACCTGCAGGACTAGN-CCCCTNAGNNNNNNNNNNNN-------------------------------------------------------------------------------------------------------------------------------------------------------------------------------------------------------------------------------------------------------------------------------------------------------------------------------------------------------------------------------------------------------------------------------------------------------------------------------------------------------------------------------------------------------------------------------------------------------------------------------------------------------------------------------------------------------------------------------------------------------------------------
>89-U2OS-RNP-Carrier-23_A12_096.ab1
-----------------------------------------------------------------------------------------------------------------------------------------------------------------------------------------------------------------------------------------------------------------------------------------------------------------------------------------------------------------------------------------------------------------------------------------------------------------------------------------------------------------------------------------------------------------------------------------------------------------------------------------------------------------------------------------NNNNNCCTNACTAAGGNNTAGTCCTGCAGGTTTAAACGAATTCGCCCTTGCCATCCCCTTCTGTGAATGTTAGACCCATGGGAGCAGCTGGTCAGAGGGGACCCCGGCCTGGGGCCCCTAACCCTATGTAGCCTCAGTCTTCCCATCAGGCTCTCAGCTCAGCCTGAGTGTTGAGGCCCCAGTGGCTGCTCTGGGGGCCTCCTGAGTTTCTCATCTGTGCCCCTCCCTCCCTGGCCCAGGTGAAGGTGTGGTTCCAGAACCGGAGGACAAAGTACAAACGGCAGAAGCTGGAGGAGGAAGGGCCTGAGTCCGAGCAGAAGAAGAAGGGCTCCCATCACATCAACCGGTGGCGCATTGCCACGAAGCAGGCCAATGGGGAGGACATCGATGTCACCTCCA-----C--------TAGGGTGGGCAACCACAAACCCACGAGGGCAGAGTGCTGCTTGCTGCTGGCCAGGCCCCTGCGTGG-CCCAAGCTGGACTCTGGCCACTCCCTGNNNAGGCTTTGGGGAGGCCTGGAGTCATGGCCCCACAGGGCTTGAAGACCGGGGCCGCNNTTGACAGAGGGACAAGCANGGGGCTGNNTGAGNNCTGGGNCCNNTTGNNCTTCTCCTCGNNGAGTCTNNNTGNNTGGTNNNNNNNGANNNNNNNNNNNCNNNNNGTNNNNNNCTNTNNNNNNNNNNNNNNNNNNNNNNTNNNNNNNNNNNNNATNNNNNNNCNN-NNNNNNNNNNNNNNTNNNNNNNNNNNNNNNNNNNNNNNNNNNNNNNNNNNNNNNNNNNNNTNNCNTATNNNNNNNNNNNNNNNNNNNNNNNNNNNNNNNNNNNNNNNNNNNNNNNN-------------------------------------------------------------------------------------------------------------------------------------------------------------------------------------------------------------------------------------------------------------------------------------------------------------------------------------------------------------------------------------------------------------------------------------------------------------------------------------------------------------------------------------------------------------------------------------------------------------------------------------------------------------------------
>87-U2OS-RNP-Carrier-21_G11_083.ab1
--------------------------------------------------------------------------------------------------------------------------------------------------------------------------------------------------------------------------------------------------------------------------------------------------------------------------------------------------------------------------------------------------------------------------------------------------------------------------------------------------------------------------------------------------------------------------------------------------------------------------------------------------------------------------------------NNGATACCTNACTAAAGGGNCTAGTCCTGCAGGTTTAAACGAATTCGCCCTTGCCATCCCCTTCTGTGAATGTTAGACCCATGGGAGCAGCTGGTCAGAGGGGACCCCGGCCTGGGGCCCCTAACCCTATGTAGCCTCAGTCTTCCCATCAGGCTCTCAGCTCAGCCTGAGTGTTGAGGCCCCAGTGGCTGCTCTGGGGGCCTCCTGAGTTTCTCATCTGTGCCCCTCCCTCCCTGGCCCAGGTGAAGGTGTGGTTCCAGAACCGGAGGACAAAGTACAAACGGCAGAAGCTGGAGGAGGAAGGGCCTGAGTCCGAGCAGAAGAAGAAGGGCTCCCATCACATCAACCGGTGGCGCATTGCCACGAAGCAGGCCAATGGGGAGG---------------------------------------------------CCCACGAGGGCAGAGTGCTGCTTGCTGCTGGCCAGGCCCCTGCGTGGGCCCAAGCTGGACTCTGGCCACTCCCTGGCCAGGCTTTGGGGAGGCCTGGAGTCATGGCCCCACAGGGCTTGAAGCCCGGGGCCGCCATTGACAGAGGGACAAGCAATGGGCTGGCTGAGGCCTGGGACCACTTGGCCTTCTCCTCGGAGAGCCTGCCTGCCTGGGCGGGCCCGCCCGCCACCGCAGCCTCCCAGCTGCTCTCCGTGTCTCCAATCTCCAAGGACGAATTCGCGGCCGCTAAATTCAATTCG-CCCTATAGTGAGTCGTATTACAATTCACTGGCCGTCGTTTTACAACGTCGTGACTGGGAAAACCCTGGCGTTACCCAACTTAATCGCCTTGCAGCACATCCCCCTTTCGCCAGCTGGCGTAATAGCGAAGAGGCCCGCACCGATCGCCCTTCCCAACAGTTGCG-CAGCCTATACGTACGG-CAGTTTAA-GGTTTACACCTATAAANGAG-AGAGCCGTTATCG-TCTGTTTGTGG-ATGTACAGAGTGATATTATTGACACGCCGGGGCGACGGATGGTGATCCCCCTGGCCAGTGCACGTCTGCTGTCAGATAAAGTCTCCCGTGAACTTTACCCGGNGG-TGCATATCGGGN-ANN-AAAGCTGGCGCATGATGACCACCGATATGGCCAGTGNGCCGGTCTCCG-TTATCGGGNAAN-ANNTGGC-TGATCTCAGCCACCNNGAAAATGANTTCAAAAACNCCATTAACCTGATGTTCTGGGNAANANAAATNNCNGGNNNNGAAATTATCAAAANGGANNTTCACCNAANTCCTTTTNANGTAAAANGCCAGTCCNNCAAAAACGGGNCT-NNCCNNGGNNNANNNNCNNNNNNNNNN-----------------------------------------------------------------------------------------------------------------------------------------------------------------
>88-U2OS-RNP-Carrier-22_H11_081.ab1
-------------------------------------------------------------------------------------------------------------------------------------------------------------------------------------------------------------------------------------------------------------------------------------------------------------------------------------------------------------------------------------------------------------------------------------------------------------------------------------------------------------------------------------------------------------------------------------------------------------------------------------------------------------------------------------NNNNNNNNNNNNNNNNNNGGACTAGTCCTGCAGGTTTAAACGAATTCGCCCTTGCCATCCCCTTCTGTGAATGTTAGACCCATGGGAGCAGCTGGTCAGAGGGGACCCCGGCCTGGGGCCCCTAACCCTATGTAGCCTCAGTCTTCCCATCAGGCTCTCAGCTCAGCCTGAGTGTTGAGGCCCCAGTGGCTGCTCTGGGGGCCTCCTGAGTTTCTCATCTGTGCCCCTCCCTCCCTGGCCCAGGTGAAGGTGTGGTTCCAGAACCGGAGGACAAAGTACAAACGGCAGAAGCTGGAGGAGGAAGGGCCTGAGTCCGAGCAGAAGAAGAAGGGCTCCCATCACATCAACCGGTGGCGCATTGCCACGAAGCAGGCCAATGGGGAGGACATCGATGTCA-------------------------------ACCACAAACCCACGAGGGCAGAGTGCTGCTTGCTGCTGGCCAGGCCCCTGCGTGGGCCCAAGCTGGACTCTGGCCACTCCCTGGCCAGGCTTTGGGGAGGCCTGGAGTCATGGCCCCACAGGGCTTGAAGCCCGGGGCCGCCATTGACAGAGGGACAAGCAATGGGCTGGCTGAGGCCTGGGACCACTTGGCCTTCTCCTCGGAGAGCCTGCCTGCCTGGGCGGGCCCGCCCGCCACCGCAGCCTCCCAGCTGCTCTCCGTGTCTCCAATCTCCAAGGGCGAATTCGCGGCCGCTAAATTCAATTCG-CCCTATAGTGAGTCGTATTACAATTCACTGGCCGTCGTTTTACAACGTCGTGACTGGGAAAACCCTGGCGTTACCCAACTTAATCGCCTTGCAGCACATCCCCCTTTCGCCAGCTGGCGTAATAGCGAAGAGGCCCGCACCGATCGCCCTTCCCAACAGTTGCG-CAGCCTATACGTACGG-CAGTTTAA-GGTTTACACCTATAAANGAG-AGAGCCGTTATCG-TCTGTTTGTGG-ATGTACAGAGTGATATTATTGACACGCCGGGGCGACGGATGGTGATCCCCCTGGCCAGTGCACGTCTGCTGTCAGATAAAGTCTCCCGTGAACTTTACCCGGNGG-TGCATATCGGGGNATG-AAAGCTGGCGCATGATGACCACCGATATGGCCAGTGNGCCGGTNTCCG-TTATCGGGGAAG-AANNGNN-NGATCTCNGCCACCNNNAAAATGANTNCAAAAACGCCATTAACCTGATGTTCTGGGGAATNNAAATNNCCGGNNT-GAANTTNTCAAAAAGGATCTTCACCTAGATCCTTTTNANGTAAAAAGCCNGTCCCN-AAANNCNGNNCN-NN------------------------------------------------------------------------------------------------------------------------------------------------------------------------------------------
>92-U2OS-RNP-Carrier-26_D12_090.ab1_(reversed)
---------------------------------------------------------------------------------------------------------------------------------------------------------NNCCTTTTTGNNAATTTCATGCCTGACATTTNN--NTTCCCCAGAANNTC-NNGTTAA-NGGNNNTTTTGNANT-CATTTTCGC-GGNGGCTGAGA-TCNN-C-C-NNNTTT-TTCCCCGATAACGGAGACCGGCNNNC-TGGCCANNTCGGTGGTCAT-CATGCGCCAGCTTTCATCCCCG-ATATGCACCNCCGGGTAAAGTTCACGGGAGACTTTATCTGACAGCAGACGTGCACTGGCCAGGGGGATCACCATCCGTCG-CCCCGGCGTGTCAATAATATCACTCTGTACATCCACAAACAGACGATAACGGCTCTCTCNTTTATAGGTGTAAACCTTAAACTGCCGTACGTATAGGCTGCGCAACTGTTGGGAAGGGCGATCGGTGCGGGCCTCTTCGCTATTACGCCAGCTGGCGAAAGGGGGATGTGCTGCAAGGCGATTAAGTTGGGTAACGCCAGGGTTTTCCCAGTCACGACGTTGTAAAACGACGGCCAGTGAATTGTAATACGACTCACTATAGGGCGAATTGAATTTAGCGGCCGCGAATTCGCCCTTGCCATCCCCTTCTGTGAATGTTAGACCCATGGGAGCAGCTGGTCAGAGGGGACCCCGGCCTGGGGCCCCTAACCCTATGTAGCCTCAGTCTTCCCATCAGGCTCTCAGCTCAGCCTGAGTGTTGAGGCCCCAGTGGCTGCTCTGGGGGCCTCCTGAGTTTCTCATCTGTGCCCCTCCCTCCCTGGCCCAGGTGAAGGTGTGGTTCCAGAACCGGAGGACAAAGTACAAACGGCAGAAGCTGGAGGAGGAAGGGCCTGAGTCCGAGCAGAAGAAGAAGGGCTCCCATCACATCAACCGGTGGCGCATTGCCACGAAGCAGGCCAATGGGGAGGACATCGATGTCACCT------A-C--------TAGGGTGGGCAACCACAAACCCACGAGGGCAGAGTGCTGCTTGCTGCTGGCCAGGCCCCTGCGTGGGCCCAAGCTGGACTCTGGCCACTCCCTGGCCAGGCTTTGGGGAGGCCTGGAGTCATGGCCCCACAGGGCTTGAAGCCCGGGGCCGCCATTGACAGAGGGACAAGCAATGGGCTGGCTGAGGCCTGGGACCACTTGGCCTTCTCCTCGGAGAGCCTGCCTGCCTGGGCGGGCCCGCCCGCCACCGCAGCCTCCCAGCTGCTCTCCGTGTCTCCAATCTCCAAGGGCGAATTCGTTTAAACCTGCAGGACTANT-CCNNNNNNNNNNNNNNNNNN-------------------------------------------------------------------------------------------------------------------------------------------------------------------------------------------------------------------------------------------------------------------------------------------------------------------------------------------------------------------------------------------------------------------------------------------------------------------------------------------------------------------------------------------------------------------------------------------------------------------------------------------------------------------------------------------------------------------------------------------------------------------------
>73-U2OS-RNP-Carrier-7_A10_080.ab1
-------------------------------------------------------------------------------------------------------------------------------------------------------------------------------------------------------------------------------------------------------------------------------------------------------------------------------------------------------------------------------------------------------------------------------------------------------------------------------------------------------------------------------------------------------------------------------------------------------------------------------------------------------------------------------------NNNNNNNNNNNNCTNNNGGGACTAGTCCTGCAGGTNNAANCGAATTCGCCCTTGCCATCCCCTTCTGTGAATGTTAGACCCATGGGAGCAGCTGGTCAGAGGGGACCCCGGCCTGGGGCCCCTAACCCTATGTAGCCTCAGTCTTCCCATCAGGCTCTCAGCTCAGCCTGAGTGTTGAGGCCCCAGTGGCTGCTCTGGGGGCCTCCTGAGTTTCTCATCTGTGCCCCTCCCTCCCTGGCCCAGGTGAAGGTGTGGTTCCAGAACCGGAGGACAAAGTACAAACGGCAGAAGCTGGAGGAGGAAGGGCCTGAGTCCGAGCAGAAGAAGAAGGGCTCCCATCACATCAACCGGTGGCGCATTGCCACGAAGCAGGCCAATGGGGAGGACATCGATGTCACC---------C--------TAGGGTGGGCAACCACAAACCCACGAGGGCAGAGTGCTGCTTGCTGCTGGCCAGGCCCCTGCGTGGGCCCAAGCTGGACTCTGGCCACTCCCTGGCCAGGCTTTGGGGAGGCCTGGAGTCATGGCCCCACAGGGCTTGAAGCCCGGGGCCGCCATTGACAGAGGGACAAGCAATGGGCTGGCTGAGGCCTGGGACCACTTGGCCTTCTCCTCGGAGAGCCTGCCTGCCTGGGCGGGCCCGCCCGCCACCGCAGCCTCCCAGCTGCTCTCCGTGTCTCCAATCTCCAAGGGCGAATTCGCGGCCGCTAAATTCAATTCG-CCCTATAGTGAGTCGTATTACAATTCACTGGCCGTCGTTTTACAACGTCGTGACTGGGAAAACCCTGGCGTTACCCAACTTAATCGCCTTGCAGCACATCCCCCTTTCGCCAGCTGGCGTAATAGCGAAGAGGCCCGCACCGATCGCCCTTCCCAACAGTTGCG-CAGCCTATACGTACGG-CAGTTTAA-GGTTTACACCTATAAANGAG-AGAGCCGTTATCG-TCTGTTTGTGG-ATGTACAGAGTGATATTATTGACACGCCGGGGCGACGGATGGTGATCCCCCTGGCCAGTGCACGTCTGCTGTCAGATAAAGTCTCCCGTGAACTTTACCCGGTGG-TGCATATCGGGG-ATG-AAAGCTGGCGCATGATGACCACCGATATGGCCAGTGTGCCGGTCTCCG-TTATCGGGGAAG-AAGTGGC-TGATCTCAGCCACCGCGAAAATGANNTCAAAAACGCCATTAACCTGATGTTCTGGGGAANNNAANTGTCNGGNNT-GAGATTATCAAAAAGGATCTTNNCCTAGNTCCTTTTNNNGTAAAAAGCCAGTCCNC-AAAAACGGGNNNNACCCNGGANNANNNNNNNNNACTGGGNNNNNNGGAANN------------------------------------------------------------------------------------------------------------------------------------------------------
>77-U2OS-RNP-Carrier-11_E10_072.ab1
------------------------------------------------------------------------------------------------------------------------------------------------------------------------------------------------------------------------------------------------------------------------------------------------------------------------------------------------------------------------------------------------------------------------------------------------------------------------------------------------------------------------------------------------------------------------------------------------------------------------------------------------------------------------------------NNNNNNNNNNNNNNTAANGGGNCTAGTCCTGCAGGTTTAAACGAATTCGCCCTTGCCATCCCCTTCTGTGAATGTTAGACCCATGGGAGCAGCTGGTCAGAGGGGACCCCGGCCTGGGGCCCCTAACCCTATGTAGCCTCAGTCTTCCCATCAGGCTCTCAGCTCAGCCTGAGTGTTGAGGCCCCAGTGGCTGCTCTGGGGGCCTCCTGAGTTTCTCATCTGTGCCCCTCCCTCCCTGGCCCAGGTGAAGGTGTGGTTCCAGAACCGGAGGACAAAGTACAAACGGCAGAAGCTGGAGGAGGAAGGGCCTGAGTCCGAGCAGAAGAAGAAGGGCTCCCATCACATCAACCGGTGGCGCATTGCCACGAAGCAGGCCAATGGGGAGGACATCGATG--------------------------------------------------------------CTTGCTGCTGGCCAGGCCCCTGCGTGGGCCCAAGCTGGACTCTGGCCACTCCCTGGCCAGGCTTTGGGGAGGCCTGGAGTCATGGCCCCACAGGGCTTGAAGCCCGGGGCCGCCATTGACAGAGGGACAAGCAATGGGCTGGCTGAGGCCTGGGACCACTTGGCCTTCTCCTCGGAGAGCCTGCCTGCCTGGGCGGGCCCGCCCGCCACCGCAGCCTCCCAGCTGCTCTCCGTGTCTCCAATCTCCAAGGGCGAATTCGCGGCCGCTAAATTCAATTCG-CCCTATAGTGAGTCGTATTACAATTCACTGGCCGTCGTTTTACAACGTCGTGACTGGGAAAACCCTGGCGTTACCCAACTTAATCGCCTTGCAGCACATCCCCCTTTCGCCAGCTGGCGTAATAGCGAAGAGGCCCGCACCGATCGCCCTTCCCAACAGTTGCG-CAGCCTATACGTACGG-CAGTTTAA-GGTTTACACCTATAAAAGAG-AGAGCCGTTATCG-TCTGTTTGTGG-ATGTACAGAGTGATATTATTGACACGCCGGGGCGACGGATGGTGATCCCCCTGGCCAGTGCACGTCTGCTGTCAGATAAAGTCTCCCGTGAACTTTACCCGGTGG-TGCATATCGGGG-ATG-AAAGCTGGCGCATGATGACCACCGATATGGCCAGTGTGCCGGTCTCCG-TTATCGGGGANN-ANGTGGC-TGATCTCAGCCACCGNNAAAATGANNTCAAAAACGCCATTAACCTGANNTTCTGGGGAANNTAAATGGNAGGNTN-GAAATTATCAAAAAGGATCTTCACCTAGANCCTTTTCANGTAAAAAGCCAGTCCCN-AAAAACGGGNCTGACCCNGGANNAATNNCNNNNNCTGGGCTNNNNGGNNANGGGAAANCCNNNNCCNAAAAAAAANNCNGGNNNNTTNNNNGGGNTNNACATGGCANNNNNNAANTNGNNNNN------------------------------------------------------------------------------
>84-U2OS-RNP-Carrier-18_D11_089.ab1_(reversed)
----------------------------------------------------------------------------------------------NNNNNNNNNNNNNNGTTTTTNNGGGNNNGGCNTTTTACGTGAAAAGGANTTAGGNGAANNTCCNTTTNNNNNATTTCNNNNCNGNCNNNTNN--NT-CCNCNNAANATN-NGGTTAA-NNGCGTTTTTGNNNT-CATTTTCNC-GGNNGCNGANN-TCAG-C-C-NN-TTC-TTCCCCGANAACGGANACCGGNNCNN-TGGCCNNNTCGGTGGTCAT-CATGCGCCAGCTTTCATCCCCG-ATATGCANCCCCGGGTAAAGTTCACGGGAGACTTTATCTGACAGCAGACGTGCACTGGCCAGGGGGATCACCATCCGTCG-CCCCGGCGTGTCAATAATATCACTCTGTACATCCACAAACAGACGATAACGGCTCTCTCTTTTATAGGTGTAAACCTTAAACTGCCGTACGTATAGGCTGCGCAACTGTTGGGAAGGGCGATCGGTGCGGGCCTCTTCGCTATTACGCCAGCTGGCGAAAGGGGGATGTGCTGCAAGGCGATTAAGTTGGGTAACGCCAGGGTTTTCCCAGTCACGACGTTGTAAAACGACGGCCAGTGAATTGTAATACGACTCACTATAGGGCGAATTGAATTTAGCGGCCGCGAATTCGCCCTTGCCATCCCCTTCTGTGAATGTTAGACCCATGGGAGCAGCTGGTCAGAGGGGACCCCGGCCTGGGGCCCCTAACCCTATGTAGCCTCAGTCTTCCCATCAGGCTCTCAGCTCAGCCTGAGTGTTGAGGCCCCAGTGGCTGCTCTGGGGGCCTCCTGAGTTTCTCATCTGTGCCCCTCCCTCCCTGGCCCAGGTGAAGGTGTGGTTCCAGAACCGGAGGACAAAGTACAAACGGCAGAAGCTGGAGGAGGAAGGGCCTGAGTCCGAGCAGAAGAAGAAGGGCTCCCATCACATCAACCGGTGGCGCATTGCCACGAAGCAGGCCAATGGGGAGGACATCGATGTCACCTCCAAT-A-C--------TAGGGTGGGCAACCACAAACCCACGAGGGCAGAGTGCTGCTTGCTGCTGGCCAGGCCCCTGCGTGGGCCCAAGCTGGACTCTGGCCACTCCCTGGCCAGGCTTTGGGGAGGCCTGGAGTCATGGCCCCACAGGGCTTGAAGCCCGGGGCCGCCATTGACAGAGGGACAAGCAATGGGCTGGCTGAGGCCTGGGACCACTTGGCCTTCTCCTCGGAGAGCCTGCCTGCCTGGGCGGGCCCGCCCGCCACCGCAGCCTCCCAGCTGCTCTCCGTGTCTCCAATCTCCAAGGGCGAATTCGTTTAAACCTGCAGGACTAGTNCCCTAAGNNNNNNNNNNNNN-------------------------------------------------------------------------------------------------------------------------------------------------------------------------------------------------------------------------------------------------------------------------------------------------------------------------------------------------------------------------------------------------------------------------------------------------------------------------------------------------------------------------------------------------------------------------------------------------------------------------------------------------------------------------------------------------------------------------------------------------------------------------
>75-U2OS-RNP-Carrier-9_C10_076.ab1_(reversed)
-----------------------------------TNNNAGNNNNCNNNTTNNTTTTNGGNNNNNNGNTTTCCNTNNCCNNNNNANCCNNNNNNNNNNTNNNTCNGGGNNNNCCCCGNTTTNNGGNNNGCNTTTNANNGNAAAGGANCNAGGGGNNNNCCNTTTTNNNATCNCANNCNGACATTTN--NNTNCCCAGAACATC-AGGTTNA-NNGCGNTTTGNNANT-CATTTTCNC-GGTGGCTGANN-TCAG-N-C-NN-TTN-NTCCCCGATAACGGAGACCGGCNNAC-TGGCCATATCGGTGGTCAT-CATGCGCCAGCTTTCANCCCCG-ATATGCACCACCGGGTAAAGTTCACGGGAGACTTTATCTGACAGCAGACGTGCACTGGCCAGGGGGATCACCATCCGTCG-CCCCGGCGTGTCAATAATATCACTCTGTACATCCACAAACAGACGATAACGGCTCTCTCTTTTATAGGTGTAAACCTTAAACTGCCGTACGTATAGGCTGCGCAACTGTTGGGAAGGGCGATCGGTGCGGGCCTCTTCGCTATTACGCCAGCTGGCGAAAGGGGGATGTGCTGCAAGGCGATTAAGTTGGGTAACGCCAGGGNTTTCCCAGTCACGACGTTGTAAAACGACGGCCAGTGAATTGTAATACGACTCACTATAGGGCGAATTGAATTTAGCGGCCGCGAATTCGCCCTTGCCATCCCCTTCTGTGAATGTTAGACCCATGGGAGCAGCTGGTCAGAGGGGACCCCGGCCTGGGGCCCCTAACCCTATGTAGCCTCAGTCTTCCCATCAGGCTCTCAGCTCAGCCTGAGTGTTGAGGCCCCAGTGGCTGCTCTGGGGGCCTCCTGAGTTTCTCATCTGTGCCCCTCCCTCCCTGGCCCAGGTGAAGGTGTGGTTCCAGAACCGGAGGACAAAGTACAAACGGCAGAAGCTGGAGGAGGAAGGGCCTGAGTCCGAGCAGAAGAAGAAGGGCTCCCATCACATCAACCGGTGGCGCATTGCCACGAAGCAGGCCAATGGGGAGGACATCGATGTCAC--------A-C--------TAGGGTGGGCAACCACAAACCCACGAGGGCAGAGTGCTGCTTGCTGCTGGCCAGGCCCCTGCGTGGGCCCAAGCTGGACTCTGGCCACTCCCTGGCCAGGCTTTGGGGAGGCCTGGAGTCATGGCCCCACAGGGCTTGAAGCCCGGGGCCGCCATTGACAGAGGGACAAGCAATGGGCTGGCTGAGGCCTGGGACCACTTGGCCTTCTCCTCGGAGAGCCTGCCTGCCTGGGCGGGCCCGCCCGCCACCGCAGCCTCCCAGCTGCTCTCCGTGTCTCCAATCTCCAAGGGCGAATTCGTTTAAACCTGCAGGACTANT-CCCNTTANNNNNNNNNNNNN-------------------------------------------------------------------------------------------------------------------------------------------------------------------------------------------------------------------------------------------------------------------------------------------------------------------------------------------------------------------------------------------------------------------------------------------------------------------------------------------------------------------------------------------------------------------------------------------------------------------------------------------------------------------------------------------------------------------------------------------------------------------------
>80-U2OS-RNP-Carrier-14_H10_066.ab1_(reversed)
---------------------------------------------NTTNGGNNNGGGNTTTNCCTTNTCCNAANNNNCCNNNNNNNNNNNTTNNNCCNGGGTNANNNCCGNTTTTNCGGACTGGCTTTTTNNNNNAAAAGGATCTAGGTGAAGATCCNTTTTGNNNATCTCANNCCTGNNATTTNN--NTTCCCCAGAACATC-AGGTTAA-TGGCGTTTTTGNANT-CATTTTNNC-GGNGGCTGAGA-TCAG-C-C-AC-TTN-TTCCCCGATAACGGAGACCGGCANAC-TGGCCATATCGGTGGTCAT-CATGCGCCAGCTTTCNTCCCCG-ATATGCACCNCCGGGTAAAGTTCACGGGAGACTTTATCTGACAGCAGACGTGCACTGGCCAGGGGGATCACCATCCGTCG-CCCCGGCGTGTCAATAATATCACTCTGTACATCCACAAACAGACGATAACGGCTCTCTCTTTTATAGGTGTAAACCTTAAACTGCCGTACGTATAGGCTGCGCAACTGTTGGGAAGGGCGATCGGTGCGGGCCTCTTCGCTATTACGCCAGCTGGCGAAAGGGGGATGTGCTGCAAGGCGATTAAGTTGGGTAACGCCAGGGTTTTCCCAGTCACGACGTTGTAAAACGACGGCCAGTGAATTGTAATACGACTCACTATAGGGCGAATTGAATTTAGCGGCCGCGAATTCGCCCTTGCCATCCCCTTCTGTGAATGTTAGACCCATGGGAGCAGCTGGTCAGAGGGGACCCCGGCCTGGGGCCCCTAACCCTATGTAGCCTCAGTCTTCCCATCAGGCTCTCAGCTCAGCCTGAGTGTTGAGGCCCCAGTGGCTGCTCTGGGGGCCTCCTGAGTTTCTCATCTGTGCCCCTCCCTCCCTGGCCCAGGTGAAGGTGTGGTTCCAGAACCGGAGGACAAAGTACAAACGGCAGAAGCTGGAGGAGGAAGGGCCTGAGTCCGAGCAGAAGAAGAAGGGCTCCCATCACATCAACCGGTGGCGCATTGCCACGAAGCAGGCCAATGGGGAGGACATCGATGTCAC-------------------TAGGGTGGGCAACCACAAACCCACGAGGGCAGAGTGCTGCTTGCTGCTGGCCAGGCCCCTGCGTGGGCCCAAGCTGGACTCTGGCCACTCCCTGGCCAGGCTTTGGGGAGGCCTGGAGTCATGGCCCCACAGGGCTTGAAGCCCGGGGCCGCCATTGACAGAGGGACAAGCAATGGGCTGGCTGAGGCCTGGGACCACTTGGCCTTCTCCTCGGAGAGCCTGCCTGCCTGGGCGGGCCCGCCCGCCACCGCAGCCTCCCAGCTGCTCTCCGTGTCTCCAATCTCCAAGGGCGAATTCGTTTAAACCTGCAGGACTNGN-CCCTTTAGTGAGGTANNNN--------------------------------------------------------------------------------------------------------------------------------------------------------------------------------------------------------------------------------------------------------------------------------------------------------------------------------------------------------------------------------------------------------------------------------------------------------------------------------------------------------------------------------------------------------------------------------------------------------------------------------------------------------------------------------------------------------------------------------------------------------------------------
>70-U2OS-RNP-Carrier-4_F09_069.ab1_(reversed)
-----------------------------------------------------------------------------------------GNNANCNANNGGGGTNNNNNNCGNTTNNNNGGNCNGNNNTTNNNGGNNAAGGATTTNNN-GAAGATCCNTTTNN--AAATTC-CNNNCCGNNNTTNN--NTTNCCCNNGNNNTC-AGGTTAA-NGGCNNNTTNGAANN-CNNNTTNNN-NNGGNNNGNGN-TCAG-C-C-NC-TTN-NTCCCCGATAACGGANNCCGGNNNCC-TGGCCATATCGGTGGTCAT-CATGCGCCAGCTTTCATCCCCG-ATATGCACCNCCGGGTAAAGTTCCCGGGAGACTTTATCTGACAGCAGACGTGCACTGGCCAGGGGGATCACCATCCGTCG-CCCCGGCGTGTCAATAATATCACTCTGTACATCCACAAACAGACGATAACGGCTCTCTCNTTTATAGGTGTAAACCTTAAACTGCCGTACGTATAGGCTGCGCAACTGTTGGGAAGGGCGATCGGTGCGGGCCTCTTCGCTATTACGCCAGCTGGCGAAAGGGGGATGTGCTGCAAGGCGATTAAGTTGGGTAACGCCAGGGTTTTCCCAGTCACGACGTTGTAAAACGACGGCCAGTGAATTGTAATACGACTCACTATAGGGCGAATTGAATTTAGCGGCCGCGAATTCGCCCTTGCCATCCCCTTCTGTGAATGTTAGACCCATGGGAGCAGCTGGTCAGAGGGGACCCCGGCCTGGGGCCCCTAACCCTATGTAGCCTCAGTCTTCCCATCAGGCTCTCAGCTCAGCCTGAGTGTTGAGGCCCCAGTGGCTGCTCTGGGGGCCTCCTGAGTTTCTCATCTGTGCCCCTCCCTCCCTGGCCCAGGTGAAGGTGTGGTTCCAGAACCGGAGGACAAAGTACAAACGGCAGAAGCTGGAGGAGGAAGGGCCTGAGTCCGAGCAGAAGAAGAAGGGCTCCCATCACATCAACCGGTGGCGCATTGCCACGAAGCAGGCCAATGGGGAGGACATCGATGTCACCTC----------------TAGGGTGGGCAACCACAAACCCACGAGGGCAGAGTGCTGCTTGCTGCTGGCCAGGCCCCTGCGTGGGCCCAAGCTGGACTCTGGCCACTCCCTGGCCAGGCTTTGGGGAGGCCTGGAGTCATGGCCCCACAGGGCTTGAAGCCCGGGGCCGCCATTGACAGAGGGACAAGCAATGGGCTGGCTGAGGCCTGGGACCACTTGGCCTTCTCCTCGGAGAGCCTGCCTGCCTGGGCGGGCCCGCCCGCCACCGCAGCCTCCCAGCTGCTCTCCGTGTCTCCAATCTCCAAGGGCGAATTCGTTTAAACCTGCAGGACTANN-CCCNNTNNNNNNNNNNN----------------------------------------------------------------------------------------------------------------------------------------------------------------------------------------------------------------------------------------------------------------------------------------------------------------------------------------------------------------------------------------------------------------------------------------------------------------------------------------------------------------------------------------------------------------------------------------------------------------------------------------------------------------------------------------------------------------------------------------------------------------------------
>94-U2OS-RNP-Carrier-28_F12_086.ab1
-------------------------------------------------------------------------------------------------------------------------------------------------------------------------------------------------------------------------------------------------------------------------------------------------------------------------------------------------------------------------------------------------------------------------------------------------------------------------------------------------------------------------------------------------------------------------------------------------------------------------------------------------------------------------------------NNNNNNNNNNNNNNNANNGGNCTAGTCCTGCAGGTTTAAACGAATTCGCCCTTGCCATCCCCTTCTGTGAATGTTAGACCCATGGGAGCAGCTGGTCAGAGGGGACCCCGGCCTGGGGCCCCTAACCCTATGTAGCCTCAGTCTTCCCATCAGGCTCTCAGCTCAGCCTGAGTGTTGAGGCCCCAGTGGCTGCTCTGGGGGCCTCCTGAGTTTCTCATCTGTGCCCCTCCCTCCCTGGCCCAGGTGAAGGTGTGGTTCCAGAACCGGAGGACAAAGTACAAACGGCAGAAGCTGGAGGAGGAAGGGCCTGAGTCCGAGCAGAAGAAGAAGGGCTCCCATCACATCAACCGGTGGCGCATTGCCACGAAGCAGGCCAATGGGGAGGACATCGATGTCACCTCCAATGAAC--------TAGGGTGGGCAACCACAAACCCACGAGGGCAGAGTGCTGCTTGCTGCTGGCCAGGCCCCTGCGTGGGCCCAAGCTGGACTCTGGCCACTCCCTGGCCAGGCTTTGGGGAGGCCTGGAGTCATGGCCCCACAGGGCTTGAAGCCCGGGGCCGCCATTGACAGAGGGACAAGCAATGGGCTGGCTGAGGCCTGGGACCACTTGGCCTTCTCCTCGGAGAGCCTGCCTGCCTGGGCGGGCCCGCCCGCCACCGCAGCCTCCCAGCTGCTCTCCGTGTCTCCAATCTCCAAGGGCGAATTCGCGGCCGCTAAATTCAATTCG-CCCTATAGTGAGTCGTATTACAATTCACTGGCCGTCGTTTTACAACGTCGTGACTGGGAAAACCCTGGCGTTACCCAACTTAATCGCCTTGCAGCACATCCCCCTTTCGCCAGCTGGCGTAATAGCGAAGAGGCCCGCACCGATCGCCCTTCCCAACAGTTGCG-CAGCCTATACGTACGG-CAGTTTAA-GGTTTACACCTATAAANGAG-AGAGCCGTTATCG-TCTGTTTGTGG-ATGTACAGAGTGATATTATTGACACGCCGGGGCGACGGATGGTGATCCCCCTGGCCAGTGCACGTCTGCTGTCAGANAAAGTCTCCCGTGAACTTTACCCGGNGN-TGCATATCGGGG-ANN-AAAGCTGGCGCATGATGACCACCGNNNNGGCCAGTNNGCCGGTNNCCG-TTATCGGGGAAA-AANNNGNNTGATCTCAGCCACNNNNAAAATGNNTNCAAAANNNCCTTNAACNNNATGTTNNGGGGAANATAAATNNNNGGNTN-GN----------------------------------------------------------------------------------------------------------------------------------------------------------------------------------------------------------------------------------------------------------------
>85-U2OS-RNP-Carrier-19_E11_087.ab1
-------------------------------------------------------------------------------------------------------------------------------------------------------------------------------------------------------------------------------------------------------------------------------------------------------------------------------------------------------------------------------------------------------------------------------------------------------------------------------------------------------------------------------------------------------------------------------------------------------------------------------------------------------------------------------------NNNNNNNNNNNNNTNAAGGGANTAGTCCTGCAGGTTTAAACGAATTCGCCCTTGCCATCCCCTTCTGTGAATGTTAGACCCATGGGAGCAGCTGGTCAGAGGGGACCCCGGCCTGGGGCCCCTAACCCTATGTAGCCTCAGTCTTCCCATCAGGCTCTCAGCTCAGCCTGAGTGTTGAGGCCCCAGTGGCTGCTCTGGGGGCCTCCTGAGTTTCTCATCTGTGTCCCTCCCTCCCTGGCCCAGGTGAAGGTGTGGTTCCAGAACCGGAGGACAAAGTACAAACGGCAGAAGCTGGAGGAGGAAGGGCCTGAGTCCGAGCAGAAGAAGAAGGGCTCCCATCACATCAACCGGTGGCGCATTGCCACGAAGCAGGCCAATGGGGAGGACATCGATGTCACCTCCAATGA-CAATGACCCTAGGGTGGGCAACCACAAACCCACGAGGGCAGAGTGCTGCTTGCTGCTGGCCAGGCCCCTGCGTGGGCCCAAGCTGGACTCTGGCCACTCCCTGGCCAGGCTTTGGGGAGGCCTGGAGTCATGGCCCCACAGGGCTTGAAGCCCGGGGCCGCCATTGACAGAGGGACAAGCAATGGGCTGGCTGAGGCCTGGGACCACTTGGCCTTCTCCTCGGAGAGCCTGCCTGCCTGGGCGGGCCCGCCCGCCACCGCAGCCTCCCAGCTGCTCTCCGTGTCTCCAATCTCCAAGGGCGAATTCGCGGCCGCTAAATTCAATTCG-CCCTATAGTGAGTCGTATTACAATTCACTGGCCGTCGTTTTACAACGTCGTGACTGGGAAAACCCTGGCGTTACCCAACTTAATCGCCTTGCAGCACATCCCCCTTTCGCCAGCTGGCGTAATAGCGAAGAGGCCCGCACCGATCGCCCTTCCCAACAGTTGCG-CAGCCTATACGTACGG-CAGTTTAA-GGTTTACACCTATAAAAGAG-AGAGCCGTTATCG-TCTGTTTGTGG-ATGTACAGAGTGATATTATTGACACGCCGGGGCGACGGATGGTGATCCCCCTGGCCAGTGCACGTCTGCTGTCAGATAAAGTCTCCCGTGAACTTTACCCGGGGN-TGCATATCGGGG-ATG-AAAGCTGGCGCATGATGACCACCGATATGGCCAGNNNNCCGGTCTCCG-TTATCGGGGAAA-AANNNGNNTGATCTCAGCCNCCGCGAAAATGANTNCAAAAACGCNNTTAACCNGATGTTCTGGGGAANNNAAATGTCAGGNNT-GAANTTNNCAAAAAGGATCTTNNCNNANNTCCTTTTNANGTNNAAAGCCNNNCCCN-AA-------------------------------------------------------------------------------------------------------------------------------------------------------------------------------------------------------
>78-U2OS-RNP-Carrier-12_F10_070.ab1
-------------------------------------------------------------------------------------------------------------------------------------------------------------------------------------------------------------------------------------------------------------------------------------------------------------------------------------------------------------------------------------------------------------------------------------------------------------------------------------------------------------------------------------------------------------------------------------------------------------------------------------------------------------------------------------NNNNNNNNNNNNCNAANGGGANTAGTCCTGCAGGTTTAAACGAATTCGCCCTTGCCATCCCCTTCTGTGAATGTTAGACCCATGGGAGCAGCTGGTCAGAGGGGACCCCGGCCTGGGGCCCCTAACCCTATGTAGCCTCAGTCTTCCCATCAGGCTCTCAGCTCAGCCTGAGTGTTGAGGCCCCAGTGGCTGCTCTGGGGGCCTCCTGAGTTTCTCATCTGTGCCCCTCCCTCCCTGGCCCAGGTGAAGGTGTGGTTCCAGAACCGGAGGACAAAGTACAAACGGCAGAAGCTGGAGGAGGAAGGGCCTGAGTCCGAGCAGAAGAAGAAGGGCTCCCATCACATCAACCGGTGGCGCATTGCCACGAAGCAGGCCAATGGGGAGGACATCGATGTCACCTCCAATGA-C--------TAGGGTGGGCAACCACANNCCCACGAGGGCAGAGTGCTGCTTGCTGCTGGNNAGGCCCCTGCGTGGNCCCAAGCTGGACTCTGGCCACTCCCTGNCNAGGCTTTGGGGAGGCCTGGAGTCATGGCCCCACAGGGCTTGAAGCCCGGGNCCGCCATTGACAGAGGGACAAGCAATGGGCTGGCTGAGGCCTGGGACCACTTGGCCTTCTCCTCGGAGAGCCTGCCTGCCTGGGCGGGCCCGCCCGCCACCGCAGCCTCCCAGCTGCTCTCCGTGTCTCCAATCTCCAAGGNCGAATTCGCGGCCGCTAAATTCAATTCG-CCCTATAGTGAGTCGTATTACGATTCACTGGCCGTCGTTTTACAACGTCGTGACTGGGAAAACCCTGGCGTTACCCAACTTAATCACCTTGCAGCACATCCCCCTTTCGCCAGCTGGCGTAATAGCGAAGAGGCCCGCACCGATCGCCCTTCCCAACAGTTGCG-CAGCCTATACGTACGG-CAGTTTAA-GGTTTACACCTATAAAAGAG-AGAGCCGTTATCG-TCTGTTTGTGG-ATGTACAGAGTGATATTATTGACACGCCGNNNCGACGGATGGTGATCCCCCTGGCCAGTGCACGTCTGCTGTNAGANAAAGTCTCCCGNNAACTTNACCCGGTGG-TGCATATCGGGN-ANN-AAAGNTGGCGCATGANNACCACCGANNNGGCCAGNNNGCCGNNNNCCG-TTANCGGGGANN-ANNNNNN-NGANNNNGNCNNCNNNNAAANTGNNNNCAANAANNCN-TNAACCNGATGTTNNGGGGAANNNAATNNCNGGNATG-NANTTN--CNAAAAGGATNTTCCNNANN-TCCTTTNNNNN--AAANGCC-GTCNNN-AAANCGGGNNTA-ACCCCGGNNAANNNNNNNNNNNGGNNNNNNNGGNNNNGNNAANCCNNNNCNA----------------------------------------------------------------------------------------------------------------------------------------
>79-U2OS-RNP-Carrier-13_G10_068.ab1
------------------------------------------------------------------------------------------------------------------------------------------------------------------------------------------------------------------------------------------------------------------------------------------------------------------------------------------------------------------------------------------------------------------------------------------------------------------------------------------------------------------------------------------------------------------------------------------------------------------------------------------------------------------------------------NNNNNNNNNNNNNCTAANGGGACTAGTCCTGCAGGTTTAAACGAATTCGCCCTTGCCATCCCCTTCTGTGAATGTTAGACCCATGGGAGCAGCTGGTCAGAGGGGACCCCGGCCTGGGGCCCCTAACCCTATGTAGCCTCAGTCTTCCCATCAGGCTCTCAGCTCAGCCTGAGTGTTGAGGCCCCAGTGGCTGCTCTGGGGGCCTCCTGAGTTTCTCATCTGTGCCCCTCCCTCCCTGGCCCAGGTGAAGGTGTGGTTCCAGAACCGGAGGACAAAGTACAAACGGCAGAAGCTGGAGGAGGAAGGGCCTGAGTCCGAGCAGAAGAAGAAGGGCTCCCATCACATCAACCGGTGGCGCATTGCCACGAAGCAGGCCAATGGGGAGGACATCGATGTCACCNNC---------------TATGNNGNNCANNNACAAACCCACGAGNNCANNGTGCTNNTNNNNNCTGGNNNNGNCCCTGCGNNNGCCCGAGCTGGACTCTGNNNNNNCCNTNNCCNGNCTNNGGNNNGGCCNGNANNNNTGGNCNNGNNNNNNTNGAAGNNGGGNNCCGCCATNGACAGAGNNACAAGCANNGGGCTGGCTNNGGCNNNGGACNNCTNNNNCTTCTCCTNNNNNNNNNNGACTNNNTNNGCNNGCNNGCNNGCNACCGCAGCCTCACAGTNGCTCTNNNTGTCNNNNATCTCCANNNNCGANNNCGNNNNCGCTANNTNCAATTNN-CNNTANNNNNANNCGGATNNCAATTNCTNN-CCGTNGNNTNNNAANNNCGNNACTGGGANNNCCNTNNCNTNNCNNN-CTTAATCNNCTTNNACNNNATCCNCCTTTCGCNNGCTGNNGNNNTAGCAANNAGNNNCANNCCGATNGCNNTTCCCANNNNNGCNC-NNGCTNNANNTANNNN-NNNNANGN----TTACGCCTATACA-GNG-AGAGCNGT-ATCG-TCNNTN-GTGG-ATGNNCANN-TNATATTAT-GNCANNCNNNNCCACNNANN--TGATCCCN-TGCCCNNNNNGTNNGCTNNNNNNAAGANNCNGNNNNNTNACCNNNNNNGNNATC-NNNNNGAAANTN-NNG-CTGATGANNACGANNTNNNANNNNNNGGTCCNGTTNCGNNAAGANNNG-NNGAGNNNNCCC-NGCNNNA-TGAATNNANNCNNATTACCTGAGCTCAGGNANNNAANNTCAGGNNGGNATNNNANNANNANNNNNNTNANNTTTT-CTTNNAANGCANNCCNAANNCGGANNNNCCNGANNANNNNTNNNNNNNNNNNNNNN-GAAANNNAACCN-AANANNG-------------------------------------------------------------------------------------------------------------------------------------------------------------------------------------
>86-U2OS-RNP-Carrier-20_F11_085.ab1
---------------------------------------------------------------------------------------------------------------------------------------------------------------------------------------------------------------------------------------------------------------------------------------------------------------------------------------------------------------------------------------------------------------------------------------------------------------------------------------------------------------------------------------------------------------------------------------------------------------------------------------------------------------------------------------NGATACCTCACTAAAGGGACTAGTCCTGCAGGTTTAAACGAATTCGCCCTTGCCATCCCCTTCTGTGAATGTTAGACCCATGGGAGCAGCTGGTCAGAGGGGACCCCGGCCTGGGGCCCCTAACCCTATGTAGCCTCAGTCTTCCCATCAGGCTCTCAGCTCAGCCTGAGTGTTGAGGCCCCAGTGGCTGCTCTGGGGGCCTCCTGAGTTTCTCATCTGTGCCCCTCCCTCCCTGGCCCAGGTGAAGGTGTGGTTCCAGAACCGGAGGACAAAGTACAAACGGCAGAAGCTGGAGGAGGAAGGGCCTGAGTCCGAGCAGAAGAAGAAGGGCTCCCATCACATCAACCGGTGGCGCATTGCCACGAAGCAGGCCAATGGGGAGGACATCGATGTCACCTCCAATGA-C--------TAGGGTGGGCAACCACAAACCNNCGAGGNNAGAGTGCTGCTTGCTGCTGGCCAGNNCCNTGCGTGGGCCCNNGCTGGACTCTGGTCACTCCCTGGCCAGGCTTTGGGGAGGCCTGNANNCATGNCCCNACAGGGCTTGAAGCCCGGGGCCNNNATTGACAGANGGACAANNAATGGGCTGNCTGNNGCCTGNNACCACTTGGCCTTCTCCTCAGAGAGCCTGCCTGCCTGGGCGGGCCCGCCCGCCACCGCAGCCTCCCAGCTGCTCTCCGTGTCTCCNNTCTCCAAGNNCGAATTCGCGGTCGCTAAATTCAATTCN-NCNTATAGTGAGACGTATTACAATTCACTGGCCGTCGATTTACAACGTNNTGACTGNAAANNCCCTGNNGTTACCCAACTTAATCNNCTTGCAGTACATCCCNNTTTCGCCAGCTGGCGTAATANCAANNNGGCCCGCACNGATCGTCCTTCCCAACAGTTGCG-CANNCTATACGTACGG-CAGTTTAA-GGTTNACACCTATAAAAGAG-ANNGNNGTTATCG-TCTGTTTGTGG-ATGTACAGAGTGANNTNATTGACACGCCGGNNCGACGGATGNNGATCCCCNTGGCCAGTGCNCGTCTGCTGNNAANTAAANNCTCCNNTGAACTTTACCCGGGGGGTGCATATCGAGG-AANNAAAGCTGGNGCATGATNNCCACCGNNNNGGCCAGGGGNNCCNNNNNCNNTTATCNNGGAAA-NNNGNGG-NTNGNNNNNNNCNNCCNNNNNAAANTGNNNTCAAAANNNNCNNTTTANCCNGGATNNNNNNNNNNANNNNNANNG-GCAGGNANNNNNNTNNATCANNAANGNNNNNNNNNCNTNNNNTNNTTTNNNNNNNN-NAANNNCNNNNN---------------------------------------------------------------------------------------------------------------------------------------------------------------------------------------------
>69-U2OS-RNP-Carrier-3_E09_071.ab1
-------------------------------------------------------------------------------------------------------------------------------------------------------------------------------------------------------------------------------------------------------------------------------------------------------------------------------------------------------------------------------------------------------------------------------------------------------------------------------------------------------------------------------------------------------------------------------------------------------------------------------------------------------------------------------------NNNNNNNNNNNNNTAANGGGANTAGTCCTGCAGGTTTAAACGAATTCGCCCTTGCCATCCCCTTCTGTGAATGTTAGACCCATGGGAGCAGCTGGTCAGAGGGGACCCCGGCCTGGGGCCCCTAACCCTATGTAGCCTCAGTCTTCCCATCAGGCTCTCAGCTCAGCCTGAGTGTTGAGGCCCCAGTGGCTGCTCTGGGGGCCTCCTGAGTTTCTCATCTGTGCCCCTCCCTCCCTGGCCCAGGTGAAGGTGTGGTTCCAGAACCGGAGGACAAAGTACAAACGGCAGAAGCTGGAGGAGGAAGGGCCTGAGTCCGAGCAGAAGAAGAAGGGCTCCCATCACATCAACCGGTGGCGCATTGCCACGAAGCAGGCCAATGGGGAGGACATCGATGTCACCTCCAATGA-C--------TNNNNNGNNNNNCNACANNCCNACGAGGGANGANTGCTGCTTGCTGCTGGCCAGGCCCCTGCGTGGNCCCAAGCTGGACTCTGGCCACTCCCTGNNNAGGCTTTGGGGAGGCCTGGAGTCNNGNCCNNACAGGNTTNGAAGCCCGGNNCCGCCATTGACAGNGGNACANNNAATGNNCTGGCNGANGCCTGGGACCACTTGGCCTTCTCCTCGGAGAGCCTGCCTGCCTGGGCGGGCCCGCCCGCCACCGCAGCCTCCCAGCTGCTCTCCGTGTCTCCNNTCTCCANGGGCGAATTCGNGNCNGCTAAATTCAATTCG-CCCTATAATGAGNNNNNTTACGATTCACTGGCCGNNGTTTNACAACGTCGTGACTGGNAANNNCNTGNCGTTANNNANCTTAATCGNNTTNCAGNNCATCCNNNTTTCGCCAGCTGNNGTAATAGCGAAGAGGCCCGCACCGATCGNNCTNCCCAACAGATNNCNCACCCTATACNNANGGACAGTTTAAAGGTTTACTCCTATGAANGGNNAGAGCNNTTATNNNTCTGTTTGNGGNATGTTCNNNANNGANNTNNTTNGACCNNNCNGNNGTNNACGGATGGNNNATCCCCCCTGGCCNNNNNCNNNGTCTGNNNNCCNNAANAAAAGNNNCCCGAGGANN-NTTTACCCGGNN-GAG-GCANANNCGGGNAATGAAAANNTGNNANNNNGGATGACCNNNNANTAT-GGNNNANNNNGG-CCGNNNN-NCCGTNNNNNGGGNANNNNNNNGNCNTGANNNCNANCCCCNGNNTAAANTGNNNNNNAAAANCCNCNTNTTAACC-NNNNGGNNNNNNNGGNAANNNNAANNNTCNNGNNNNNNNNNNTNNNCCNNAAANGG-ATNNNNNNCNNN-NANNNNNTTTNCNNNGNTNAANNNCCAGNNCCNNNGAAAANCGGNNNNTNNACCCCNGGNNNANNNNNCNNNNNNNTNGNNNNNNNNNNNNNNNNNNNNANNNNNNNNNNNNNNAANNAANNNNCNGNNNNNTNNNGGNNNNNNNNNNNNNNNNGNNANNNNNNNNNNNNGGNCNNNNNNTTNNNNNA
>96-U2OS-RNP-Carrier-30_H12_082.ab1
-----------------------------------------------------------------------------------------------------------------------------------------------------------------------------------------------------------------------------------------------------------------------------------------------------------------------------------------------------------------------------------------------------------------------------------------------------------------------------------------------------------------------------------------------------------------------------------------------------------------------------------------------------------------------------------------NNNNCNCACTA-AGGGNCTAGTCCTGCAGGTTTAAACGAATTCGCCCTTGCCATCCCCTTCTGTGAATGTTAGACCCATGGGAGCAGCTGGTCAGAGGGGACCCCGGCCTGGGGCCCCTAACCCTATGTAGCCTCAGTCTTCCCATCAGGCTCTCAGCTCAGCCTGAGTGTTGAGGCCCCAGTGGCTGCTCTGGGGGCCTCCTGAGTTTCTCATCTGTGCCCCTCCCTCCCTGGCCCAGGTGAAGGTGTGGTTCCAGAACCGGAGGACAAAGTACAAACGGCAGAAGCTGGAGGAGGAAGGGCCTGAGTCCGAGCAGAAGAAGAAGGGCTCCCATCACATCAACCGGTGGCGCATTGCCACGAAGCAGGCCAATGGGGAGGACATCGATGTCACN--------------------------------ACAANCCNACGAGNNNAGAGTGCTNCTTGCTNCTGGNNANNNCNNTGCGTNNGCCCNNNNTGGACTCTGNNNANNCCCTNNNCANNCTTTGTGGAGNCNTNNNGTCNNGGCCNNACAGGNNTNGAANCCNGGGGTCGCNATTGACAGACGGACAAGNANNGGNNNGGCTGANNCCTGTGACNNNTTNNNNTTCTCCTCGGANNNNCTGCCTGNNNGGNCGGGCNGNCNGNCNNCNGCAGCCTCCCAGCTGCTCTCCGTNNCTGCNNTCTCNNAGGGCGAATNCGCGGGCGCTAAATTCGATTCG-CCCTATAGNGANNCGCATTACNNNNCACTNNNCGTCGTNNNNNNACGTCGTGACTGGNNANNCNNTGNNNNNACCCNNNNNAATCGCCTTGNNNNNCATCCNNNTTNCGCNAGCTNNNGTAATAGCNANNAGTTNNNTNNNGANNNNNNNNNNNNNNGTTGNNN-ANNNNNNNNNNNNNGN-NNNTTNAT-NTTNNCN-CNTATNNNNNNG-AGANNNNNNNTCN-NNNNNNNGNGT-ATGNNNTTAGTGNNNTNNNNNNNNNNNNNNNNNNNNNNNNNNNNNNNNNNNNNNNNNNANNNACGNNNNTNGNNNNNTNNNNNNNNNNNNNNNNNNNNNNCNNNN-NTNNNNNNNNNN-NNN-NNNNNNNNN-----------------------------------------------------------------------------------------------------------------------------------------------------------------------------------------------------------------------------------------------------------------------------------------------------------------------------------------------------------------------------------------------------------
