# Supplementary material for: Non-homologous DNA increases gene disruption efficiency by altering DNA repair outcomes
Source: Nat Commun. 2016 Aug 17;7:12463. doi: 10.1038/ncomms12463 (PMC4992056; doi:10.1038/ncomms12463)
Supplement: Supplementary Data 3 — Zip archive containing FASTA alignments used to generate Figure 2 and Supplementary Figure 3 [file ncomms12463-s4.zip › U2OS-RNP.fasta]

>Reference
---------------------------------------------------------------------------------------------------------------------------------------------------------------------------------------------------------------------------------------------------------------------------------------------------------------------------------------------------------------------------------------------------------------------------------------------------------------------------------------------------------------------------------------------------------------------------------------------------------------------------------------------------------------------------------------------------------------------------------------------------------------------------------------------------------------GCCATCCCCTTCTGTGAATGTTAGACCCATGGGAGCAGCTGGTCAGAGGGGACCCCGGCCTGGGGCCCCTAACCCTATGTAGCCTCAGTCTTCCCATCAGGCTCTCAGCTCAGCCTGAGTGTTGAGGCCCCAGTGGCTGCTCTGGGGGCCTCCTGAGTTTCTCATCTGTGCCCCTCCCTCCCTGGCCCAGGTGAAGGTGTGGTTCCAGAACCGGAGGACA-AAGTACAAACGGCAGAAGCTGGAGGAGGAAGGGCCTGAGTCCGAGCAGAAGAAGAAGGGCTCCCATCACATCAACCGGTGGCGCATTGCCACGAAGCAGGCCAATGGGGAGGACATCGATGTCACCTCCAATG-----------------ACTAGGGTGGGCAACCACAAACCCACGAGGGCAGAGTGCTGCTTGCTGCTGGCCAGGCCCCTGCGTGGGCCCAAGCTGGACTCTGGCCACTCCCTGGCCAGGCTTTGGGGAGGCCTGGAGTCATGGCCCCACAGGGCTTGAAGCCCGGGGCCGCCATTGACAGAGGGACAAGCAATGGGCTGGCTGAGGCCTGGGACCACTTGGCCTTCTCCTCGGAGAGCCTGCCTGCCTGGGCGGGCCCGCCCGCCACCGCAGCCTCCCAGCTGCTCTCCGTGTCTCCAATCTCC-----------------------------------------------------------------------------------------------------------------------------------------------------------------------------------------------------------------------------------------------------------------------------------------------------------------------------------------------------------------------------------------------------------------------------------------------------------------------------------------------------------------------------------------------------------------------------------------------------------------------------------------------------------------------------------------------------------------------------------------------------------------------------------------------------------------------------------------------------------------------------------------------------------------------------------------------
>29-U2OS-RNP-28_E04_024.ab1_(reversed)
-NGNTNNCNNNNNNNNNANNNGCCNNNNNNNNNNNNNNGNTTNNNTNNNTNNNNNNACNNNCCNNNTTNNTTTNCCNNNNNNNCCCNNNNNANNTNNNNNNTTTTNNNTTNGNNNNGGNTTTNCCNTTTCCNAANNNNCCNNNNNNNNNNNTTNNTCCNGGGN--CNN-CCCCNNTTTTNNGGNNNNNNTTNTACNGN--AAANGNTTTANGGGNANATCCTTTTNNN-N-NA-NTTCA---NNCCNGNNANTTNNTT-CCCCNNNANTTCANGTTAATGGNN-TTTTTG-NANNCATTTTNNCNGNNGNNGANNNC-AG-CCAN-N-TNN-TCCCCGATAACGGANNCCGG-CANCCTGGCCATATCGGTGGTCATCAT-GCGCCAGCTTTNNN-CCCCGATATGCACCNCCGGGTAAAGTTCACGGGAGACTTTATCTGACAGCAGACGTGCACTGGCCAGGGGGATCACCATCCGTCGCCCCGGCGTGTCAATAATATCACTCTGTACATCCACAAACAGACGATAACGGCTCTC-TCTTTTATAGGTGTAAACCTT-AAACTGCCGTACGTATAGGCTGCGCAACTGTTGGGAAGGGCGATCGGTGCGGGCCTCTTCGCTATTACGCCAGCTGGCG-AAA-GGGGGATGTGCTGCAAGGCGATTAAGTTGGGTAACGCC-AGGGTTTTCCCAGTCACGACGTTGTAAAACGACGGCCAGTGAATTGTAATACGACTCACTATAGGGCGAATTGAATTTAGCGGCCGCGAATTCGCCCTTGCCATCCCCTTCTGTGAATGTTAGACCCATGGGAGCAGCTGGTCAGAGGGGACCCCGGCCTGGGGCCCCTAACCCTATGTAGCCTCAGTCTTCCCATCAGGCTCTCAGCTCAGCCTGAGTGTTGAGGCCCCAGTGGCTGCTCTGGGGGCCTCCTGAGTTTCTCATCTGTGCCCCTCCCTCCCTGGCCCAGGTGAAGGTGTGGTTCCAGAACCGGAGGACA-AAGTACAAACGGCAGAAGCTGGAGGAGGAAGGGCCTGAGTCCGAGCAGAAGAAGAAGGGCTCCCATCACATCAACCGGTGGCGCATTGCCACGAAGCAGGCCAATGGGGAGGACATCGATGTCACCTCCAATG-----------------ACTAGGGTGGGCAACCACAAACCCACGAGGGCAGAGTGCTGCTTGCTGCTGGCCAGGCCCCTGCGTGGGCCCAAGCTGGACTCTGGCCACTCCCTGGCCAGGCTTTGGGGAGGCCTGGAGTCATGGCCCCACAGGGCTTGAAGCCCGGGGCCGCCATTGACAGAGGGACAAGCAATGGGCTGGCTGAGGCCTGGGACCACTTGGCCTTCTCCTCGGAGAGCCTGCCTGCCTGGGCGGGCCCGCCCGCCACCGCAGCCTCCCAGCTGCTCTCCGTGTCTCCAATCTCCAAGGGCGAATTCGTTTAAACCTGCAGGACTAGNNCCTTTAG-GAGTNNNN---------------------------------------------------------------------------------------------------------------------------------------------------------------------------------------------------------------------------------------------------------------------------------------------------------------------------------------------------------------------------------------------------------------------------------------------------------------------------------------------------------------------------------------------------------------------------------------------------------------------------------------------------------------------------------------------------------------------------------------------------------------------------------------------------------------------------------------------------------------------------------------------
>45-U2OS-RNP-44_E06_040.ab1_(reversed)
-TNGTTCCNNNTTNNNNNNNGGNNCCNNNNNGNNNNTNNNNTNNNNNNNNCNNNNAANGNCCNNTTNNNNNNNGCCNNNNNNNNCCNNNNNNNNTNCNNNTTTTTNNTTTGGNNNNGNNNNTNCCNNTTCCNGNNNNNCCNNNNNNNNNNNTTNNNNCGGGGN--NAN-NNCCGNTTTTNNGGANNGNNTTTTACNGN--AAAGGANNTAGGTGAANATCCNTTTTNN-N-AA-NNTCA---NNNNNGNNANNTNNNT-CCCCAGAANNTCAGGTTAANGGCG-NTTTTG-NANTCATTTTNNCGGNGGNNGANNTC-AG-CCAC-T-TNT-TCCCCGANAACGGANACCGG-CANNCTGGCCATATCGGTGGTCATCAT-GCGCCAGCTTTCAT-CCCCGATATGCACCNCCGGGTAAAGTTCACGGGAGACTTTATCTGACAGCAGACGTGCACTGGCCAGGGGGATCACCATCCGTCGCCCCGGCGTGTCAATAATATCACTCTGTACATCCACAAACAGACGATAACGGCTCTC-TCTTTTATAGGTGTAAACCTT-AAACTGCCGTACGTATAGGCTGCGCAACTGTTGGGAAGGGCGATCGGTGCGGGCCTCTTCGCTATTACGCCAGCTGGCG-AAA-GGGGGATGTGCTGCAAGGCGATTAAGTTGGGTAACGCC-AGGGTTTTCCCAGTCACGACGTTGTAAAACGACGGCCAGTGAATTGTAATACGACTCACTATAGGGCGAATTGAATTTAGCGGCCGCGAATTCGCCCTTGCCATCCCCTTCTGTGAATGTTAGACCCATGGGAGCAGCTGGTCAGAGGGGACCCCGGCCTGGGGCCCCTAACCCTATGTAGCCTCAGTCTTCCCATCAGGCTCTCAGCTCAGCCTGAGTGTTGAGGCCCCAGTGGCTGCTCTGGGGGCCTCCTGAGTTTCTCATCTGTGCCCCTCCCTCCCTGGCCCAGGTGAAGGTGTGGTTCCAGAACCGGAGGACA-AAGTACAAACGGCAGAAGCTGGAGGAGGAAGGGCCTGAGTCCGAGCAGAAGAAGAAGGGCTCCCATCACATCAACCGGTGGCGCATTGCCACGAAGCAGGCCAATGGGGAGGACATCGATGTCACCTCCAATG-----------------ACTAGGGTGGGCAACCACAAACCCACGAGGGCAGAGTGCTGCTTGCTGCTGGCCAGGCCCCTGCGTGGGCCCAAGCTGGACTCTGGCCACTCCCTGGCCAGGCTTTGGGGAGGCCTGGAGTCATGGCCCCACAGGGCTTGAAGCCCGGGGCCGCCATTGACAGAGGGACAAGCAATGGGCTGGCTGAGGCCTGGGACCACTTGGCCTTCTCCTCGGAGAGCCTGCCTGCCTGGGCGGGCCCGCCCGCCACCGCAGCCTCCCAGCTGCTCTCCGTGTCTCCAATCTCCAAGGGCGAATTCGTTTAAACCTGCAGGACTANTNCCNNNNNNNNNNNNNNNNN------------------------------------------------------------------------------------------------------------------------------------------------------------------------------------------------------------------------------------------------------------------------------------------------------------------------------------------------------------------------------------------------------------------------------------------------------------------------------------------------------------------------------------------------------------------------------------------------------------------------------------------------------------------------------------------------------------------------------------------------------------------------------------------------------------------------------------------------------------------------------------------
>37-U2OS-RNP-36_E05_039.ab1_(reversed)
-----NCNNANNNNNNCNNNNNANGGNANANTCNNNTTNCNNNNNNNTNNNAAAANCNNCCAGNTTNNNNNNNNCCANNNNANCCNNNNNNANNNNNNNNNNTTTTTTTTGGNNNTGNNNTTNCCTTNNCCNAANNNNNCNNNNNNNNNNNNTNNNCCNNGGT--NAN-NCCCNNTTTTNNGGNNNGGCNTTTTNNNNNNAAANGNNTTNNGNGAANATCCNTTTTGN-N-NNNTTCAA---NNCCNGNNNTTTNNNNTCCCCNNNANTTCNNGTTAANNGNN-NTTTTG-NNNNCATTTTNNNNGNNGNNNAGATC-NA-CCNN-N-TTT-TCCCCGATAACGGANACCGG-CNNNNTGGCCANNTCGGTGGTCNTCAT-GCGCCAGCTTTNNT-CCCCGATATGCANCCCCGGGTAAAGTTCACGGGAGACTTTATCTGACAGCAGACGTGCACTGGCCAGGGGGATCACCATCCGTCGCCCCGGCGTGTCAATAATATCACTCTGTACATCCACAAACAGACGATAACGGCTCTC-TCTTTTATAGGTGTAAACCTT-AAACTGCCGTACGTATAGGCTGCGCAACTGTTGGGAAGGGCGATCGGTGCGGGCCTCTTCGCTATTACGCCAGCTGGCG-AAA-GGGGGATGTGCTGCAAGGCGATTAAGTTGGGTAACGCC-AGGGNTTTCCCAGTCACGACGTTGTAAAACGACGGCCAGTGAATTGTAATACGACTCACTATAGGGCGAATTGAATTTAGCGGCCGCGAATTCGCCCTTGCCATCCCCTTCTGTGAATGTTAGACCCATGGGAGCAGCTGGTCAGAGGGGACCCCGGCCTGGGGCCCCTAACCCTATGTAGCCTCAGTCTTCCCATCAGGCTCTCAGCTCAGCCTGAGTGTTGAGGCCCCAGTGGCTGCTCTGGGGGCCTCCTGAGTTTCTCATCTGTGCCCCTCCCTCCCTGGCCCAGGTGAAGGTGTGGTTCCAGAACCGGAGGACA-AAGTACAAACGGCAGAAGCTGGAGGAGGAAGGGCCTGAGTCCGAGCAGAAGAAGAAGGGCTCCCATCACATCAACCGGTGGCGCATTGCCACGAAGCAGGCCAATGGGGAGGACATCGATGTCACCTCCAATG-----------------ACTAGGGTGGGCAACCACAAACCCACGAGGGCAGAGTGCTGCTTGCTGCTGGCCAGGCCCCTGCGTGGGCCCAAGCTGGACTCTGGCCACTCCCTGGCCAGGCTTTGGGGAGGCCTGGAGTCATGGCCCCACAGGGCTTGAAGCCCGGGGCCGCCATTGACAGAGGGACAAGCAATGGGCTGGCTGAGGCCTGGGACCACTTGGCCTTCTCCTCGGAGAGCCTGCCTGCCTGGGCGGGCCCGCCCGCCACCGCAGCCTCCCAGCTGCTCTCCGTGTCTCCAATCTCCAAGGGCGAATTCGTTTNAACCTGCAGGACTANTCCNNNNNNNNNNNNNNNNNN------------------------------------------------------------------------------------------------------------------------------------------------------------------------------------------------------------------------------------------------------------------------------------------------------------------------------------------------------------------------------------------------------------------------------------------------------------------------------------------------------------------------------------------------------------------------------------------------------------------------------------------------------------------------------------------------------------------------------------------------------------------------------------------------------------------------------------------------------------------------------------------
>20-U2OS-RNP-19_D03_025.ab1_(reversed)
---------------NNNNNNCCNNANNNGNAANNNNNNNNNNNNNNNNCNNNNAANCNNNCCNNTTNNNNNNNNCCNNNNNANCCNNNNNNNNNNNNNNNNTTTTTTTTNGNNTTGNNNTTTCCTNNNCCNNNNNNNCCANNNNNNNNNNNTNNNCCNGGGT--NNN-NCCCGTTTTTNNGGNNTGGNNTTTTNNNNNAAAAGGANCTAGGTGAANATCCNTTTTGNTN-AN-NNCNA---NNCCGGNNNNTTNNNTTCCCCNNAANNTCAGGTTAATGGNN-NTTTTG-ANNTCATTTTNNNGGTGGCTGANATC-AN-CCAN-N-TNT-TCCCCGATAACGGANNCCGG-CNNNCTGGCCATATCGGTGGTCATCAT-GCGCCAGCTTTNNT-CCCCGATATGCACCNCCGGGTAAAGTTCACGGGAGACTTTATCTGACAGCAGACGTGCACTGGCCAGGGGGATCACCATCCGTCGCCCCGGCGTGTCAATAATATCACTCTGTACATCCACAAACAGACGATAACGGCTCTC-TCTTTTATAGGTGTAAACCTT-AAACTGCCGTACGTATAGGCTGCGCAACTGTTGGGAAGGGCGATCGGTGCGGGCCTCTTCGCTATTACGCCAGCTGGCG-AAA-GGGGGATGTGCTGCAAGGCGATTAAGTTGGGTAACGCC-AGGGTTTTCCCAGTCACGACGTTGTAAAACGACGGCCAGTGAATTGTAATACGACTCACTATAGGGCGAATTGAATTTAGCGGCCGCGAATTCGCCCTTGCCATCCCCTTCTGTGAATGTTAGACCCATGGGAGCAGCTGGTCAGAGGGGACCCCGGCCTGGGGCCCCTAACCCTATGTAGCCTCAGTCTTCCCATCAGGCTCTCAGCTCAGCCTGAGTGTTGAGGCCCCAGTGGCTGCTCTGGGGGCCTCCTGAGTTTCTCATCTGTGCCCCTCCCTCCCTGGCCCAGGTGAAGGTGTGGTTCCAGAACCGGAGGACA-AAGTACAAACGGCAGAAGCTGGAGGAGGAAGGGCCTGAGTCCGAGCAGAAGAAGAAGGGCTCCCATCACATCAACCGGTGGCGCATTGCCACGAAGCAGGCCAATGGGGAGGACATCGATGTCACCTCCAATG-----------------ACTAGGGTGGGCAACCACAAACCCACGAGGGCAGAGTGCTGCTTGCTGCTGGCCAGGCCCCTGCGTGGGCCCAAGCTGGACTCTGGCCACTCCCTGGCCAGGCTTTGGGGAGGCCTGGAGTCATGGCCCCACAGGGCTTGAAGCCCGGGGCCGCCATTGACAGAGGGACAAGCAATGGGCTGGCTGAGGCCTGGGACCACTTGGCCTTCTCCTCGGAGAGCCTGCCTGCCTGGGCGGGCCCGCCCGCCACCGCAGCCTCCCAGCTGCTCTCCGTGTCTCCAATCTCCAAGGGCGAATTCGTTTAAACCTGCAGGACTANTNCCNNNNNNNNNNNNNN---------------------------------------------------------------------------------------------------------------------------------------------------------------------------------------------------------------------------------------------------------------------------------------------------------------------------------------------------------------------------------------------------------------------------------------------------------------------------------------------------------------------------------------------------------------------------------------------------------------------------------------------------------------------------------------------------------------------------------------------------------------------------------------------------------------------------------------------------------------------------------------------
>23-U2OS-RNP-22_G03_019.ab1_(reversed)
--------------------------------------------------------------------------------------------------------------------------------------------------------------------------------------------------------------------------------------------------------------NNNTNNNNNNNNCNNNNNNGNNNNNNNNN-NNTTNN-NNTNNANTTTNNNNGGGGNNNANNTC-AGNCCCN-T-TNN-TNCCCGNNNNCGGANNCCGGNCCCCCTGGCCANNTCGGTGGTCATCATNGNNCCAGCTTTCATNCCCCGATATGNCCCACCGGGTAAAGTTCCCGGGAGACNTTNNCTGACAGCAGACGTGCNCTGGCCAGGGGGNTCACCNNCCGTCGCCCCGGCGTGTCAATAATATCACTCTGTACATCCACAAACAGACGATAACGGCTCTC-TCNTTTATAGGTGTAAACCTT-AAACTGCCGTACGTATAGGCTGCGCAACTGTTGGGAAGGGCGATCGGTGCGGGCCTCTTCGCTATTACGCCAGCTGGCG-AAA-GGGGGATGTGCTGCAAGGCGATTAAGTTGGGTAACGCC-AGGGTTTTCCCAGTCACGACGTTGTAAAACGACGGCCAGTGAATTGTAATACGACTCACTATAGGGCGAATTGAATTTAGCGGCCGCGAATTCGCCCTTGCCATCCCCTTCTGTGAATGTTAGACCCATGGGAGCAGCTGGTCAGAGGGGACCCCGGCCTGGGGCCCCTAACCCTATGTAGCCTCAGTCTTCCCATCAGGCTCTCAGCTCAGCCTGAGTGTTGAGGCCCCAGTGGCTGCTCTGGGGGCCTCCTGAGTTTCTCATCTGTGCCCCTCCCTCCCTGGCCCAGGTGAAGGTGTGGTTCCAGAACCGGAGGACA-AAGTACAAACGGCAGAAGCTGGAGGAGGAAGGGCCTGAGTCCGAGCAGAAGAAGAAGGGCTCCCATCACATCAACCGGTGGCGCATTGCCACGAAGCAGGCCAATGGGGAGGACATCGATGTCACCTCCAATG-----------------ACTAGGGTGGGCAACCACAAACCCACGAGGGCAGAGTGCTGCTTGCTGCTGGCCAGGCCCCTGCGTGGGCCCAAGCTGGACTCTGGCCACTCCCTGGCCAGGCTTTGGGGAGGCCTGGAGTCATGGCCCCACAGGGCTTGAAGCCCGGGGCCGCCATTGACAGAGGGACAAGCAATGGGCTGGCTGAGGCCTGGGACCACTTGGCCTTCTCCTCGGAGAGCCTGCCTGCCTGGGCGGGCCCGCCCGCCACCGCAGCCTCCCAGCTGCTCTCCGTGTCTCCAATCTCCAAGGGCGAATTCGTTTAAACCTGCAGGACTAGTCCCNTTNNNNNNNNNNNNN-------------------------------------------------------------------------------------------------------------------------------------------------------------------------------------------------------------------------------------------------------------------------------------------------------------------------------------------------------------------------------------------------------------------------------------------------------------------------------------------------------------------------------------------------------------------------------------------------------------------------------------------------------------------------------------------------------------------------------------------------------------------------------------------------------------------------------------------------------------------------------------------
>42-U2OS-RNP-41_B06_046.ab1_(reversed)
----------------------------------------------------------------------------------------------------------------------------------------------------------------------------------------------------------------------------------------------------------------------------------------------------------------------------------------------------------------------NNNNCNNNNNGGNNNNNNNNGC-NNNNTNTNCNNNNC-NNNNNNANNNNCNNNNNNNNAANNNTNNGNGNGAANNTTNNTNGNNNAGCNNNNGTNCNCNNNNNNNGGGGGNTNNNNNNNNNNNCCCNNGCNNTNNATANNNNNNNNCNGNNCNNNCCNNAACNNNACGATANCGGNNNNNNTNTTTNANANGNGNAACCNTN-AAACNNNGNNCNNNNNAGNCTGCNCANCTGTTGGNANGGGCGATCGGTGCGGNCNTNTTCGNTANTNCNCNAGCTGGCGNAAN-GGGGGANNNGNTNCANNGCGATTAAGNTGGGTAACGCCCAGGGTTTTNCCAGTCACGNCGTNGTAAANCGACGNNCAGTGAATTGTAATACGNCTCNCTATAGGGCGAATNGAATTNAGCGGCCGCGAATTCGCCCTTGCCNTCCCCTTCTGTGAATGTTAGACCCATGGGAGCAGCTGGTCAGAGGGGACCCCGGCCTGGGGCCCCTAACCCTATGTAGCCTCAGTCTTCCCATCAGGCTCTCAGCTCAGCCTGAGTGTTGAGGCCCCAGTGGCTGCTCTGGGGGCCTCCTGAGTTTCTCATCTGTGCCCCTCCCTCCCTGGCCCAGGTGAAGGTGTGGTTCCAGAACCGGAGGACA-AAGTACAAACGGCAGAAGCTGGAGGAGGAAGGGCCTGAGTCCGAGCAGAAGAAGAAGGGCTCCCATCACATCAACCGGTGGCGCATTGCCACGAAGCAGGCCAATGGGGAGGACATCGATGTCACCTCCAATG-----------------ACTAGGGTGGGCAACCACAAACCCACGAGGGCAGAGTGCTGCTTGCTGCTGGCCAGGCCCCTGCGTGGGCCCAAGCTGGACTCTGGCCACTCCCTGGCCAGGCTTTGGGGAGGCCTGGAGTCATGGCCCCACAGGGCTTGAAGCCCGGGGCCGCCATTGACAGAGGGACAAGCAATGGGCTGGCTGAGGCCTGGGACCACTTGGCCTTCTCCTCGGAGAGCCTGCCTGCCTGGGCGGGCCCGCCCGCCACCGCAGCCTCCCAGCTGCTCTCCGTGTCTCCAATCTCCAAGGGCGAATTCGTTTAAACCTGCAGGACTAGTCCCNNNNNNNNNNNNNNNNNN-----------------------------------------------------------------------------------------------------------------------------------------------------------------------------------------------------------------------------------------------------------------------------------------------------------------------------------------------------------------------------------------------------------------------------------------------------------------------------------------------------------------------------------------------------------------------------------------------------------------------------------------------------------------------------------------------------------------------------------------------------------------------------------------------------------------------------------------------------------------------------------------
>42-U2OS-RNP-41_B06_046.ab1_(reversed)
----------------------------------------------------------------------------------------------------------------------------------------------------------------------------------------------------------------------------------------------------------------------------------------------------------------------------------------------------------------------NNNNCNNNNNGGNNNNNNNNGC-NNNNTNTNCNNNNC-NNNNNNANNNNCNNNNNNNNAANNNTNNGNGNGAANNTTNNTNGNNNAGCNNNNGTNCNCNNNNNNNGGGGGNTNNNNNNNNNNNCCCNNGCNNTNNATANNNNNNNNCNGNNCNNNCCNNAACNNNACGATANCGGNNNNNNTNTTTNANANGNGNAACCNTN-AAACNNNGNNCNNNNNAGNCTGCNCANCTGTTGGNANGGGCGATCGGTGCGGNCNTNTTCGNTANTNCNCNAGCTGGCG-NAANGGGGGANNNGNTNCANNGCGATTAAGNTGGGTAACGCCCAGGGTTTTNCCAGTCACGNCGTNGTAAANCGACGNNCAGTGAATTGTAATACGNCTCNCTATAGGGCGAATNGAATTNAGCGGCCGCGAATTCGCCCTTGCCNTCCCCTTCTGTGAATGTTAGACCCATGGGAGCAGCTGGTCAGAGGGGACCCCGGCCTGGGGCCCCTAACCCTATGTAGCCTCAGTCTTCCCATCAGGCTCTCAGCTCAGCCTGAGTGTTGAGGCCCCAGTGGCTGCTCTGGGGGCCTCCTGAGTTTCTCATCTGTGCCCCTCCCTCCCTGGCCCAGGTGAAGGTGTGGTTCCAGAACCGGAGGACA-AAGTACAAACGGCAGAAGCTGGAGGAGGAAGGGCCTGAGTCCGAGCAGAAGAAGAAGGGCTCCCATCACATCAACCGGTGGCGCATTGCCACGAAGCAGGCCAATGGGGAGGACATCGATGTCACCTCCAATG-----------------ACTAGGGTGGGCAACCACAAACCCACGAGGGCAGAGTGCTGCTTGCTGCTGGCCAGGCCCCTGCGTGGGCCCAAGCTGGACTCTGGCCACTCCCTGGCCAGGCTTTGGGGAGGCCTGGAGTCATGGCCCCACAGGGCTTGAAGCCCGGGGCCGCCATTGACAGAGGGACAAGCAATGGGCTGGCTGAGGCCTGGGACCACTTGGCCTTCTCCTCGGAGAGCCTGCCTGCCTGGGCGGGCCCGCCCGCCACCGCAGCCTCCCAGCTGCTCTCCGTGTCTCCAATCTCCAAGGGCGAATTCGTTTAAACCTGCAGGACTAGTCCCNNNNNNNNNNNNNNNNNN-----------------------------------------------------------------------------------------------------------------------------------------------------------------------------------------------------------------------------------------------------------------------------------------------------------------------------------------------------------------------------------------------------------------------------------------------------------------------------------------------------------------------------------------------------------------------------------------------------------------------------------------------------------------------------------------------------------------------------------------------------------------------------------------------------------------------------------------------------------------------------------------
>27-U2OS-RNP-26_C04_028.ab1_(reversed)
-----------------------------------------------------------------------------------------------------------------------------------------------------------------------------------------------------------------------------------------------------------------------------------------------------------------------------------------------------------------------NNNGNNNNNNNNNNNNNGANN-NNNNNNNNTNNNNN-NNNNNNNNNNNNNNNNNNNNGNNNNNNNNNNNNNNTTNNNNNNNNNANNNNNNNNNNNNNNNNNNGGAGGANNNNNNNANNNNNNNNNNGNNNNNNCANNNNNNNNACTCNNNNNNNNCNNNAACAGACGATNNNGGCTCTC-TNTATTATAGGNGTAAACCTTNAAANNNNCGTACGTATAGNNTGCGCAACTGTTGGGAANGNCGATCGGNGCGGTCCTCTTCGCTATTACNNCAGCTGGCG-AAA-NGGNGATGTNCTGCAAGACGATTAAGTTGGGTAACGCC-AGGGNTTTCCCAGTCACGACGTTGTAAAACGNCGGCCAGTGAATTGTAATACGACTCACTATAGGGCGAATTGAATTTAGCGGCCGCGAATTCGCCCTTGCCATCCCCTTCTGTGAATGTTAGACCCATGGGAGCAGCTGGTCAGAGGGGACCCCGGCCTGGGGCCCCTAACCCTATGTAGCCTCAGTCTTCCCATCAGGCTCTCAGCTCAGCCTGAGTGTTGAGGCCCCAGTGGCTGCTCTGGGGGCCTCCTGAGTTTCTCATCTGTGCCCCTCCCTCCCTGGCCCAGGTGAAGGTGTGGTTCCAGAACCGGAGGACA-AAGTACAAACGGCAGAAGCTGGAGGAGGAAGGGCCTGAGTCCGAGCAGAAGAAGAAGGGCTCCCATCACATCAACCGGTGGCGCATTGCCACGAAGCAGGCCAATGGGGAGGACATCGATGTCACCTCCAATG-----------------ACTAGGGTGGGCAACCACAAACCCACGAGGGCAGAGTGCTGCTTGCTGCTGGCCAGGCCCCTGCGTGGGCCCAAGCTGGACTCTGGCCACTCCCTGGCCAGGCTTTGGGGAGGCCTGGAGTCATGGCCCCACAGGGCTTGAAGCCCGGGGCCGCCATTGACAGAGGGACAAGCAATGGGCTGGCTGAGGCCTGGGACCACTTGGCCTTCTCCTCGGAGAGCCTGCCTGCCTGGGCGGGCCCGCCCGCCACCGCAGCCTCCCAGCTGCTCTCCGTGTCTCCAATCTCCAAGGGCGAATTCGNTTNAACCTGCAGGACTANNCCTTA--GTGAGTNNNGGTGNNN---------------------------------------------------------------------------------------------------------------------------------------------------------------------------------------------------------------------------------------------------------------------------------------------------------------------------------------------------------------------------------------------------------------------------------------------------------------------------------------------------------------------------------------------------------------------------------------------------------------------------------------------------------------------------------------------------------------------------------------------------------------------------------------------------------------------------------------------------------------------------------------
>58-U2OS-RNP-57_B08_062.ab1
--------------------------------------------------------------------------------------------------------------------------------------------------------------------------------------------------------------------------------------------------------------------------------------------------------------------------------------------------------------------------------------------------------------------------------------------------------------------------------------------------------------------------------------------------------------------------------------------------------------------------------------------------------------------------------------------------------------------------------------------------------NNNNNNNNNNNNNNNTNANGGGANTAGTCCTGCAGGTTTAAACGAATTCGCCCTTGCCATCCCCTTCTGTGAATGTTAGACCCATGGGAGCAGCTGGTCAGAGGGGACCCCGGCCTGGGGCCCCTAACCCTATGTAGCCTCAGTCTTCCCATCAGGCTCTCAGCTCAGCCTGAGTGTTGAGGCCCCAGTGGCTGCTCTGGGGGCCTCCTGAGTTTCTCATCTGTGCCCCTCCCTCCCTGGCCCAGGTGAAGGTGTGGTTCCAGAACCGGAGGACA-AAGTACAAACGGCAGAAGCTGGAGGAGGAAGGGCCTGAGTCCGAGCAGAAGAAGAAGGGCTCCCATCACATCAACCGGTGGCGCATTGCCACGAAGCAGGCCAATGGGGAGGACATCGATGTCACCTCCAATG-----------------ACTAGGGTGGGCAACCACAAACCCACGAGGGCAGAGTGCTGCTTGCTGCTGGCCAGGCCCCTGCGTGGGCCCAAGCTGGACTCTGGCCACTCCCTGGCCAGGCTTTGGGGAGGCCTGGAGTCATGGCCCCACAGGGCTTGAAGCCCGGGGCCGCCATTGACAGAGGGACAAGCAATGGGCTGGCTGAGGCCTGGGACCACTTGGCCTTCTCCTCGGAGAGCCTGCCTGCCTGGGCGGGCCCGCCCGCCACCGCAGCCTCCCAGCTGCTCTCCGTGTCTCCAATCTCCAAGGGCGAATTCGCGGCCGCTAAATTCAATTCGCCCTATAGTGAGTCGTATTACAATTCACTGGCCGTCGTTTTACAACGTCGTGACTGGGAAAACCCTGGCGTTACCCAACTTAATCGCCTTGCAGCACATCCCCCTTTCGCCAGCTGGCGTAATAGCGAAGAGGCCCGCACCGATCGCCCTTCCCAACAGTTGCGCAGCCTATACGTACGGCAGTTTAAGGTTTACACCTATAAAAGAGAGAGCCGTTATCGTCTGTTTGTGGATGTACAGAGTGATATTATTGACACGCCGGGGCGACGGATGGTGATCCCCCTGGCCAGTGCACGTCTGCTGTCAGATAAAGTCTCCCGTGAACTTTACCCGGTGGTGCATATCGGGGATGAAAGCTGGCGCATGATGACCACCGATATGGCCAGNNTGCCGGTNTCCGTTATCGGGGANN-AA-N-N-GG-CTGANN-TCAG-CCNCCGCGAAAATGANTNCAAAAACNCCATTAACCTGANNTTCTGGGGAANNNAANTNNNAGGN-TN--GAGA-TTNNCAAAANGGATCTTCACNNAGN-TCCTTTTCCNNNAAAAAGCCAGNCNNNAAAAACGGGNNNGNCCCNGGNNNANTGTNNNNNNNNGGNNNNNTNGGNNAN--GGNAAANNNNNNNNCCAANNAAANNNNNGNNNNTNNNNNGNNNNNNNNNGGNNNNNNNNNNNNGGGNN---------------------------------------------------------------------------------------------------------------------------------------------------------------------------------------------------
>08-U2OS-RNP-7_H01_001.ab1
---------------------------------------------------------------------------------------------------------------------------------------------------------------------------------------------------------------------------------------------------------------------------------------------------------------------------------------------------------------------------------------------------------------------------------------------------------------------------------------------------------------------------------------------------------------------------------------------------------------------------------------------------------------------------------------------------------------------------------------------------------NNNNNNNNNNNNACNNNNGGNNCTAGTCCTGCAGGTTTAAACGAATTCGCCCTTGCCATCCCCTTCTGTGAATGTTAGACCCATGGGAGCAGCTGGTCAGAGGGGACCCCGGCCTGGGGCCCCTAACCCTATGTAGCCTCAGTCTTCCCATCAGGCTCTCAGCTCAGCCTGAGTGTTGAGGCCCCAGTGGCTGCTCTGGGGGCCTCCTGAGTTTCTCATCTGTGCCCCTCCCTCCCTGGCCCAGGTGAAGGTGTGGTTCCAGAACCGGAGGACA-AAGTACAAACGGCAGAAGCTGGAGGAGGAAGGGCCTGAGTCCGAGCAGAAGAAGAAGGGCTCCCATCACATCAACCGGTGGCGCATTGCCACGAAGCAGGCCAATGGGGAGGACATCGATGTCACCTCCAATG-----------------ACTAGGGTGGGCAACCACAAACCCACGAGGGCAGAGTGCTGCTTGCTGCTGGCCAGGCCCCTGCGTGGGCCCAAGCTGGACTCTGGCCACTCCCTGGCCAGGCTTTGGGGAGGCCTGGAGTCATGGCCCCACAGGGCTTGAAGCCCGGGGCCGCCATTGACAGAGGGACAAGCAATGGGCTGGCTGAGGCCTGGGACCACTTGGCCTTCTCCTCGGAGAGCCTGCCTGCCTGGGCGGGCCCGCCCGCCACCGCAGCCTCCCAGCTGCTCTCCGTGTCTCCAATCTCCAAGGGCGAATTCGCGGCCGCTAAATTCAATTCGCCCTATAGTGAGTCGTATTACAATTCACTGGCCGTCGTTTTACAACGTCGTGACTGGGAAAACCCTGGCGTTACCCAACTTAATCGCCTTGCAGCACATCCCCCTTTCGCCAGCTGGCGTAATAGCGAAGAGGCCCGCACCGATCGCCCTTCCCAACAGTTGCGCAGCCTATACGTACGGCAGTTTAAGGTTTACACCTATAAAAGAGAGAGCCGTTATCGTCTGTTTGTGGATGTACAGAGTGATATTATTGACACGCCGGGGCGACGGATGGTGATCCCCCTGGCCAGTGCACGTCTGCTGTCAGATAAAGTCTCCCGTGAACTTTACCCGGNGNNGCATATCGGGGATGAAAGCTGGCGCATGATGACCACCGANNTGGCCAGTNNGCCGGTNTCCGTTATCGGGGAAA-AN-N-N-GGNCTGANN-TNAG-CCACCGNNAAAATGANTNCAAAANNNCCTTNAACNNGNNNTNNNGGGGNAANNAAANNNNCNGG-NNNNGAGA-TTANCAAAAAGGANNTNCACCNANN-NCNNTTNNNNN--------------------------------------------------------------------------------------------------------------------------------------------------------------------------------------------------------------------------------------------------------------------------------------------------------------------------------------------
>64-U2OS-RNP-63_H08_050.ab1
---------------------------------------------------------------------------------------------------------------------------------------------------------------------------------------------------------------------------------------------------------------------------------------------------------------------------------------------------------------------------------------------------------------------------------------------------------------------------------------------------------------------------------------------------------------------------------------------------------------------------------------------------------------------------------------------------------------------------------------------------------NNNNNNNNNNNNNCTNNNGGGNCTAGTCCTGCAGGTTTAAACGAATTCGCCCTTGCCATCCCCTTCTGTGAATGTTAGACCCATGGGAGCAGCTGGTCAGAGGGGACCCCGGCCTGGGGCCCCTAACCCTATGTAGCCTCAGTCTTCCCATCAGGCTCTCAGCTCAGCCTGAGTGTTGAGGCCCCAGTGGCTGCTCTGGGGGCCTCCTGAGTTTCTCATCTGTGCCCCTCCCTCCCTGGCCCAGGTGAAGGTGTGGTTCCAGAACCGGAGGACA-AAGTACAAACGGCAGAAGCTGGAGGAGGAAGGGCCTGAGTCCGAGCAGAAGAAGAAGGGCTCCCATCACATCAACCGGTGGCGCATTGCCACGAAGCAGGCCAATGGGGAGGACATCGATGTCACCTCCAATG-----------------ACTAGGGTGGGCAACCACAAACCCACGAGGGCAGAGTGCTGCTTGCTGCTGGCCAGGCCCCTGCGTGGGCCCAAGCTGGACTCTGGCCACTCCCTGGCCAGGCTTTGGGGAGGCCTGGAGTCATGGCCCCACAGGGCTTGAAGCCCGGGGCCGCCATTGACAGAGGGACAAGCAATGGGCTGGCTGAGGCCTGGGACCACTTGGCCTTCTCCTCGGAGAGCCTGCCTGCCTGGGCGGGCCCGCCCGCCACCGCAGCCTCCCAGCTGCTCTCCGTGTCTCCAATCTCCAAGGGCGAATTCGCGGCCGCTAAATTCAATTCGCCCTATAGTGAGTCGTATTACAATTCACTGGCCGTCGTTTTACAACGTCGTGACTGGGAAAACCCTGGCGTTACCCAACTTAATCGCCTTGCAGCACATCCCCCTTTCGCCAGCTGGCGTAATAGCGAAGAGGCCCGCACCGATCGCCCTTCCCAACAGTTGCGCAGCCTATACGTACGGCAGTTTAAGGTTTACACCTATAAAAGAGAGAGCCGTTATCGTCTGTTTGTGGATGTACAGAGTGATATTATTGACACGCCGGGGCGACGGATGGTGATCCCCCTGGCCAGTGCACGTCTGCTGTCAGATAAAGTCTCCCGTGAACTTTACCCGGTGGTGCATATCGGGGATGAAAGCTGGCGCATGATGACCACCGATATGGCCAGTGTGCCGGTCTCCGTTATCGGGGAAN-AA-G-T-GG-CTGATC-TCAG-CCNCCGNNAAAATGANNTCAAAAANNCCNTTAACCTGATGTTNNGGGGAANNNAANTNNNNGNN-NN--GANN-TNNNCAAAANGGANNTTCACNNAGN-TCCTTTNNNNNNAAAAANCNNNTCCCNAAAANCGGNNNNANCCCNGNNNNANNNNNNNNNNNGGNNNNNNNGNNANNG--GGAANCCCCNGA-----------------------------------------------------------------------------------------------------------------------------------------------------------------------------------------------------------------------------------------------------------
>53-U2OS-RNP-52_E07_055.ab1
---------------------------------------------------------------------------------------------------------------------------------------------------------------------------------------------------------------------------------------------------------------------------------------------------------------------------------------------------------------------------------------------------------------------------------------------------------------------------------------------------------------------------------------------------------------------------------------------------------------------------------------------------------------------------------------------------------------------------------------------------------NNNNNNNNNNTNNNNANNGGGACTAGTCCTGCAGGTTNAANCGAATTCGCCCTTGCCATCCCCTTCTGTGAATGTTAGACCCATGGGAGCAGCTGGTCAGAGGGGACCCCGGCCTGGGGCCCCTAACCCTATGTAGCCTCAGTCTTCCCATCAGGCTCTCAGCTCAGCCTGAGTGTTGAGGCCCCAGTGGCTGCTCTGGGGGCCTCCTGAGTTTCTCATCTGTGCCCCTCCCTCCCTGGCCCAGGTGAAGGTGTGGTTCCAGAACCGGAGGACA-AAGTACAAACGGCAGAAGCTGGAGGAGGAAGGGCCTGAGTCCGAGCAGAAGAAGAAGGGCTCCCATCACATCAACCGGTGGCGCATTGCCACGAAGCAGGCCAATGGGGAGGACATCGATGTCACCTCCAATG-----------------ACTAGGGTGGGCAACCACAAACCCACGAGGGCAGAGTGCTGCTTGCTGCTGGCCAGGCCCCTGCGTGGGCCCAAGCTGGACTCTGGCCACTCCCTGGCCAGGCTTTGGGGAGGCCTGGAGTCATGGCCCCACAGGGCTTGAAGCCCGGGGCCGCCATTGACAGAGGGACAAGCAATGGGCTGGCTGAGGCCTGGGACCACTTGGCCTTCTCCTCGGAGAGCCTGCCTGCCTGGGCGGGCCCGCCCGCCACCGCAGCCTCCCAGCTGCTCTCCGTGTCTCCAATCTCCAAGGGCGAATTCGCGGCCGCTAAATTCAATTCGCCCTATAGTGAGTCGTATTACAATTCACTGGCCGTCGTTTTACAACGTCGTGACTGGGAAANCCCTGGCGTTACCCAACTTAATCGCCTTGCAGCACATCCCCCTTTCGCCAGCTGGCGTAATAGCGAAGAGGCCCGCACCGATCGCCCTTCCCAACAGTTGCGCAGCCTATACGTACGGCAGTTTAAGGTTTACACCTATAAANGAGAGAGCCGTTATCGTCTGTTTGTGGATGTACAGAGTGATATTATTGACACGCCGGGGCGACGGATGGTGATCCCCCTGGCCAGTGCACGTCTGCTGTCAGATAAAGTCTCCCGTGAACTTTACCCGGTGGTGCATATCGGGGNNGAAAGCTGGCGCATGATGACCACCGANNTGGCCAGNGTGCCGGNNTCCGTTATCGGGGAAN-AA-G-N-GG-NNGANN-NNNN-CNNCCNNNAAANTGANTNCNAAAACGCCATTAACCTGATGTTNNGGGGAANNNAANNGGCCGGN-TN--GNNA-TTNCNAAANGGANNTNCCNTAAN---TCCTTTTCCGNAAAAN-GCCNGNCCNNAAAN-CGGGNNTGACCCCGNANANNNNNNNNNNNNGNNNNNNN--GGANAA--GGNANNNCNNNNNCNNANNNAANNCNNNNNNTTNNNNNGGNNTNNNNNNNNNANNNNNAANNGGNNNNTTTNANNANNNNNCNNN----------------------------------------------------------------------------------------------------------------------------------------------------------------------------------
>40-U2OS-RNP-39_H05_033.ab1
----------------------------------------------------------------------------------------------------------------------------------------------------------------------------------------------------------------------------------------------------------------------------------------------------------------------------------------------------------------------------------------------------------------------------------------------------------------------------------------------------------------------------------------------------------------------------------------------------------------------------------------------------------------------------------------------------------------------------------------------------------NNNNNNNNNNNNCTANNGGGACTAGTCCTGCAGGTTTAAACGAATTCGCCCTTGCCATCCCCTTCTGTGAATGTTAGACCCATGGGAGCAGCTGGTCAGAGGGGACCCCGGCCTGGGGCCCCTAACCCTATGTAGCCTCAGTCTTCCCATCAGGCTCTCAGCTCAGCCTGAGTGTTGAGGCCCCAGTGGCTGCTCTGGGGGCCTCCTGAGTTTCTCATCTGTGCCCCTCCCTCCCTGGCCCAGGTGAAGGTGTGGTTCCAGAACCGGAGGACA-AAGTACAAACGGCAGAAGCTGGAGGAGGAAGGGCCTGAGTCCGAGCAGAAGAAGAAGGGCTCCCATCACATCAACCGGTGGCGCATTGCCACGAAGCAGGCCAATGGGGAGGACATCGATGTCACCTCCAATG-----------------ACTAGGGTGGGCAACCACAAACCCACGAGGGCAGAGTGCTGCTTGCTGCTGGCCAGGCCCCTGCGTGGGCCCAAGCTGGACTCTGGCCACTCCCTGGCCAGGCTTTGGGGAGGCCTGGAGTCATGGCCCCACAGGGCTTGAAGCCCGGGGCCGCCATTGACAGAGGGACAAGCAATGGGCTGGCTGAGGCCTGGGACCACTTGGCCTTCTCCTCGGAGAGCCTGCCTGCCTGGGCGGGCCCGCCCGCCACCGCAGCCTCCCAGCTGCTCTCCGTGTCTCCAATCTCCAAGGGCGAATTCGCGGCCGCTAAATTCAATTCGCCCTATAGTGAGTCGTATTACAATTCACTGGCCGTCGTTTTACAACGTCGTGACTGGGAAAACCCTGGCGTTACCCAACTTAATCGCCTTGCAGCACATCCCCCTTTCGCCAGCTGGCGTAATAGCGAAGAGGCCCGCACCGATCGCCCTTCCCAACAGTTGCGCAGCCTATACGTACGGCAGTTTAAGGTTTACACCTATAAAAGAGAGAGCCGTTATCGTCTGTTTGTGGATGTACAGAGTGATATTATTGACACGCCGGGGCGACGGATGGTGATCCCCCTGGCCAGTGCACGTCTGCTGTCAGATAAAGTCTCCCGTGAACTTTACCCGGNGGTGCATATCGGGGANNAAAGCTGGCGCATGATGACCACCGATATGGCCAGNNNGCCGGTCTCCGTTATCGGGGAAA-AA-NNT-GG-CTGATC-TCAG-CCNCNGNNAAAATGANTNCAAAAANNCCNTTAACCTGATGTTNNGGGGANNNNAANNNNCCGNN-TN--GAAN-TNNNCAAAAAGGATCTTCACNNAGN-TCCTTTTCNNNNAAAAAGCCNNNCCNNAAAAACGGNNNNNNCCCNGGNNNNNTNNCNNNNNNTGGGNNNNNNNGGNNANGGGAAAACCCANNNN---------------------------------------------------------------------------------------------------------------------------------------------------------------------------------------------------------------------------------------------------------
>56-U2OS-RNP-55_H07_049.ab1
----------------------------------------------------------------------------------------------------------------------------------------------------------------------------------------------------------------------------------------------------------------------------------------------------------------------------------------------------------------------------------------------------------------------------------------------------------------------------------------------------------------------------------------------------------------------------------------------------------------------------------------------------------------------------------------------------------------------------------------------------------NNNNNNNNNNNNNTNNNGGGNNTAGTCCTGCAGGTTTAAACGAATTCGCCCTTGCCATCCCCTTCTGTGAATGTTAGACCCATGGGAGCAGCTGGTCAGAGGGGACCCCGGCCTGGGGCCCCTAACCCTATGTAGCCTCAGTCTTCCCATCAGGCTCTCAGCTCAGCCTGAGTGTTGAGGCCCCAGTGGCTGCTCTGGGGGCCTCCTGAGTTTCTCATCTGTGCCCCTCCCTCCCTGGCCCAGGTGAAGGTGTGGTTCCAGAACCGGAGGACA-AAGTACAAACGGCAGAAGCTGGAGGAGGAAGGGCCTGAGTCCGAGCAGAAGAAGAAGGGCTCCCATCACATCAACCGGTGGCGCATTGCCACGAAGCAGGCCAATGGGGAGGACATCGATGTCACCTCCAATG-----------------ACTAGGGTGGGCAACCACAAACCCACGAGGGCAGAGTGCTGCTTGCTGCTGGCCAGGCCCCTGCGTGGGCCCAAGCTGGACTCTGGCCACTCCCTGGCCAGGCTTTGGGGAGGCCTGGAGTCATGGCCCCACAGGGCTTGAAGCCCGGGGCCGCCATTGACAGAGGGACAAGCAATGGGCTGGCTGAGGCCTGGGACCACTTGGCCTTCTCCTCGGAGAGCCTGCCTGCCTGGGCGGGCCCGCCCGCCACCGCAGCCTCCCAGCTGCTCTCCGTGTCTCCAATCTCCAAGGGCGAATTCGCGGCCGCTAAATTCAATTCGCCCTATAGTGAGTCGTATTACAATTCACTGGCCGTCGTTTTACAACGTCGTGACTGGGAAAACCCTGGCGTTACCCAACTTAATCGCCTTGCAGCACATCCCCCTTTCGCCAGCTGGCGTAATAGCGAAGAGGCCCGCACCGATCGCCCTTCCCAACAGTTGCGCAGCCTATACGTACGGCAGTTTAAGGTTTACACCTATAAANGAGAGAGCCGTTATCGTCTGTTTGTGGATGTACAGAGTGATATTATTGACACGCCGGGGCGACGGATGGTGATCCCCCTGGCCAGTGCACGTCTGCTGTCAGATAAAGTCTCCCGNGAACTTTACCCGNNGGTGCATATCGGGGATGAAAGCTGGCGCATGATGACCACCGATATGGCCAGGNNGCCGGTCTCCGTTATCGGGGANN-AA-N-N-GG-NTGATC-TNAG-CCNCNNNGAAANNGNNTNCAAAAANNCCTTTAACCTGNNNTTNNGGGGANNNAANNNNCNGGNT-NN--ANNT-NNNC--AAANGGATCTTCCCNNAAN-TCCTTTNNNGGAAANNNNCNGTCCNNAAANNCGGGNNNN-ACCCCGNANAANNNNCCNNNNNNGGNNNNNNNNNNNAA--NGGNNNNNNNNNNNCNN------------------------------------------------------------------------------------------------------------------------------------------------------------------------------------------------------------------------------------------------------
>10-U2OS-RNP-9_B02_014.ab1
----------------------------------------------------------------------------------------------------------------------------------------------------------------------------------------------------------------------------------------------------------------------------------------------------------------------------------------------------------------------------------------------------------------------------------------------------------------------------------------------------------------------------------------------------------------------------------------------------------------------------------------------------------------------------------------------------------------------------------------------------------NNNNNNNNNNNNNNANNGGGACTAGTCCTGCAGGTTTAAACGAATTCGCCCTTGCCATCCCCTTCTGTGAATGTTAGACCCATGGGAGCAGCTGGTCAGAGGGGACCCCGGCCTGGGGCCCCTAACCCTATGTAGCCTCAGTCTTCCCATCAGGCTCTCAGCTCAGCCTGAGTGTTGAGGCCCCAGTGGCTGCTCTGGGGGCCTCCTGAGTTTCTCATCTGTGCCCCTCCCTCCCTGGCCCAGGTGAAGGTGTGGTTCCAGAACCGGAGGACA-AAGTACAAACGGCAGAAGCTGGAGGAGGAAGGGCCTGAGTCCGAGCAGAAGAAGAAGGGCTCCCATCACATCAACCGGTGGCGCATTGCCACGAAGCAGGCCAATGGGGAGGACATCGATGTCACCTCCAATG-----------------ACTAGGGTGGGCAACCACAAACCCACGAGGGCAGAGTGCTGCTTGCTGCTGGCCAGGCCCCTGCGTGGGCCCAAGCTGGACTCTGGCCACTCCCTGGCCAGGCTTTGGGGAGGCCTGGAGTCATGGCCCCACAGGGCTTGAAGCCCGGGGCCGCCATTGACAGAGGGACAAGCAATGGGCTGGCTGAGGCCTGGGACCACTTGGCCTTCTCCTCGGAGAGCCTGCCTGCCTGGGCGGGCCCGCCCGCCACCGCAGCCTCCCAGCTGCTCTCCGTGTCTCCAATCTCCAAGGGCGAATTCGCGGCCGCTAAATTCAATTCGCCCTATAGTGAGTCGTATTACAATTCACTGGCCGTCGTTTTACAACGTCGTGACTGGGAAAACCCTGGCGTTACCCAACTTAATCGCCTTGCAGCACATCCCCCTTTCGCCAGCTGGCGTAATAGCGAAGAGGCCCGCACCGATCGCCCTTCCCAACAGTTGCGCAGCCTATACGTACGGCAGTTTAAGGTTTACACCTATAAAAGAGAGAGCCGTTATCGTCTGTTTGTGGATGTACAGAGTGATATTATTGACACGCCGGGGCGACGGATGGTGATCCCCCTGGCCAGTGCACGTCTGCTGTCAGATAAAGTCTCCCGTGAACTTTACCCGGNGNTGCATATCGGGGANGAAAGCTGGCGCATGATGACCACCGATATGGCCAGNNNGCCGGTCTCCGTTANCGGGNAAA-AA-N-NNGG-NTGATC-TCAG-CCACCGNGAAAATGANTNCAAAANNNCCNTTAACNNGATGTTNNGGGGAANANAAATNNCAGGN-NT--GAAN-TNANCAAAANGNATCTTCACNNAGN-TCCTTTNNANNNAAAANGCCNNNCCNNAAAANCGGGNCTNACCNNGGNNANNNNNNNNNNNNNGGNNNNNTTNGGNNN--AGGGAANNCCNNNNCCNAANANAAANCNNNNANNTNNNNNNTNN---------------------------------------------------------------------------------------------------------------------------------------------------------------------------------------------------------------------------
>66-U2OS-RNP-65_B09_077.ab1
----------------------------------------------------------------------------------------------------------------------------------------------------------------------------------------------------------------------------------------------------------------------------------------------------------------------------------------------------------------------------------------------------------------------------------------------------------------------------------------------------------------------------------------------------------------------------------------------------------------------------------------------------------------------------------------------------------------------------------------------------------NNNNNNNNNNNNNNNNNGGGACTAGTCCTGCAGGTTTAAACGAATTCGCCCTTGCCATCCCCTTCTGTGAATGTTAGACCCATGGGAGCAGCTGGTCAGAGGGGACCCCGGCCTGGGGCCCCTAACCCTATGTAGCCTCAGTCTTCCCATCAGGCTCTCAGCTCAGCCTGAGTGTTGAGGCCCCAGTGGCTGCTCTGGGGGCCTCCTGAGTTTCTCATCTGTGCCCCTCCCTCCCTGGCCCAGGTGAAGGTGTGGTTCCAGAACCGGAGGACA-AAGTACAAACGGCAGAAGCTGGAGGAGGAAGGGCCTGAGTCCGAGCAGAAGAAGAAGGGCTCCCATCACATCAACCGGTGGCGCATTGCCACGAAGCAGGCCAATGGGGAGGACATCGATGTCACCTCCAATG-----------------ACTAGGGTGGGCAACCACAAACCCACGAGGGCAGAGTGCTGCTTGCTGCTGGCCAGGCCCCTGCGTGGGCCCAAGCTGGACTCTGGCCACTCCCTGGCCAGGCTTTGGGGAGGCCTGGAGTCATGGCCCCACAGGGCTTGAAGCCCGGGGCCGCCATTGACAGAGGGACAAGCAATGGGCTGGCTGAGGCCTGGGACCACTTGGCCTTCTCCTCGGAGAGCCTGCCTGCCTGGGCGGGCCCGCCCGCCACCGCAGCCTCCCAGCTGCTCTCCGTGTCTCCAATCTCCAAGGGCGAATTCGCGGCCGCTAAATTCAATTCGCCCTATAGTGAGTCGTATTACAATTCACTGGCCGTCGTTTTACAACGTCGTGACTGGGAAANCCCTGGCGTTACCCAACTTAATCGCCTTGCAGCACATCCCCCTTTCGCCAGCTGGCGTAATAGCGAAGAGGCCCGCACCGATCGCCCTTCCCAACAGTTGCGCAGCCTATACGTACGGCAGTTTAAGGTTTACACCTATAAAAGAGAGAGCCGTTATCGTCTGTTTGTGGATGTACAGAGTGATATTATTGACACGCCGGGGCGACGGATGGTGATCCCCCTGGCCAGTGCACGTCTGCTGTCAGATAAAGTCTCCCGTGAACTTTACCCGNNGGTGCATATCGGGGANNAAAGCTGGCGCATGATGACCACCGATATGGCCAGNNNGCCGGTCTCCGTTATCGGGGAAN-AA-N-N-GG-NTGATC-TCAG-CCNCCGNNAAAATGANTNCAAAANNNCCATTAACCTGATGTTCTGGGGAANNNAANTNNCNGGN-NT--NANN-TNANCAAAANGGANNTTCACCNAAN-TCCTTTTNNNNNAAAANGCCNNNCCNNAAAANCGGGNNNNNCCCNGGNNNNNTGNNNNNNANNGGGNNNNNNNGGNNA--NGGNAAANCCNANNNCCAAANNAAAANNNGNNANNTNNNNNNGGNNNNNNN--------------------------------------------------------------------------------------------------------------------------------------------------------------------------------------------------------------------
>33-U2OS-RNP-32_A05_047.ab1
----------------------------------------------------------------------------------------------------------------------------------------------------------------------------------------------------------------------------------------------------------------------------------------------------------------------------------------------------------------------------------------------------------------------------------------------------------------------------------------------------------------------------------------------------------------------------------------------------------------------------------------------------------------------------------------------------------------------------------------------------------NNNNNNNNNNNNNNANNGGGACTAGTCCTGCAGGTNNAANCGAATTCGCCCTTGCCATCCCCTTCTGTGAATGTTAGACCCATGGGAGCAGCTGGTCAGAGGGGACCCCGGCCTGGGGCCCCTAACCCTATGTAGCCTCAGTCTTCCCATCAGGCTCTCAGCTCAGCCTGAGTGTTGAGGCCCCAGTGGCTGCTCTGGGGGCCTCCTGAGTTTCTCATCTGTGCCCCTCCCTCCCTGGCCCAGGTGAAGGTGTGGTTCCAGAACCGGAGGACA-AAGTACAAACGGCAGAAGCTGGAGGAGGAAGGGCCTGAGTCCGAGCAGAAGAAGAAGGGCTCCCATCACATCAACCGGTGGCGCATTGCCACGAAGCAGGCCAATGGGGAGGACATCGATGTCACCTCCAATG-----------------ACTAGGGTGGGCAACCACAAACCCACGAGGGCAGAGTGCTGCTTGCTGCTGGCCAGGCCCCTGCGTGGGCCCAAGCTGGACTCTGGCCACTCCCTGGCCAGGCTTTGGGGAGGCCTGGAGTCATGGCCCCACAGGGCTTGAAGCCCGGGGCCGCCATTGACAGAGGGACAAGCAATGGGCTGGCTGAGGCCTGGGACCACTTGGCCTTCTCCTCGGAGAGCCTGCCTGCCTGGGCGGGCCCGCCCGCCACCGCAGCCTCCCAGCTGCTCTCCGTGTCTCCAATCTCCAAGGGCGAATTCGCGGCCGCTAAATTCAATTCGCCCTATAGTGAGTCGTATTACAATTCACTGGCCGTCGTTTTACAACGTCGTGACTGGGAAAACCCTGGCGTTACCCAACTTAATCGCCTTGCAGCACATCCCCCTTTCGCCAGCTGGCGTAATAGCGAAGAGGCCCGCACCGATCGCCCTTCCCAACAGTTGCGCAGCCTATACGTACGGCAGTTTAAGGTTTACACCTATAAAAGAGAGAGCCGTTATCGTCTGTTTGTGGATGTACAGAGTGATATTATTGACACGCCGGGGCGACGGATGGTGATCCCCCTGGCCAGTGCACGTCTGCTGTCAGATAAAGTCTCCCGTGAACTTTACCCGNNGGTGCATATCGGGGANNAAAGCTGGCGCATGATGACCACCGANNNGGCCAGTGNGCCGGTNTCCGTTATCGGGGAAA-NN-N-N-GG-NTGANN-NNNN-CCACCGNNAAAATGANTNCAAAANNNCNNTTAACNNGATNTTNNGGNNANNNNAAANNNCNGGN-TN--GANN-TNNNCAAAAAGGATNTTCACNNANN-TCCTTTTNNNNNAAAANNCCNNNCCCCAAAAACGGGNNNNACCCCGGNNNANTGNCNNNNNNTGGNNNNNNNGGNNAA--GGAAANNNCNNNNCCAAANNAAANNGNNNNTCTNNNNNNGNGNNNAATGGGNAN-----------------------------------------------------------------------------------------------------------------------------------------------------------------------------------------------------------------
>50-U2OS-RNP-49_B07_061.ab1
----------------------------------------------------------------------------------------------------------------------------------------------------------------------------------------------------------------------------------------------------------------------------------------------------------------------------------------------------------------------------------------------------------------------------------------------------------------------------------------------------------------------------------------------------------------------------------------------------------------------------------------------------------------------------------------------------------------------------------------------------------NNNNNNNNNNNNCTAANGGGACTAGTCCTGCAGGTTTAAACGAATTCGCCCTTGCCATCCCCTTCTGTGAATGTTAGACCCATGGGAGCAGCTGGTCAGAGGGGACCCCGGCCTGGGGCCCCTAACCCTATGTAGCCTCAGTCTTCCCATCAGGCTCTCAGCTCAGCCTGAGTGTTGAGGCCCCAGTGGCTGCTCTGGGGGCCTCCTGAGTTTCTCATCTGTGCCCCTCCCTCCCTGGCCCAGGTGAAGGTGTGGTTCCAGAACCGGAGGACA-AAGTACAAACGGCAGAAGCTGGAGGAGGAAGGGCCTGAGTCCGAGCAGAAGAAGAAGGGCTCCCATCACATCAACCGGTGGCGCATTGCCACGAAGCAGGCCAATGGGGAGGACATCGATGTCACCTCCAATG-----------------ACTAGGGTGGGCAACCACAAACCCACGAGGGCAGAGTGCTGCTTGCTGCTGGCCAGGCCCCTGCGTGGGCCCAAGCTGGACTCTGGCCACTCCCTGGCCAGGCTTTGGGGAGGCCTGGAGTCATGGCCCCACAGGGCTTGAAGCCCGGGGCCGCCATTGACAGAGGGACAAGCAATGGGCTGGCTGAGGCCTGGGACCACTTGGCCTTCTCCTCGGAGAGCCTGCCTGCCTGGGCGGGCCCGCCCGCCACCGCAGCCTCCCAGCTGCTCTCCGTGTCTCCAATCTCCAAGGGCGAATTCGCGGCCGCTAAATTCAATTCGCCCTATAGTGAGTCGTATTACAATTCACTGGCCGTCGTTTTACAACGTCGTGACTGGGAAAACCCTGGCGTTACCCAACTTAATCGCCTTGCAGCACATCCCCCTTTCGCCAGCTGGCGTAATAGCGAAGAGGCCCGCACCGATCGCCCTTCCCAACAGTTGCGCAGCCTATACGTACGGCAGTTTAAGGTTTACACCTATAAAAGAGAGAGCCGTTATCGTCTGTTTGTGGATGTACAGAGTGATATTATTGACACGCCGGGGCGACGGATGGTGATCCCCCTGGCCAGTGCACGTCTGCTGTCAGATAAAGTCTCCCGTGAACTTTACCCGGTGGTGCATATCGGGGATGAAAGCTGGCGCATGATGACCACCGATATGGCCAGNNNGCCGGTCTCCGTTATCGGGGAAA-AA-NNT-GG-NTGATC-TNNN-CCNCCGNNAAAATGNNTNCAAAANNNCCATTAACCTGATGTTCTGGGGNNNNNAANTNNCNGGN-NN--GNNA-NNNNCNAAANGGATNTTNNCCTAGA-TCCTTTTNNNGNAAAAAGCCNNTCCNNAAAAACGGTNNTNNCCCCGGNNNANNNNCNNNNNNNGGNNNNTTNGGNNAA--GGNAANNNCNNNNNNNNANAANNNNNNNNNNNTNNNNNGNNNTNNNNNNNNNNNNN---------------------------------------------------------------------------------------------------------------------------------------------------------------------------------------------------------------
>46-U2OS-RNP-45_F06_038.ab1
----------------------------------------------------------------------------------------------------------------------------------------------------------------------------------------------------------------------------------------------------------------------------------------------------------------------------------------------------------------------------------------------------------------------------------------------------------------------------------------------------------------------------------------------------------------------------------------------------------------------------------------------------------------------------------------------------------------------------------------------------------NNNNNNNNNNNNCTANNGGGANTAGTCCTGCAGGTTTAAACGAATTCGCCCTTGCCATCCCCTTCTGTGAATGTTAGACCCATGGGAGCAGCTGGTCAGAGGGGACCCCGGCCTGGGGCCCCTAACCCTATGTAGCCTCAGTCTTCCCATCAGGCTCTCAGCTCAGCCTGAGTGTTGAGGCCCCAGTGGCTGCTCTGGGGGCCTCCTGAGTTTCTCATCTGTGCCCCTCCCTCCCTGGCCCAGGTGAAGGTGTGGTTCCAGAACCGGAGGACA-AAGTACAAACGGCAGAAGCTGGAGGAGGAAGGGCCTGAGTCCGAGCAGAAGAAGAAGGGCTCCCATCACATCAACCGGTGGCGCATTGCCACGAAGCAGGCCAATGGGGAGGACATCGATGTCACCTCCAATG-----------------ACTAGGGTGGGCAACCACAAACCCACGAGGGCAGAGTGCTGCTTGCTGCTGGCCAGGCCCCTGCGTGGGCCCAAGCTGGACTCTGGCCACTCCCTGGCCAGGCTTTGGGGAGGCCTGGAGTCATGGCCCCACAGGGCTTGAAGCCCGGGGCCGCCATTGACAGAGGGACAAGCAATGGGCTGGCTGAGGCCTGGGACCACTTGGCCTTCTCCTCGGAGAGCCTGCCTGCCTGGGCGGGCCCGCCCGCCACCGCAGCCTCCCAGCTGCTCTCCGTGTCTCCAATCTCCAAGGGCGAATTCGCGGCCGCTAAATTCAATTCGCCCTATAGTGAGTCGTATTACAATTCACTGGCCGTCGTTTTACAACGTCGTGACTGGGAAAACCCTGGCGTTACCCAACTTAATCGCCTTGCAGCACATCCCCCTTTCGCCAGCTGGCGTAATAGCGAAGAGGCCCGCACCGATCGCCCTTCCCAACAGTTGCGCAGCCTATACGTACGGCAGTTTAAGGTTTACACCTATAAAAGAGAGAGCCGTTATCGTCTGTTTGTGGATGTACAGAGTGATATTATTGACACGCCGGGGCGACGGATGGTGATCCCCCTGGCCAGTGCACGTCTGCTGTCAGATAAAGTCTCCCGTGAACTTTACCCGNNGGNGCATATCGGGGANNAAAGCTGGCGCATGATGACCACCGATATGGCCAGNNTGCCGGTNTCCGTTATCGGGGANN-AA-G-G-NN-NTGANN-NCAG-CCACCGNNAAAATGNNTNCAAAAANNCCATTAACNNNATGTTNNGGGGANNTNAAATGNCNGGN-CT--GNNN-NATNCAAAANGGATCTTCNCNNAGA-TCCTTTNNNNNNAAAAAGCCNNNCCCNAAAAACGGGNNNNACCCCGGANAANNNNNNNNNNNTGGNNNNNNNGNANNA--GGAANNCCNAANNCCANNNNANNNNNNNNNGNNNNNNNGNNNNNNNNNGGNNNNNNTTAN-----------------------------------------------------------------------------------------------------------------------------------------------------------------------------------------------------------
>62-U2OS-RNP-61_F08_054.ab1
----------------------------------------------------------------------------------------------------------------------------------------------------------------------------------------------------------------------------------------------------------------------------------------------------------------------------------------------------------------------------------------------------------------------------------------------------------------------------------------------------------------------------------------------------------------------------------------------------------------------------------------------------------------------------------------------------------------------------------------------------------NNNNNNNNNNNCNTAANGGGNNTAGTCCTGCAGGTTTAAACGAATTCGCCCTTGCCATCCCCTTCTGTGAATGTTAGACCCATGGGAGCAGCTGGTCAGAGGGGACCCCGGCCTGGGGCCCCTAACCCTATGTAGCCTCAGTCTTCCCATCAGGCTCTCAGCTCAGCCTGAGTGTTGAGGCCCCAGTGGCTGCTCTGGGGGCCTCCTGAGTTTCTCATCTGTGCCCCTCCCTCCCTGGCCCAGGTGAAGGTGTGGTTCCAGAACCGGAGGACA-AAGTACAAACGGCAGAAGCTGGAGGAGGAAGGGCCTGAGTCCGAGCAGAAGAAGAAGGGCTCCCATCACATCAACCGGTGGCGCATTGCCACGAAGCAGGCCAATGGGGAGGACATCGATGTCACCTCCAATG-----------------ACTAGGGTGGGCAACCACAAACCCACGAGGGCAGAGTGCTGCTTGCTGCTGGCCAGGCCCCTGCGTGGGCCCAAGCTGGACTCTGGCCACTCCCTGGCCAGGCTTTGGGGAGGCCTGGAGTCATGGCCCCACAGGGCTTGAAGCCCGGGGCCGCCATTGACAGAGGGACAAGCAATGGGCTGGCTGAGGCCTGGGACCACTTGGCCTTCTCCTCGGAGAGCCTGCCTGCCTGGGCGGGCCCGCCCGCCACCGCAGCCTCCCAGCTGCTCTCCGTGTCTCCAATCTCCAAGGGCGAATTCGCGGCCGCTAAATTCAATTCGCCCTATAGTGAGTCGTATTACAATTCACTGGCCGTCGTTTTACAACGTCGTGACTGGGAAAACCCTGGCGTTACCCAACTTAATCGCCTTGCAGCACATCCCCCTTTCGCCAGCTGGCGTAATAGCGAAGAGGCCCGCACCGATCGCCCTTCCCAACAGTTGCGCAGCCTATACGTACGGCAGTTTAAGGTTTACACCTATAAAAGAGAGAGCCGTTATCGTCTGTTTGTGGATGTACAGAGTGATATTATTGACACGCCGGGGCGACGGATGGTGATCCCCCTGGCCAGTGCACGTCTGCTGTCAGNTAAAGTCTCCCGTGAACTTTACCCGGNGGTGCATATCGGGGANNAAAGCTGGCGCATGATGACCACCGANNTGGCCAGNNTGCCGGNNTCCGTTATCGGGGAAN-AA-G-T-GG-CTGNNN-TNNN-CCACCNNNAAAATGANNTCAAAAANNCCNTTAACCTGATGTTNNGGGGAANNAANTNNNNGNNN-TG--NNNT-NNNC-AAAANGGATNTTCCCNTAGN-TCCTTTNCNNTAAAAANCCNN-TCCNCAAAANCGGNNNNNNCCCNGGNNNANNNNNNNNNNCTGGNNNNNNNGGAAAN--GGNAAANCNNNNNCCNAANNAAAANNNNNNNNNTNNNANGNNNNNNNNTGNNNNNNNTTAN----------------------------------------------------------------------------------------------------------------------------------------------------------------------------------------------------------
>51-U2OS-RNP-50_C07_059.ab1
----------------------------------------------------------------------------------------------------------------------------------------------------------------------------------------------------------------------------------------------------------------------------------------------------------------------------------------------------------------------------------------------------------------------------------------------------------------------------------------------------------------------------------------------------------------------------------------------------------------------------------------------------------------------------------------------------------------------------------------------------------NNNNNNNNNNNNCTAAAGGGACTAGTCCTGCAGGTTTAAACGAATTCGCCCTTGCCATCCCCTTCTGTGAATGTTAGACCCATGGGAGCAGCTGGTCAGAGGGGACCCCGGCCTGGGGCCCCTAACCCTATGTAGCCTCAGTCTTCCCATCAGGCTCTCAGCTCAGCCTGAGTGTTGAGGCCCCAGTGGCTGCTCTGGGGGCCTCCTGAGTTTCTCATCTGTGCCCCTCCCTCCCTGGCCCAGGTGAAGGTGTGGTTCCAGAACCGGAGGACA-AAGTACAAACGGCAGAAGCTGGAGGAGGAAGGGCCTGAGTCCGAGCAGAAGAAGAAGGGCTCCCATCACATCAACCGGTGGCGCATTGCCACGAAGCAGGCCAATGGGGAGGACATCGATGTCACCTCCAATG-----------------ACTAGGGTGGGCAACCACAAACCCACGAGGGCAGAGTGCTGCTTGCTGCTGGCCAGGCCCCTGCGTGGGCCCAAGCTGGACTCTGGCCACTCCCTGGCCAGGCTTTGGGGAGGCCTGGAGTCATGGCCCCACAGGGCTTGAAGCCCGGGGCCGCCATTGACAGAGGGACAAGCAATGGGCTGGCTGAGGCCTGGGACCACTTGGCCTTCTCCTCGGAGAGCCTGCCTGCCTGGGCGGGCCCGCCCGCCACCGCAGCCTCCCAGCTGCTCTCCGTGTCTCCAATCTCCAAGGGCGAATTCGCGGCCGCTAAATTCAATTCGCCCTATAGTGAGTCGTATTACAATTCACTGGCCGTCGTTTTACAACGTCGTGACTGGGAAANCCCTGGCGTTACCCAACTTAATCGCCTTGCAGCACATCCCCCTTTCGCCAGCTGGCGTAATAGCGAAGAGGCCCGCACCGATCGCCCTTCCCAACAGTTGCGCAGCCTATACGTACGGCAGTTTAAGGTTTACACCTATAAAAGAGAGAGCCGTTATCGTCTGTTTGTGGATGTACAGAGTGATATTATTGACACGCCGGGGCGACGGATGGTGATCCCCCTGGCCAGTGCACGTCTGCTGTCAGATAAAGTCTCCCGTGAACTTTACCCGGNGGTGCATATCGGGGATGAAAGCTGGCGCATGATGACCACCGANNTGGCCAGNNNGCCGGNNTCCGTTATCGGGGAAN-AA-N-N-GG-NTGANN-NNNN-CNNCNNNNAAAATGNNNTCAAAAACGCCNTTAACCTGANNTTNNGGGGAANNNAAANNNNNGGN-NN--GANN-TTNNCAAAANGGATCTTCACCTAGN-TCCTTTTNNNNNAAAANNCNNGNCNNNAAAANCGGGGNNGACCCCGGNNNAANNNNNNNNNNNGGNNNNTTNGGNNAN--GGANNANCNNNNNCCAANNNANNNNNNNNANNTNNNNNGGNNNNNNNNGGNNNNNNNNANNNGNNNTNGN-------------------------------------------------------------------------------------------------------------------------------------------------------------------------------------------------
>34-U2OS-RNP-33_B05_045.ab1_(reversed)
-------------------NCNGNAANNNNNGNNNNNNNNNNNNNNNNAANNCNNNNNAGNTTNNNANTNNCCNANNNANCCNNNNNNNNNNTNNNNNNTTTTNNTTGGNNNNNGNNNTTTTNCTTGNCCNNNNNNNNCCNNNNNNNNNNNTTNNNCCNGGGN--NNN-NNCCGTTTTTNNGGNCTGGCTTTTTACNNNNAAAGGANTTNGGTGAANNTCCTTTTTGNNA-AN-NTCAA---NNCCNGNNNNTTNNATTCCCCNNAANNNCNGGTTAANGGNN-TTTTTG-NNGTCATTTTNNNNGNNGCTGANNNC-AN-CCNNNT-TTT-TCCCCGATAACGGANACCGG-NNNNCTGGCCANNTCGGTGGTNNTCAT-GCGCCAGCTTTNNT-NCCCGATATGCANCCCCGGGTAAAGTTCACGGGAGACTTTATCTGACAGCAGACGTGCACTGGCCAGGGGGATCACCATCCGTCGCCCCGGCGTGTCAATAATATCACTCTGTACATCCACAAACAGACGATAACGGCTCTC-TCNTTTATAGGTGTAAACCTT-AAACTGCCGTACGTATAGGCTGCGCAACTGTTGGGAAGGGCGATCGGTGCGGGCCTCTTCGCTATTACGCCAGCTGGCG-AAA-GGGGGATGTGCTGCAAGGCGATTAAGTTGGGTAACGCC-AGGGTTTTCCCAGTCACGACGTTGTAAAACGACGGCCAGTGAATTGTAATACGACTCACTATAGGGCGAATTGAATTTAGCGGCCGCGAATTCGCCCTTGCCATCCCCTTCTGTGAATGTTAGACCCATGGGAGCAGCTGGTCAGAGGGGACCCCGGCCTGGGGCCCCTAACCCTATGTAGCCTCAGTCTTCCCATCAGGCTCTCAGCTCAGCCTGAGTGTTGAGGCCCCAGTGGCTGCTCTGGGGGCCTCCTGAGTTTCTCATCTGTGCCCCTCCCTCCCTGGCCCAGGTGAAGGTGTGGTTCCAGAACCGGAGGACA-AAGTACAAACGGCAGAAGCTGGAGGAGGAAGGGCCTGAGTCCGAGCAGAAGAAGAAGGGCTCCCATCACATCAACCGGTGGCGCATTGCCACGAAGCAGGCCAATGGGGAGGACATCGATGTCACCTCCAATG-----------------ACTAGGGTGGGCAACCACAAACCCACGAGGGCAGAGTGCTGCTTGCTGCTGGCCAGGCCCCTGCGTGGGCCCAAGCTGGACTCTGGCCACTCCCTGGCCAGGCTTTGGGGAGGCCTGGAGTCATGGCCCCACAGGGCTTGAAGCCCGGGGCCGCCATTGACAGAGGGACAAGCAATGGGCTGGCTGAGGCCTGGGACCACTTGGCCTTCTCCTCGGAGAGCCTGCCTGCCTGGGCGGGCCCGCCCGCCACCGCAGCCTCCCAGCTGCTCTCCGTGTCTCCAATCTCCAAGGGCGAATTCGTTTAAACCTGCAGGACTAGNNCCT-TAGTGAGTNNN----------------------------------------------------------------------------------------------------------------------------------------------------------------------------------------------------------------------------------------------------------------------------------------------------------------------------------------------------------------------------------------------------------------------------------------------------------------------------------------------------------------------------------------------------------------------------------------------------------------------------------------------------------------------------------------------------------------------------------------------------------------------------------------------------------------------------------------------------------------------------------------------
>26-U2OS-RNP-25_B04_030.ab1_(reversed)
--------------------NNGNNNGNNNNNNNNNNNNNNNNCTNAAAANNNNNNCNNTTNNNNNNNNCNNNNNNNNNNNNNNNNAANNCNNNGNNNTNNNTNNNNNNNNGGNTTTCCTNNNNCNNNNNANNCCNNNNNNNNNNNNNNNNCCNNGNNNNNNC--CNG-NTTTTNGGGNNNNNNNTTTNNCGGNNAAANNNNTTTGGGGNNNNNNNNTTTTGGTNNNN-N-NN-NNNCC---CNNNNNNNTTTNNTTCCCCNNNNNNNNNNGNNAANNGGGTT-TTNNNN-NNNNTTTTNNNNGNNGGGNNNNNNNN-NN-NCNT-T-TTN-NNCCNNNNAANGGGNNNNNG-NNNCCGGGNNNNNNNNNGGNGNNCANN-NNNCCNNANTTTTN-TNNCNANNNNNNNCCCCNNNNNNNANNTNNGGGNGNNNTTTTNTGNNACCNNAGGTGNCCNNNGCNNNGGGNNCTCCANNTGTGTCGCCGGGGNGTCACAAAAATNNCTCTNNGCANNNCCACACANAGGNNATCGCGTCTC-TCTCTTATAGAGGTNNANNNN-ATANNNNNNNGTNNNTANNGTGTGCACNNCNNTNGAAAAGCGATCTCTGNGNNNGNCTTTGCTATNNNNCCACANNNNG-NNN-NNGGGATATGTTNNACGNNGNNNNNNNNNNGNNNNNCC-ACAGNNTTTTCANNNNCGNNNNGGTGTAACGNNNCGCANNGNNNNGTNNNATGNNTCTCTATANNGGGANNNGANNNTANNGCGCGCGAGNNTNCCCNNNNCATCCCCTTCTGTGAATGTTAGACCCATGGGAGCAGCTGGTCAGAGGGGACCCCGGCCTGGGGCCCCTAACCCTATGTAGCCTCAGTCTTCCCATCAGGCTCTCAGCTCAGCCTGAGTGTTGAGGCCCCAGTGGCTGCTCTGGGGGCCTCCTGAGTTTCTCATCTGTGCCCCTCCCTCCCTGGCCCAGGTGAAGGTGTGGTTCCAGAACCGGAGGACA-AAGTACAAACGGCAGAAGCTGGAGGAGGAAGGGCCTGAGTCCGAGCAGAAGAAGAAGGGCTCCCATCACATCAACCGGTGGCGCATTGCCACGAAGCAGGCCAATGGGGAGGACATCGATGTCACCTCCAATG-----------------ACTAGGGTGGGCAACCACAAACCCACGAGGGCAGAGTGCTGCTTGCTGCTGGCCAGGCCCCTGCGTGGGCCCAAGCTGGACTCTGGCCACTCCCTGGCCAGGCTTTGGGGAGGCCTGGAGTCATGGCCCCACAGGGCTTGAAGCCCGGGGCCGCCATTGACAGAGGGACAAGCAATGGGCTGGCTGAGGCCTGGGACCACTTGGCCTTCTCCTCGGAGAGCCTGCCTGCCTGGGCGGGCCCGCCCGCCACCGCAGCCTCCCAGCTGCTCTCCGTGTCTCCAATCTCCAAGGGCGAATTCGTTTAAACCTGCAGGACTANNCCCNTTNNNNNNNNNNNNNN------------------------------------------------------------------------------------------------------------------------------------------------------------------------------------------------------------------------------------------------------------------------------------------------------------------------------------------------------------------------------------------------------------------------------------------------------------------------------------------------------------------------------------------------------------------------------------------------------------------------------------------------------------------------------------------------------------------------------------------------------------------------------------------------------------------------------------------------------------------------------------------
>60-U2OS-RNP-59_D08_058.ab1_(reversed)
-----------------------CNNNNNNNNNTCNGNNTNNNNNNNNNNNNNAAACGNCCNNNTNNNNNNNNNNCNNNNNANNCNNNNNNANNNNCNNNNTTTNNNTTGGNNNNNNGNTTTNCCTNNNCCNGNNNNNCCNNNNNNNNNNNTTNNNCCNGGGT--NAN-NCCCGNTTTTNNGGNNTGGNNTTTTNNNGGAAAAGGATNTAGGNGAANATCCTTTTTGNTA-AN-TTCNA---NNCCNGNNATTTNNNTTCCCCAGAANNTCNGGTTAATGGCG-TTTTTG-NANTCATTTTNNNNGNGGNNGANNNC-AN-CCNNNT-TNT-TCCCCGATAACGGAGACCGG-CNNNNTGGCCANNTCGGTGGTCATCAT-GCGCCAGCTTTNNT-CCCCGATATGCACCNCCGGGTAAAGTTCACGGGAGACTTTATCTGACAGCAGACGTGCACTGGCCAGGGGGATCACCATCCGTCGCCCCGGCGTGTCAATAATATCACTCTGTACATCCACAAACAGACGATAACGGCTCTC-TCTTTTATAGGTGTAAACCTT-AAACTGCCGTACGTATAGGCTGCGCAACTGTTGGGAAGGGCGATCGGTGCGGGCCTCTTCGCTATTACGCCAGCTGGCG-AAA-GGGGGATGTGCTGCAAGGCGATTAAGTTGGGTAACGCC-AGGGTTTTCCCAGTCACGACGTTGTAAAACGACGGCCAGTGAATTGTAATACGACTCACTATAGGGCGAATTGAATTTAGCGGCCGCGAATTCGCCCTTGCCATCCCCTTCTGTGAATGTTAGACCCATGGGAGCAGCTGGTCAGAGGGGACCCCGGCCTGGGGCCCCTAACCCTATGTAGCCTCAGTCTTCCCATCAGGCTCTCAGCTCAGCCTGAGTGTTGAGGCCCCAGTGGCTGCTCTGGGGGCCTCCTGAGTTTCTCATCTGTGCCCCTCCCTCCCTGGCCCAGGTGAAGGTGTGGTTCCAGAACCGGAGGACA-AAGTACAAACGGCAGAAGCTGGAGGAGGAAGGGCCTGAGTCCGAGCAGAAGAAGAAGGGCTCCCATCACATCAACCGGTGGCGCATTGCCACGAAGCAGGCCAATGGGGAGGACATCGATGTCACCTCCAATG-----------------ACTAGGGTGGGCAACCACAAACCCACGAGGGCAGAGTGCTGCTTGCTGCTGGCCAGGCCCCTGCGTGGGCCCAAGCTGGACTCTGGCCACTCCCTGGCCAGGCTTTGGGGAGGCCTGGAGTCATGGCCCCACAGGGCTTGAAGCCCGGGGCCGCCATTGACAGAGGGACAAGCAATGGGCTGGCTGAGGCCTGGGACCACTTGGCCTTCTCCTCGGAGAGCCTGCCTGCCTGGGCGGGCCCGCCCGCCACCGCAGCCTCCCAGCTGCTCTCCGTGTCTCCAATCTCCAAGGGCGAATTCGTTTAAACCTGCAGGACTNNNCCNNTAGNNNNNNNNNNN--------------------------------------------------------------------------------------------------------------------------------------------------------------------------------------------------------------------------------------------------------------------------------------------------------------------------------------------------------------------------------------------------------------------------------------------------------------------------------------------------------------------------------------------------------------------------------------------------------------------------------------------------------------------------------------------------------------------------------------------------------------------------------------------------------------------------------------------------------------------------------------------
>38-U2OS-RNP-37_F05_037.ab1_(reversed)
------------------------------NTGGNNNNNNNTACNNGNNNCNNNTTNGNNNNNNNCCNTANNNNNNNCCNNNNNNGNNNNNNNNNNNNNNNNNNNNNNGNNNNNNNNNTNNCNNNNNNNNNNNNNANNCNNGNNNNNNNNNTTNNTCCGGGGTTCNNC-CANNNTTTNNNGGANNNGCNTTTTNNGGNNNAANGNNTTNNNNGNNANNTCCNTTTTGA-T-AA-TTTNNANNCNNNNNNNTTNNNNTNCCCNNAACATNCNNNTTNAAGGNNN-TTTTGN-ANTCATTTTNNNNNGGGCNNAATTCA-AN-NCCT-T-NNT-TNCCCGNNAACGGANNCCGG-NANNCTGGCCNNNTCGGTGGTCNTCAT-GNNNCAGCTTTCAT-CCCCGANNTGCNNCCCCGGGTAAAGTTCNCGGGAGACTTTTTCTGACAGCAGACGTGCACTGNNCAGGGGGATCACCATCCGTCNNNCCGGCGTGTCAATAATATCNNTCTGTACATCCACAAACAGACGATAACGGCTCTC-TCNTTTATAGGTGTAAACCTT-AAACTGCCGTACGTATAGGCTGCGCAACTGTTGGGAAGGGCGATCGGTGCGGGCCTCTTCGCTATTACGCCAGCTGGCG-AAA-GGGGGATGTGCTGCAAGGCGATTAAGTTGGGTAACGCC-AGGGTTTTCCCAGTCACGACGTTGTAAAACGACGGCCAGTGAATTGTAATACGACTCACTATAGGGCGAATTGAATTTAGCGGCCGCGAATTCGCCCTTGCCATCCCCTTCTGTGAATGTTAGACCCATGGGAGCAGCTGGTCAGAGGGGACCCCGGCCTGGGGCCCCTAACCCTATGTAGCCTCAGTCTTCCCATCAGGCTCTCAGCTCAGCCTGAGTGTTGAGGCCCCAGTGGCTGCTCTGGGGGCCTCCTGAGTTTCTCATCTGTGCCCCTCCCTCCCTGGCCCAGGTGAAGGTGTGGTTCCAGAACCGGAGGACA-AAGTACAAACGGCAGAAGCTGGAGGAGGAAGGGCCTGAGTCCGAGCAGAAGAAGAAGGGCTCCCATCACATCAACCGGTGGCGCATTGCCACGAAGCAGGCCAATGGGGAGGACATCGATGTCACCTCCAATG-----------------ACTAGGGTGGGCAACCACAAACCCACGAGGGCAGAGTGCTGCTTGCTGCTGGCCAGGCCCCTGCGTGGGCCCAAGCTGGACTCTGGCCACTCCCTGGCCAGGCTTTGGGGAGGCCTGGAGTCATGGCCCCACAGGGCTTGAAGCCCGGGGCCGCCATTGACAGAGGGACAAGCAATGGGCTGGCTGAGGCCTGGGACCACTTGGCCTTCTCCTCGGAGAGCCTGCCTGCCTGGGCGGGCCCGCCCGCCACCGCAGCCTCCCAGCTGCTCTCCGTGTCTCCAATCTCCAAGGGCGAATTCGTTTAAACCTGCAGGACTANNCCNNNNNNNNNNNNNNN---------------------------------------------------------------------------------------------------------------------------------------------------------------------------------------------------------------------------------------------------------------------------------------------------------------------------------------------------------------------------------------------------------------------------------------------------------------------------------------------------------------------------------------------------------------------------------------------------------------------------------------------------------------------------------------------------------------------------------------------------------------------------------------------------------------------------------------------------------------------------------------------
>54-U2OS-RNP-53_F07_053.ab1
----------------------------------------------------------------------------------------------------------------------------------------------------------------------------------------------------------------------------------------------------------------------------------------------------------------------------------------------------------------------------------------------------------------------------------------------------------------------------------------------------------------------------------------------------------------------------------------------------------------------------------------------------------------------------------------------------------------------------------------------------------NNNNNNNNNNNNCTAANGGGANTAGTCCTGCAGGTTTAAACGAATTCGCCCTTGCCATCCCCTTCTGTGAATGTTAGACCCATGGGAGCAGCTGGTCAGAGGGGACCCCGGCCTGGGGCCCCTAACCCTATGTAGCCTCAGTCTTCCCATCAGGCTCTCAGCTCAGCCTGAGTGTTGAGGCCCCAGTGGCTGCTCTGGGGGCCTCCTGAGTTTCTCATCTGTGCCCCTCCCTCCCTGGCCCAGGTGAAGGTGTGGTTCCAGAACCGGAGGACA-AAGTACAAACGGCAGAAGCTGGAGGAGGAAGGGCCTGAGTCCGAGCAGAAGAAGAAGGGCTCCCATCACATCAACCGGTGGCGCATTGCCACGAAGCAGGCCAATGGGGAGGACATCGATGTCACCTCCAATG-----------------ACTAGGGTGGGCAACCACAAACCCACGAGGGCAGAGTGCTGCTTGCTGCTGGCCAGGCCCCTGCGTGGGCCCAAGCTGGACTCTGGCCACTCCCTGGCCAGGCTTTGGGGAGGCCTGGAGTCATGGCCCCACAGGGCTTGAAGCCCGGGGCCGCCATTGACAGAGGGACAAGCAATGGGCTGGCTGAGGCCTGGGACCACTTGGCCTTCTCCTCGGAGAGCCTGCCTGCCTGGGCGGGCCCGCCCGCCACCGCAGCCTCCCAGCTGCTCTCCGTGTCTCCAATCTCCAAGGGCGAATTCGCGGCCGCTAAATTCAATTCGCCCTATAGTGAGTCGTATTACAATTCACTGGCCGTCGTTTTACAACGTCGTGACTGGGAAAACCCTGGCGTTACCCAACTTAATCGCCTTGCAGCACATCCCCCTTTCGCCAGCTGGCGTAATAGCGAAGAGGCCCGCACCGATCGCCCTTCCCAACAGTTGCGCAGCCTATACGTACGGCAGTTTAAGGTTTACACCTATAAAAGAGAGAGCCGTTATCGTCTGTTTGTGGATGTACAGAGTGATATTATTGACACGCCGGGGCGACGGATGGTGATCCCCCTGGCCAGTGCACGTCTGCTGTCAGATAAAGTCTCCCGTGAACTTTACCCGNNGGTGCATATCGGGGATGAAAGCTGGCGCATGATGACCACCGANNTGGCCAGNNTGCCGGTCTCCGTTATCGGGGANN-AN-N-N-GG-NTGANN-TCAG-CCNCCGNGAAAATGNNTNCAAAAANNCCNTTAACCTGATGTTCTGGGGAANNNAANTGTCNGGN-NT--NANN-TNANCAAAAAGGATNTNCNCCNANN-TCCTTTTNNNNAAAANN-CCANTCNN-AAAAACGGNNNNNACCCNGGNNNANNNNNNNNNNNNGGNNNNTTNGGNNAN--GGAAANNNCNNNNCNAANNAANNNNNNNNNNNTNNNNNGGNNNNNNNTGGNNANNNNAANNGGGNNGTTTTNNNNNNNNNNCNNNCNNNN-----------------------------------------------------------------------------------------------------------------------------------------------------------------------------
>19-U2OS-RNP-18_C03_027.ab1
----------------------------------------------------------------------------------------------------------------------------------------------------------------------------------------------------------------------------------------------------------------------------------------------------------------------------------------------------------------------------------------------------------------------------------------------------------------------------------------------------------------------------------------------------------------------------------------------------------------------------------------------------------------------------------------------------------------------------------------------------------NNNNNNNNNNCACTAAAGGNNCTAGTCCTGCAGGTTTAAACGAATTCGCCCTTGCCATCCCCTTCTGTGAATGTTAGACCCATGGGAGCAGCTGGTCAGAGGGGACCCCGGCCTGGGGCCCCTAACCCTATGTAGCCTCAGTCTTCCCATCAGGCTCTCAGCTCAGCCTGAGTGTTGAGGCCCCAGTGGCTGCTCTGGGGGCCTCCTGAGTTTCTCATCTGTGCCCCTCCCTCCCTGGCCCAGGTGAAGGTGTGGTTCCAGAACCGGAGGACA-AAGTACAAACGGCAGAAGCTGGAGGAGGAAGGGCCTGAGTCCGAGCAGAAGAAGAAGGGCTCCCATCACATCAACCGGTGGCGCATTGCCACGAAGCAGGCCAATGGGGAGGACATCGATGTCACCTCCAATG-----------------ACTAGGGTGGGCAACCACAAACCCACGAGGGCAGAGTGCTGCTTGCTGCTGGCCAGGCCCCTGCGTGGGCCCAAGCTGGACTCTGGCCACTCCCTGGCCAGGCTTTGGGGAGGCCTGGAGTCATGGCCCCACAGGGCTTGAAGCCCGGGGCCGCCATTGACAGAGGGACAAGCAATGGGCTGGCTGAGGCCTGGGACCACTTGGCCTTCTCCTCGGAGAGCCTGCCTGCCTGGGCGGGCCCGCCCGCCACCGCAGCCTCCCAGCTGCTCTCCGTGTCTCCAATCTCCAAGGGCGAATTCGCGGCCGCTAAATTCAATTCGCCCTATAGTGAGTCGTATTACAATTCACTGGCCGTCGTTTTACAACGTCGTGACTGGGAAAACCCTGGCGTTACCCAACTTAATCGCCTTGCAGCACATCCCCCTTTCGCCAGCTGGCGTAATAGCGAAGAGGCCCGCACCGATCGCCCTTCCCAACAGTTGCGCAGCCTATACGTACGGCAGTTTAAGGTTTACACCTATAAAAGAGAGAGCCGTTATCGTCTGTTTGTGGATGTACAGAGTGATATTATTGACACGCCGGGGCGACGGATGGTGATCCCCCTGGCCAGTGCACGTCTGCTGTCAGATAAAGTCTCCCGTGAACTTTACCCGGNGGTGCATATCGGGGATGAAAGCTGGCGCATGATGACCACCGANNTGGCCAGTNNGCCGGTNTCCGTTATCGGGGAAA-AN-N-NNGG-NTGANN-TCAG-CCNCCGNNAAAATGANTNCAAAAANNCCATTAACCTGATGTTNNGGGGANNNNAAATNTCNGGN-NT--GAAN-TTANCAAAAAGGATNTTNNCNNAAN-TCCTTTTCNNNNAAAANNCCNNNCCNCAAAANCGGNNNNNACCCCGGNNNAANGNCNNNNNNNGGNNNNNCTGGNNNN--GNNAANCNNNNNNCNAAANNAAANNNNNNNNNNTNNNNNGGNNNNNNNGGNNNNNNNNAANNGGNNGGTTNNNNNNNNNNNNNNNNCNGNNTNNNCNNNG-------------------------------------------------------------------------------------------------------------------------------------------------------------------
>05-U2OS-RNP-4_E01_007.ab1
-----------------------------------------------------------------------------------------------------------------------------------------------------------------------------------------------------------------------------------------------------------------------------------------------------------------------------------------------------------------------------------------------------------------------------------------------------------------------------------------------------------------------------------------------------------------------------------------------------------------------------------------------------------------------------------------------------------------------------------------------------------NNNNNNNNNNNNTANNGGGACTAGTCCTGCAGGTTTAAACGAATTCGCCCTTGCCATCCCCTTCTGTGAATGTTAGACCCATGGGAGCAGCTGGTCAGAGGGGACCCCGGCCTGGGGCCCCTAACCCTATGTAGCCTCAGTCTTCCCATCAGGCTCTCAGCTCAGCCTGAGTGTTGAGGCCCCAGTGGCTGCTCTGGGGGCCTCCTGAGTTTCTCATCTGTGCCCCTCCCTCCCTGGCCCAGGTGAAGGTGTGGTTCCAGAACCGGAGGACA-AAGTACAAACGGCAGAAGCTGGAGGAGGAAGGGCCTGAGTCCGAGCAGAAGAAGAAGGGCTCCCATCACATCAACCGGTGGCGCATTGCCACGAAGCAGGCCAATGGGGAGGACATCGATGTCACCTCCAATG-----------------ACTAGGGTGGGCAACCACAAACCCACGAGGGCAGAGTGCTGCTTGCTGCTGGCCAGGCCCCTGCGTGGGCCCAAGCTGGACTCTGGCCACTCCCTGGCCAGGCTTTGGGGAGGCCTGGAGTCATGGCCCCACAGGGCTTGAAGCCCGGGGCCGCCATTGACAGAGGGACAAGCAATGGGCTGGCTGAGGCCTGGGACCACTTGGCCTTCTCCTCGGAGAGCCTGCCTGCCTGGGCGGGCCCGCCCGCCACCGCAGCCTCCCAGCTGCTCTCCGTGTCTCCAATCTCCAAGGGCGAATTCGCGGCCGCTAAATTCAATTCGCCCTATAGTGAGTCGTATTACAATTCACTGGCCGTCGTTTTACAACGTCGTGACTGGGAAANCCCTGGCGTTACCCAACTTAATCGCCTTGCAGCACATCCCCCTTTCGCCAGCTGGCGTAATAGCGAAGAGGCCCGCACCGATCGCCCTTCCCAACAGTTGCGCAGCCTATACGTACGGCAGTTTAAGGTTTACACCTATAAANGAGAGAGCCGTTATCGTCTGTTTGTGGATGTACAGAGTGATATTATTGACACGCCGGGGCGACGGATGGTGATCCCCCTGGCCAGTGCACGTCTGCTGTCNNATAAAGTCTCCCGTGAACTTTACCCGGNGGTGCATATNGGGNATGAAAGCTGGCGCATGATGACCACCGANNTGGCCAGTGTGCCGGTCTCCGTTATCGGGGAAA-AANG-T-GG-CTGANN-TCAG-CCACCGCGAAAATGANNTCAAAANNNCCATTAACCTGAANTNNNGGGNANNNNNANNGTCAGGN-NN--GNNN-TTNNCAAAANGGANNTNCACNNANAATCCTTTTCCNGNAAAAAGCCNGNCCCCNAAANCGGNNTNGACCCCGGANNAANNNNNNNTANNGGNNNNNNNNGGNNN--NNNNAA-----------------------------------------------------------------------------------------------------------------------------------------------------------------------------------------------------------------------------------------------------------------
>47-U2OS-RNP-46_G06_036.ab1
-----------------------------------------------------------------------------------------------------------------------------------------------------------------------------------------------------------------------------------------------------------------------------------------------------------------------------------------------------------------------------------------------------------------------------------------------------------------------------------------------------------------------------------------------------------------------------------------------------------------------------------------------------------------------------------------------------------------------------------------------------------NNNNNNNNNNACTAANGGGACTAGTCCTGCAGGTTTAAACGAATTCGCCCTTGCCATCCCCTTCTGTGAATGTTAGACCCATGGGAGCAGCTGGTCAGAGGGGACCCCGGCCTGGGGCCCCTAACCCTATGTAGCCTCAGTCTTCCCATCAGGCTCTCAGCTCAGCCTGAGTGTTGAGGCCCCAGTGGCTGCTCTGGGGGCCTCCTGAGTTTCTCATCTGTGCCCCTCCCTCCCTGGCCCAGGTGAAGGTGTGGTTCCAGAACCGGAGGACA-AAGTACAAACGGCAGAAGCTGGAGGAGGAAGGGCCTGAGTCCGAGCAGAAGAAGAAGGGCTCCCATCACATCAACCGGTGGCGCATTGCCACGAAGCAGGCCAATGGGGAGGACATCGATGTCACCTCCAATG-----------------ACTAGGGTGGGCAACCACAAACCCACGAGGGCAGAGTGCTGCTTGCTGCTGGCCAGGCCCCTGCGTGGGCCCAAGCTGGACTCTGGCCACTCCCTGGCCAGGCTTTGGGGAGGCCTGGAGTCATGGCCCCACAGGGCTTGAAGCCCGGGGCCGCCATTGACAGAGGGACAAGCAATGGGCTGGCTGAGGCCTGGGACCACTTGGCCTTCTCCTCGGAGAGCCTGCCTGCCTGGGCGGGCCCGCCCGCCACCGCAGCCTCCCAGCTGCTCTCCGTGTCTCCAATCTCCAAGGGCGAATTCGCGGCCGCTAAATTCAATTCGCCCTATAGTGAGTCGTATTACAATTCACTGGCCGTCGTTTTACAACGTCGTGACTGGGAAAACCCTGGCGTTACCCAACTTAATCGCCTTGCAGCACATCCCCCTTTCGCCAGCTGGCGTAATAGCGAAGAGGCCCGCACCGATCGCCCTTCCCAACAGTTGCGCAGCCTATACGTACGGCAGTTTAAGGTTTACACCTATAAAAGAGAGAGCCGTTATCGTCTGTTTGTGGATGTACAGAGTGATATTATTGACACGCCGGGGCGACGGATGGTGATCCCCCTGGCCAGTGCACGTCTGCTGTCAGATAAAGTCTCCCGTGAACTTTACCCGGNGGTGCATATCGGGGATGAAAGCTGGCGCATGATGACCACCGATATGGCCAGNNNGCCGGTCTCCGTTATCGGGGAAN-AA-N-N-GG-CTGATC-TCAG-CCACCGNNAAAATGANTNCAAAAANNCCATTAACCTGATGTTCTGGGGAANNNAAATNNCAGGN-NT--GAGA-TNNNCAAAAAGGATNTTCNCCTAGN-TCCTTTTCCNGNAAAAAGCCNNNCNNNAAAANCGGGNNTNNCCCNGGANNAANNNNNNNNNNNGGNNNNNCNGGNNAN--GGGAAAANCCNNNNCNAAANNNANNNNNNNNNTTNNNNNN-------------------------------------------------------------------------------------------------------------------------------------------------------------------------------------------------------------------------------
>18-U2OS-RNP-17_B03_029.ab1
-----------------------------------------------------------------------------------------------------------------------------------------------------------------------------------------------------------------------------------------------------------------------------------------------------------------------------------------------------------------------------------------------------------------------------------------------------------------------------------------------------------------------------------------------------------------------------------------------------------------------------------------------------------------------------------------------------------------------------------------------------------NNNNNTACNNACTAAAGGNACTAGTCCTGCAGGTTTAAACGAATTCGCCCTT-CCATCCCCTTCTGTGAATGTTAGACCCATGGGAGCAGCTGGTCAGAGGGGACCCCGGCCTGGGGCCCCTAACCCTATGTAGCCTCAGTCTTCCCATCAGGCTCTCAGCTCAGCCTGAGTGTTGAGGCCCCAGTGGCTGCTCTGGGGGCCTCCTGAGTTTCTCATCTGTGCCCCTCCCTCCCTGGCCCAGGTGAAGGTGTGGTTCCAGAACCGGAGGACA-AAGTACAAACGGCAGAAGCTGGAGGAGGAAGGGCCTGAGTCCGAGCAGAAGAAGAAGGGCTCCCATCACATCAACCGGTGGCGCATTGCCACGAAGCAGGCCAATGGGGAGGACATCGATGTCACCTCCAATG-----------------ACTAGGGTGGGCAACCACAAACCCACGAGGGCAGAGTGCTGCTTGCTGCTGGCCAGGCCCCTGCGTGGGCCCAAGCTGGACTCTGGCCACTCCCTGGCCAGGCTTTGGGGAGGCCTGGAGTCATGGCCCCACAGGGCTTGAAGCCCGGGGCCGCCATTGACAGAGGGACAAGCAATGGGCTGGCTGAGGCCTGGGACCACTTGGCCTTCTCCTCGGAGAGCCTGCCTGCCTGGGCGGGCCCGCCCGCCACCGCAGCCTCCCAGCTGCTCTCCGTGTCTCCAATCTCCAAGGGCGAATTCGCGGCCGCTAAATTCAATTCGCCCTATAGTGAGTCGTATTACAATTCACTGGCCGTCGTTTTACAACGTCGTGACTGGGAAAACCCTGGCGTTACCCAACTTAATCGCCTTGCAGCACATCCCCCTTTCGCCAGCTGGCGTAATAGCGAAGAGGCCCGCACCGATCGCCCTTCCCAACAGTTGCGCAGCCTATACGTACGGCAGTTTAAGGTTTACACCTATAAAAGAGAGAGCCGTTATCGTCTGTTTGTGGATGTACAGAGTGATATTATTGACACGCCGGGGCGACGGATGGTGATCCCCCTGGCCAGTGCACGTCTGCTGTCAGATAAAGTCTCCCGTGAACTTTACCCGGNGGTGCATATCGGGGATGAAAGCTGGCGCATGATGACCACCGANNTGGCCAGTNNGCCGGTNTCCGTTATCGGGGAAN-AA-N-N-GG-CTGANN-TCAG-CCNCCGNNAAAATGANTNCAAAANNNCNNTTAACCTGATGTTNNGGGGANNNNAANTNNCNGGNNTT--GANN-TTNNCAAAANGGATCTTCNCCTAGN-NCNTTTTCCNGTAAAAANCCNNTCCNNAAAAACGGGNNNGACCCNGGNNNAATNNNNNNNNNNGGNNNNTTNGGANAA--GGAAANCNNNNNCNNAAANNAAANNNGGNATTNNNNNNGGGNTTANNNGGA--------------------------------------------------------------------------------------------------------------------------------------------------------------------------------------------------------------------
>15-U2OS-RNP-14_G02_004.ab1
------------------------------------------------------------------------------------------------------------------------------------------------------------------------------------------------------------------------------------------------------------------------------------------------------------------------------------------------------------------------------------------------------------------------------------------------------------------------------------------------------------------------------------------------------------------------------------------------------------------------------------------------------------------------------------------------------------------------------------------------------------NNNNNNNNNNNNNNNGGNACTAGTCCTGCAGGTTTAAACGAATTCGCCCTTGCCATCCCCTTCTGTGAATGTTAGACCCATGGGAGCAGCTGGTCAGAGGGGACCCCGGCCTGGGGCCCCTAACCCTATGTAGCCTCAGTCTTCCCATCAGGCTCTCAGCTCAGCCTGAGTGTTGAGGCCCCAGTGGCTGCTCTGGGGGCCTCCTGAGTTTCTCATCTGTGCCCCTCCCTCCCTGGCCCAGGTGAAGGTGTGGTTCCAGAACCGGAGGACA-AAGTACAAACGGCAGAAGCTGGAGGAGGAAGGGCCTGAGTCCGAGCAGAAGAAGAAGGGCTCCCATCACATCAACCGGTGGCGCATTGCCACGAAGCAGGCCAATGGGGAGGACATCGATGTCACCTCCAATG-----------------ACTAGGGTGGGCAACCACAAACCCACGAGGGCAGAGTGCTGCTTGCTGCTGGCCAGGCCCCTGCGTGGGCCCAAGCTGGACTCTGGCCACTCCCTGGCCAGGCTTTGGGGAGGCCTGGAGTCATGGCCCCACAGGGCTTGAAGCCCGGGGCCGCCATTGACAGAGGGACAAGCAATGGGCTGGCTGAGGCCTGGGACCACTTGGCCTTCTCCTCGGAGAGCCTGCCTGCCTGGGCGGGCCCGCCCGCCACCGCAGCCTCCCAGCTGCTCTCCGTGTCTCCAATCTCCAAGGGCGAATTCGCGGCCGCTAAATTCAATTCGCCCTATAGTGAGTCGTATTACAATTCACTGGCCGTCGTTTTACAACGTCGTGACTGGGAAANCCCTGGCGTTACCCAACTTAATCGCCTTGCAGCACATCCCCCTTTCGCCAGCTGGCGTAATAGCGAAGAGGCCCGCACCGATCGCCCTTCCCAACAGTTGCGCAGCCTATACGTACGGCAGTTTAAGGTTTACACCTATAAANGAGAGAGCCGTTATCGTCTGTTTGTGGATGTACAGAGTGATATTATTGACACGCCGGGGCGACGGATGGTGATCCCCCTGGCCAGTGCACGTCTGCTGTCAGATAAAGTCTCCCGTGAACTTTACCCGGNGGTGCATATCGGGGATGAAAGCTGGCGCATGATGACCACCGATATGGCCAGNNTGCCGGTCTCCGTTATCGGGGAAN-AA-N-T-GN-NTGANN-TCAG-CCNCCGCGAAAATGANTNCAAAANNNCNNTTAANNNGANNTTNNGGGGAANNNAANTGNCCGGN-NN--NGAANTTANCAAAANGGATCTTCACNNAGA-TCCTTTTNNNNNAAAANNCCAGTCCNCAAAANCGGGNNNNACCCNNANNNANNNCNNN-TACTGGGNNNTTNGGNNNG--GNAANNG----------------------------------------------------------------------------------------------------------------------------------------------------------------------------------------------------------------------------------------------------------------
>04-U2OS-RNP-3_D01_009.ab1
------------------------------------------------------------------------------------------------------------------------------------------------------------------------------------------------------------------------------------------------------------------------------------------------------------------------------------------------------------------------------------------------------------------------------------------------------------------------------------------------------------------------------------------------------------------------------------------------------------------------------------------------------------------------------------------------------------------------------------------------------------NNNNNNNNNNNNNNNNGGANTAGTCCTGCAGGTTTAAACGAATTCGCCCTTGCCATCCCCTTCTGTGAATGTTAGACCCATGGGAGCAGCTGGTCAGAGGGGACCCCGGCCTGGGGCCCCTAACCCTATGTAGCCTCAGTCTTCCCATCAGGCTCTCAGCTCAGCCTGAGTGTTGAGGCCCCAGTGGCTGCTCTGGGGGCCTCCTGAGTTTCTCATCTGTGCCCCTCCCTCCCTGGCCCAGGTGAAGGTGTGGTTCCAGAACCGGAGGACA-AAGTACAAACGGCAGAAGCTGGAGGAGGAAGGGCCTGAGTCCGAGCAGAAGAAGAAGGGCTCCCATCACATCAACCGGTGGCGCATTGCCACGAAGCAGGCCAATGGGGAGGACATCGATGTCACCTCCAATG-----------------ACTAGGGTGGGCAACCACAAACCCACGAGGGCAGAGTGCTGCTTGCTGCTGGCCAGGCCCCTGCGTGGGCCCAAGCTGGACTCTGGCCACTCCCTGGCCAGGCTTTGGGGAGGCCTGGAGTCATGGCCCCACAGGGCTTGAAGCCCGGGGCCGCCATTGACAGAGGGACAAGCAATGGGCTGGCTGAGGCCTGGGACCACTTGGCCTTCTCCTCGGAGAGCCTGCCTGCCTGGGCGGGCCCGCCCGCCACCGCAGCCTCCCAGCTGCTCTCCGTGTCTCCAATCTCCAAGGGCGAATTCGCGGCCGCTAAATTCAATTCGCCCTATAGTGAGTCGTATTACAATTCACTGGCCGTCGTTTTACAACGTCGTGACTGGGAAAACCCTGGCGTTACCCAACTTAATCGCCTTGCAGCACATCCCCCTTTCGCCAGCTGGCGTAATAGCGAAGAGGCCCGCACCGATCGCCCTTCCCAACAGTTGCGCAGCCTATACGTACGGCAGTTTAAGGTTTACACCTATAAAAGAGAGAGCCGTTATCGTCTGTTTGTGGATGTACAGAGTGATATTATTGACACGCCGGGGCGACGGATGGTGATCCCCCTGGCCAGTGCACGTCTGCTGTCAGATAAAGTCTCCCGTGAACTTTACCCGGNGNNGCATATCGGGGATGAAAGCTGGCGCATGATGACCACCGANNTGGCCAGTNNGCCGGTCTCCGTTATCGGGGAAA-AN-N-N-GG-TNGANN-NNNN-CNNCCNNNAAAATGACTTCAAANNNNCCTTNAACCTGATGTNNNGGGAANNTAANTGGNNGGNN-NG--ANNT-TNNC--AAANGGANNTNCCCNNAGA-TCCTTTTNNNGNAAAANGCCAGNCCNNAAAAACGGGGNTNACCCNGGANNAANNNNNNNNNNNGGNNNNNCNGGANNN--GGANNACCNNNNNCCNNNNAAAANNNNNNNNNCA-------------------------------------------------------------------------------------------------------------------------------------------------------------------------------------------------------------------------------------
>02-U2OS-RNP-1_B01_013.ab1
------------------------------------------------------------------------------------------------------------------------------------------------------------------------------------------------------------------------------------------------------------------------------------------------------------------------------------------------------------------------------------------------------------------------------------------------------------------------------------------------------------------------------------------------------------------------------------------------------------------------------------------------------------------------------------------------------------------------------------------------------------NNNNNNNNNNNTAANGGNACTAGTCCTGCAGGTNNAANCGAATTCGCCCTT--CATCCCCTTCTGTGAATGTTAGACCCATGGGAGCAGCTGGTCAGAGGGGACCCCGGCCTGGGGCCCCTAACCCTATGTAGCCTCAGTCTTCCCATCAGGCTCTCAGCTCAGCCTGAGTGTTGAGGCCCCAGTGGCTGCTCTGGGGGCCTCCTGAGTTTCTCATCTGTGCCCCTCCCTCCCTGGCCCAGGTGAAGGTGTGGTTCCAGAACCGGAGGACA-AAGTACAAACGGCAGAAGCTGGAGGAGGAAGGGCCTGAGTCCGAGCAGAAGAAGAAGGGCTCCCATCACATCAACCGGTGGCGCATTGCCACGAAGCAGGCCAATGGGGAGGACATCGATGTCACCTCCAATG-----------------ACTAGGGTGGGCAACCACAAACCCACGAGGGCAGAGTGCTGCTTGCTGCTGGCCAGGCCCCTGCGTGGGCCCAAGCTGGACTCTGGCCACTCCCTGGCCAGGCTTTGGGGAGGCCTGGAGTCATGGCCCCACAGGGCTTGAAGCCCGGGGCCGCCATTGACAGAGGGACAAGCAATGGGCTGGCTGAGGCCTGGGACCACTTGGCCTTCTCCTCGGAGAGCCTGCCTGCCTGGGCGGGCCCGCCCGCCACCGCAGCCTCCCAGCTGCTCTCCGTGTCTCCAATCTCCAAGGGCGAATTCGCGGCCGCTAAATTCAATTCGCCCTATAGTGAGTCGTATTACAATTCACTGGCCGTCGTTTTACAACGTCGTGACTGGGAAAACCCTGGCGTTACCCAACTTAATCGCCTTGCAGCACATCCCCCTTTCGCCAGCTGGCGTAATAGCGAAGAGGCCCGCACCGATCGCCCTTCCCAACAGTTGCGCAGCCTATACGTACGGCAGTTTAAGGTTTACACCTATAAAAGAGAGAGCCGTTATCGTCTGTTTGTGGATGTACAGAGTGATATTATTGACACGCCGGGGCGACGGATGGTGATCCCCCTGGCCAGTGCACGTCTGCTGTCAGATAAAGTCTCCCGTGAACTTTACCCGGNGGTGCATATCGGGGATGAAAGCTGGCGCATGATGACCACCGATATGGCCAGNNTGCCGGTCTCCGTTATCGGGGAAG-AA-G-T-GG-CTGATC-TCAG-CCACCGNNAAAATGANTNCAAAAACGCCATTAACCTGATGTTNNGGGNANNNNAANTNNCCGGN-NT--GNNN-TTNTNNAAANGGATNTTCACCTAGN-TCCTTTNNNNNTAAAAANCCNNNCCNNAAAAACGGGNNNNACCCNGNNNNNNNNNNNNNNNNNGNNNNNTTNGGAANN--GGNAAANNNNNNNCCAAANAAANNNNGGNATTTNNNNNGGNTTNNNTGGGNA-------------------------------------------------------------------------------------------------------------------------------------------------------------------------------------------------------------------
>43-U2OS-RNP-42_C06_044.ab1
------------------------------------------------------------------------------------------------------------------------------------------------------------------------------------------------------------------------------------------------------------------------------------------------------------------------------------------------------------------------------------------------------------------------------------------------------------------------------------------------------------------------------------------------------------------------------------------------------------------------------------------------------------------------------------------------------------------------------------------------------------NNNNNNNNNNNNAANGGGACTAGTCCTGCAGGTTTAAACGAATTCGCCCTTGCCATCCCCTTCTGTGAATGTTAGACCCATGGGAGCAGCTGGTCAGAGGGGACCCCGGCCTGGGGCCCCTAACCCTATGTAGCCTCAGTCTTCCCATCAGGCTCTCAGCTCAGCCTGAGTGTTGAGGCCCCAGTGGCTGCTCTGGGGGCCTCCTGAGTTTCTCATCTGTGCCCCTCCCTCCCTGGCCCAGGTGAAGGTGTGGTTCCAGAACCGGAGGACA-AAGTACAAACGGCAGAAGCTGGAGGAGGAAGGGCCTGAGTCCGAGCAGAAGAAGAAGGGCTCCCATCACATCAACCGGTGGCGCATTGCCACGAAGCAGGCCAATGGGGAGGACATCGATGTCACCTCCAATG-----------------ACTAGGGTGGGCAACCACAAACCCACGAGGGCAGAGTGCTGCTTGCTGCTGGCCAGGCCCCTGCGTGGGCCCAAGCTGGACTCTGGCCACTCCCTGGCCAGGCTTTGGGGAGGCCTGGAGTCATGGCCCCACAGGGCTTGAAGCCCGGGGCCGCCATTGACAGAGGGACAAGCAATGGGCTGGCTGAGGCCTGGGACCACTTGGCCTTCTCCTCGGAGAGCCTGCCTGCCTGGGCGGGCCCGCCCGCCACCGCAGCCTCCCAGCTGCTCTCCGTGTCTCCAATCTCCAAGGGCGAATTCGCGGCCGCTAAATTCAATTCGCCCTATAGTGAGTCGTATTACAATTCACTGGCCGTCGTTTTACAACGTCGTGACTGGGAAAACCCTGGCGTTACCCAACTTAATCGCCTTGCAGCACATCCCCCTTTCGCCAGCTGGCGTAATAGCGAAGAGGCCCGCACCGATCGCCCTTCCCAACAGTTGCGCAGCCTATACGTACGGCAGTTTAAGGTTTACACCTATAAANGAGAGAGCCGTTATCGTCTGTTTGTGGATGTACAGAGTGATATTATTGACACGCCGGGGCGACGGATGGTGATCCCCCTGGCCAGTGCACGTCTGCTGTCAGATAAAGTCTCCCGTGAACTTTACCCGGNGGTGCATATCGGGGANNAAAGCTGGCGCATGATGACCACCGATATGGCCAGNNNGCCGGTCTCCGTTATCGGGGAAN-AA-N-N-NG-NNTGANNTCAG-CCNCCGNNAAAATGANNTCAAAAANNCCATTAACCTGATGTTNNGGGGAANNNAANTNNNAGGN-NT--GNGA-TNNNCAAAANGGATNTTCACCTAGN-TCCTTTTNNNGNAAAAAGCCAGTCNNNAAAAACGGNNNNNACCCCGGANNAANNNNNNNNNNTGGNNNNTTNGGNNAA--GGNAANNNCNNNNNNAANNNANNNNNNNNNANNTNNNNNGGNNNNNNNNGGNNNNNNNNAANTGGNNNN--------------------------------------------------------------------------------------------------------------------------------------------------------------------------------------------------
>48-U2OS-RNP-47_H06_034.ab1
-------------------------------------------------------------------------------------------------------------------------------------------------------------------------------------------------------------------------------------------------------------------------------------------------------------------------------------------------------------------------------------------------------------------------------------------------------------------------------------------------------------------------------------------------------------------------------------------------------------------------------------------------------------------------------------------------------------------------------------------------------------NNNNNNNNNNNNNNGGNACTAGTCCTGCAGGTTTAAACGAATTCGCCCTTGCCATCCCCTTCTGTGAATGTTAGACCCATGGGAGCAGCTGGTCAGAGGGGACCCCGGCCTGGGGCCCCTAACCCTATGTAGCCTCAGTCTTCCCATCAGGCTCTCAGCTCAGCCTGAGTGTTGAGGCCCCAGTGGCTGCTCTGGGGGCCTCCTGAGTTTCTCATCTGTGCCCCTCCCTCCCTGGCCCAGGTGAAGGTGTGGTTCCAGAACCGGAGGACA-AAGTACAAACGGCAGAAGCTGGAGGAGGAAGGGCCTGAGTCCGAGCAGAAGAAGAAGGGCTCCCATCACATCAACCGGTGGCGCATTGCCACGAAGCAGGCCAATGGGGAGGACATCGATGTCACCTCCAATG-----------------ACTAGGGTGGGCAACCACAAACCCACGAGGGCAGAGTGCTGCTTGCTGCTGGCCAGGCCCCTGCGTGGGCCCAAGCTGGACTCTGGCCACTCCCTGGCCAGGCTTTGGGGAGGCCTGGAGTCATGGCCCCACAGGGCTTGAAGCCCGGGGCCGCCATTGACAGAGGGACAAGCAATGGGCTGGCTGAGGCCTGGGACCACTTGGCCTTCTCCTCGGAGAGCCTGCCTGCCTGGGCGGGCCCGCCCGCCACCGCAGCCTCCCAGCTGCTCTCCGTGTCTCCAATCTCCAAGGGCGAATTCGCGGCCGCTAAATTCAATTCGCCCTATAGTGAGTCGTATTACAATTCACTGGCCGTCGTTTTACAACGTCGTGACTGGGAAANCCCTGGCGTTACCCAACTTAATCGCCTTGCAGCACATCCCCCTTTCGCCAGCTGGCGTAATAGCGAAGAGGCCCGCACCGATCGCCCTTCCCAACAGTTGCGCAGNCTATACGTACGGCAGTTTAAGGTTNACACCTATAANNGAGAGAGCCGTTATCNNCTGTTTGTNNATGNNCAGAGTGATATTATTGACACGCCGNNNCGACGGATGTNNNNCCTCNNNNNCAGAGTACNNNTGCTGNNNGATAAAGNCTCCNGGNANNTTNACCNGNNNNNNNNNNNNNNNNTNTGNNNNNNNNNNNNTGATNNNNNCNNNCATTNNNNNNNNNNNNNNNNNNNNN-------------------------------------------------------------------------------------------------------------------------------------------------------------------------------------------------------------------------------------------------------------------------------------------------------------------------------------------------------------------------------------------------------------------------------------------------------------------------------------------
>49-U2OS-RNP-48_A07_063.ab1
-------------------------------------------------------------------------------------------------------------------------------------------------------------------------------------------------------------------------------------------------------------------------------------------------------------------------------------------------------------------------------------------------------------------------------------------------------------------------------------------------------------------------------------------------------------------------------------------------------------------------------------------------------------------------------------------------------------------------------------------------------------NNNNNNNNNNNNNNNGGNCTAGTCCTGCAGGTNNAANCGAATTCGCCCTTGCCATCCCCTTCTGTGAATGTTAGACCCATGGGAGCAGCTGGTCAGAGGGGACCCCGGCCTGGGGCCCCTAACCCTATGTAGCCTCAGTCTTCCCATCAGGCTCTCAGCTCAGCCTGAGTGTTGAGGCCCCAGTGGCTGCTCTGGGGGCCTCCTGAGTTTCTCATCTGTGCCCCTCCCTCCCTGGCCCAGGTGAAGGTGTGGTTCCAGAACCGGAGGACA-AAGTACAAACGGCAGAAGCTGGAGGAGGAAGGGCCTGAGTCCGAGCAGAAGAAGAAGGGCTCCCATCACATCAACCGGTGGCGCATTGCCACGAAGCAGGCCAATGGGGAGGACATCGATGTCACCTCCAATG-----------------ACTAGGGTGGGCAACCACAAACCCACGAGGGCAGAGTGCTGCTTGCTGCTGGCCAGGCCCCTGCGTGGGCCCAAGCTGGACTCTGGCCACTCCCTGGCCAGGCTTTGGGGAGGCCTGGAGTCATGGCCCCACAGGGCTTGAAGCCCGGGGCCGCCATTGACAGAGGGACAAGCAATGGGCTGGCTGAGGCCTGGGACCACTTGGCCTTCTCCTCGGAGAGCCTGCCTGCCTGGGCGGGCCCGCCCGCCACCGCAGCCTCCCAGCTGCTCTCCGTGTCTCCAATCTCCAAGGGCGAATTCGCGGCCGCTAAATTCAATTCGCCCTATAGTGAGTCGTATTACAATTCACTGGCCGTCGTTTTACAACGTCGTGACTGGGAAAACCCTGGCGTTACCCAACTTAATCGCCTTGCAGCACATCCCCCTTTCGCCAGCTGGCGTAATAGCGAAGAGGCCCGCACCGATCGCCCTTCCCAACAGTTGCGCAGCCTATACGTACGGCAGTTTAAGGTTTACACCTATAAAAGAGAGAGCCGTTATCGTCTGTTTGTGGATGTACAGAGTGATATTATTGACACGCCGGGGCGACGGATGGTGATCCCCCTGGCCAGTGCACGTCTGCTGTCAGATAAAGTCTCCCGTGAACTTTACCCGGNGGTGCATATCGGGGATGAAAGCTGGCGCATGATGACCACCGATATGGCCAGTGTGCCGGTCTCCGTTATCGGGGAANNAA-G-T-GG-CTGATC-TCAG-CCACCGCGAAAATGANNTCAAAAACGCCATTAACCTGATGTTNNGGGGAANNNAANTGTCAGGN-NT--GAGN-TNANCAAAAAGGATCTTCACNNANN-NCCTTTNNANGNAAAAANCCNNNCCNNCAAAANCGGGNNNGNCCCNGGNNNANNNNNNNNNNNNGGGNNNNNNNGGNN--ANGGNAAANCCCNNNNCCNAAGAANANNNNNNNNNNNNNNNNNNNNNAN----------------------------------------------------------------------------------------------------------------------------------------------------------------------------------------------------------------------
>65-U2OS-RNP-64_A09_079.ab1
-------------------------------------------------------------------------------------------------------------------------------------------------------------------------------------------------------------------------------------------------------------------------------------------------------------------------------------------------------------------------------------------------------------------------------------------------------------------------------------------------------------------------------------------------------------------------------------------------------------------------------------------------------------------------------------------------------------------------------------------------------------NNNNACTCACTA-AGGNNCTAGTCCTGCAGGTTTAAACGAATTCGCCCTTGCCATCCCCTTCTGTGAATGTTAGACCCATGGGAGCAGCTGGTCAGAGGGGACCCCGGCCTGGGGCCCCTAACCCTATGTAGCCTCAGTCTTCCCATCAGGCTCTCAGCTCAGCCTGAGTGTTGAGGCCCCAGTGGCTGCTCTGGGGGCCTCCTGAGTTTCTCATCTGTGCCCCTCCCTCCCTGGCCCAGGTGAAGGTGTGGTTCCAGAACCGGAGGACA-AAGTACAAACGGCAGAAGCTGGAGGAGGAAGGGCCTGAGTCCGAGCAGAAGAAGAAGGGCTCCCATCACATCAACCGGTGGCGCATTGCCACGAAGCAGGCCAATGGGGAGGACATCGATGTCACCTCCAATG-----------------ACTAGGGTGGGCAACCACAAACCCACGAGGGCAGAGTGCTGCTTGCTGCTGGCCAGGCCCCTGCGTGGGCCCAAGCTGGACTCTGGCCACTCCCTGGCCAGGCTTTGGGGAGGCCTGGAGTCATGGCCCCACAGGGCTTGAAGCCCGGGGCCGCCATTGACAGAGGGACAAGCAATGGGCTGGCTGAGGCCTGGGACCACTTGGCCTTCTCCTCGGAGAGCCTGCCTGCCTGGGCGGGCCCGCCCGCCACCGCAGCCTCCCAGCTGCTCTCCGTGTCTCCAA------AGGGCGAATTCGCGGCCGCTAAATTCAATTCGCCCTATAGTGAGTCGTATTACAATTCACTGGCCGTCGTTTTACAACGTCGTGACTGGGAAAACCCTGGCGTTACCCAACTTAATCGCCTTGCAGCACATCCCCCTTTCGCCAGCTGGCGTAATAGCGAAGAGGCCCGCACCGATCGCCCTTCCCAACAGTTGCGCAGCCTATACGTACGGCAGTTTAAGGTTTACACCTATAAAAGAGAGAGCCGTTATCGTCTGTTTGTGGATGTACAGAGTGATATTATTGACACGCCGGGGCGACGGATGGTGATCCCCCTGGCCAGTGCACGTCTGCTGTCAGATAAAGTCTCCCGTGAACTTTACCCGGTGGTGCATATCGGGGATGAAAGCTGGCGCATGATGACCACCGATATGGCCAGTGTGCCGGTCTCCGTTATCGGGGAAG-AA-G-T-GG-CTGATC-TCAG-CCACCGNGAAAATGACTTCAAAAACGCCNTNAACCTGATGTTCTGGGGANNNNAANTGTCAGGN-NT--GAGA-TNNNCAAAANGGANNTNNNCCNAGN-TCCTTTNNNNGNANAAANCCNNNCCNNAAANNNGGNNNNNNCCCNGGNNNANNNNCNNNNNNNGGGNNNNNNNGGAAN--NGGNAAAANNNNNNNCNAAANANNNNNNNNNNNNNTNNNNNGNNNNTNNNNNNNNNNNNNNCNNNNNNGN-------------------------------------------------------------------------------------------------------------------------------------------------------------------------------------------------
>55-U2OS-RNP-54_G07_051.ab1
--------------------------------------------------------------------------------------------------------------------------------------------------------------------------------------------------------------------------------------------------------------------------------------------------------------------------------------------------------------------------------------------------------------------------------------------------------------------------------------------------------------------------------------------------------------------------------------------------------------------------------------------------------------------------------------------------------------------------------------------------------------NNNNNNNNCTNNAGGGNCTAGTCCTGCAGGTTTAAACGAATTCGCCCTTGCCATCCCCTTCTGTGAATGTTAGACCCATGGGAGCAGCTGGTCAGAGGGGACCCCGGCCTGGGGCCCCTAACCCTATGTAGCCTCAGTCTTCCCATCAGGCTCTCAGCTCAGCCTGAGTGTTGAGGCCCCAGTGGCTGCTCTGGGGGCCTCCTGAGTTTCTCATCTGTGCCCCTCCCTCCCTGGCCCAGGTGAAGGTGTGGTTCCAGAACCGGAGGACA-AAGTACAAACGGCAGAAGCTGGAGGAGGAAGGGCCTGAGTCCGAGCAGAAGAAGAAGGGCTCCCATCACATCAACCGGTGGCGCATTGCCACGAAGCAGGCCAATGGGGAGGACATCGATGTCACCTCCAATG-----------------ACTAGGGTGGGCAACCACAAACCCACGAGGGCAGAGTGCTGCTTGCTGCTGGCCAGGCCCCTGCGTGGGCCCAAGCTGGACTCTGGCCACTCCCTGGCCAGGCTTTGGGGAGGCCTGGAGTCATGGCCCCACAGGGCTTGAAGCCCGGGGCCGCCATTGACAGAGGGACAAGCAATGGGCTGGCTGAGGCCTGGGACCACTTGGCCTTCTCCTCGGAGAGCCTGCCTGCCTGGGCGGGCCCGCCCGCCACCGCAGCCTCCCAGCTGCTCTCCGTGTCTCCAATCTCCAAGGGCGAATTCGCGGCCGCTAAATTCAATTCGCCCTATAGTGAGTCGTATTACAATTCACTGGCCGTCGTTTTACAACGTCGTGACTGGGAAAACCCTGGCGTTACCCAACTTAATCGCCTTGCAGCACATCCCCCTTTCGCCAGCTGGCGTAATAGCGAAGAGGCCCGCACCGATCGCCCTTCCCAACAGTTGCGCAGCCTATACGTACGGCAGTTTAAGGTTTACACCTATAAAAGAGAGAGCCGTTATCGTCTGTTTGTGGATGTACAGAGTGATATTATTGACACGCCGGGGCGACGGATGGTGATCCCCCTGGCCAGTGCACGTCTGCTGTCAGATAAAGTCTCCCGTGAACTTTACCCGGNGGTGCATATCGGGGANNAAAGCTGGCGCATGATGACCACCGATATGGCCAGNNTGCCGGTCTCCGTTATCGGGGAAG-AA-G-T-GG-CTGATC-TCAG-CCACCGCGAAAATGANTNCAAAAACGCCATTAACCTGATGTTCTGGGGAANNNAANTGTCAGGN-NT--GNGA-TNNNCAAAANGGATCTTCCCNTAGN-TCCTTTTNNNNNAAANNGCCAGNCNNNAAANNCGGGNNNNNCCCNGGNNNAANNNNNNNNNNNGGNNTNNNNGGNNAN--GGNAAACCCANNCCNAANANNNNNNGN--------------------------------------------------------------------------------------------------------------------------------------------------------------------------------------------------------------------------------------------
>17-U2OS-RNP-16_A03_031.ab1
--------------------------------------------------------------------------------------------------------------------------------------------------------------------------------------------------------------------------------------------------------------------------------------------------------------------------------------------------------------------------------------------------------------------------------------------------------------------------------------------------------------------------------------------------------------------------------------------------------------------------------------------------------------------------------------------------------------------------------------------------------------NNNNNNNNNNANAGGNNCTAGTCCTGCAGGTTTAAACGAATTCGCCCTTGCCATCCCCTTCTGTGAATGTTAGACCCATGGGAGCAGCTGGTCAGAGGGGACCCCGGCCTGGGGCCCCTAACCCTATGTAGCCTCAGTCTTCCCATCAGGCTCTCAGCTCAGCCTGAGTGTTGAGGCCCCAGTGGCTGCTCTGGGGGCCTCCTGAGTTTCTCATCTGTGCCCCTCCCTCCCTGGCCCAGGTGAAGGTGTGGTTCCAGAACCGGAGGACA-AAGTACAAACGGCAGAAGCTGGAGGAGGAAGGGCCTGAGTCCGAGCAGAAGAAGAAGGGCTCCCATCACATCAACCGGTGGCGCATTGCCACGAAGCAGGCCAATGGGGAGGACATCGATGTCACCTCCAATG-----------------ACTAGGGTGGGCAACCACAAACCCACGAGGGCAGAGTGCTGCTTGCTGCTGGCCAGGCCCCTGCGTGGGCCCAAGCTGGACTCTGGCCACTCCCTGGCCAGGCTTTGGGGAGGCCTGGAGTCATGGCCCCACAGGGCTTGAAGCCCGGGGCCGCCATTGACAGAGGGACAAGCAATGGGCTGGCTGAGGCCTGGGACCACTTGGCCTTCTCCTCGGAGAGCCTGCCTGCCTGGGCGGGCCCGCCCGCCACCGCAGCCTCCCAGCTGCTCTCCGTGTCTCCAATCTCCAAGGGCGAATTCGCGGCCGCTAAATTCAATTCGCCCTATAGTGAGTCGTATTACAATTCACTGGCCGTCGTTTTACAACGTCGTGACTGGGAAAACCCTGGCGTTACCCAACTTAATCGCCTTGCAGCACATCCCCCTTTCGCCAGCTGGCGTAATAGCGAAGAGGCCCGCACCGATCGCCCTTCCCAACAGTTGCGCAGCCTATACGTACGGCAGTTTAAGGTTTACACCTATAAAAGAGAGAGCCGTTATCGTCTGTTTGTGGATGTACAGAGTGATATTATTGACACGCCGGGGCGACGGATGGTGATCCCCCTGGCCAGTGCACGTCTGCTGTCAGATAAAGTCTCCCGTGAACTTTACCCGGNGGTGCATATCGGGGATGAAAGCTGGCGCATGATGACCACCGATATGGCCAGTGTGCCGGTCTCCGTTATCGGGGAAG-AA-G-N-GG-CTGATC-TCAG-CCACCGNNAAAATGANTNCAAAAACGCCATTAACCTGATGTTCTGGGGANNNNAANTGTCAGNN-TN--GANN-TTNNCAAAANGGATNTNCACCTAGN-TCCTTTTNNNGTAAAAANCCNNNCCNNAAAANCGGNNNNNACCCCGGNNNANNNNNNNNNNNNGGNNNNTTNGGANAA--GGAAANNNNNNNNNNNNANNANNNNNGNNANNTNNNNNGGNNNNNNNNGNNNAA-----------------------------------------------------------------------------------------------------------------------------------------------------------------------------------------------------------------
>59-U2OS-RNP-58_C08_060.ab1
--------------------------------------------------------------------------------------------------------------------------------------------------------------------------------------------------------------------------------------------------------------------------------------------------------------------------------------------------------------------------------------------------------------------------------------------------------------------------------------------------------------------------------------------------------------------------------------------------------------------------------------------------------------------------------------------------------------------------------------------------------------NNNACTCACTAAAGGGACTAGTCCTGCAGGTTTAAACGAATTCGCCCTTGCCATCCCCTTCTGTGAATGTTAGACCCATGGGAGCAGCTGGTCAGAGGGGACCCCGGCCTGGGGCCCCTAACCCTATGTAGCCTCAGTCTTCCCATCAGGCTCTCAGCTCAGCCTGAGTGTTGAGGCCCCAGTGGCTGCTCTGGGGGCCTCCTGAGTTTCTCATCTGTGCCCCTCCCTCCCTGGCCCAGGTGAAGGTGTGGTTCCAGAACCGGAGGACA-AAGTACAAACGGCAGAAGCTGGAGGAGGAAGGGCCTGAGTCCGAGCAGAAGAAGAAGGGCTCCCATCACATCAACCGGTGGCGCATTGCCACGAAGCAGGCCAATGGGGAGGACATCGATGTCACCTCCAATG-----------------ACTAGGGTGGGCAACCACAAACCCACGAGGGCAGAGTGCTGCTTGCTGCTGGCCAGGCCCCTGCGTGGGCCCAAGCTGGACTCTGGCCACTCCCTGGCCAGGCTTTGGGGAGGCCTGGAGTCATGGCCCCACAGGGCTTGAAGCCCGGGGCCGCCATTGACAGAGGGACAAGCAATGGGCTGGCTGAGGCCTGGGACCACTTGGCCTTCTCCTCGGAGAGCCTGCCTGCCTGGGCGGGCCCGCCCGCCACCGCAGCCTCCCAGCTGCTCTCCGTGTCTCCAATCTCCAAGGGCGAATTCGCGGCCGCTAAATTCAATTCGCCCTATAGTGAGTCGTATTACAATTCACTGGCCGTCGTTTTACAACGTCGTGACTGGGAAAACCCTGGCGTTACCCAACTTAATCGCCTTGCAGCACATCCCCCTTTCGCCAGCTGGCGTAATAGCGAAGAGGCCCGCACCGATCGCCCTTCCCAACAGTTGCGCAGCCTATACGTACGGCAGTTTAAGGTTTACACCTATAAAAGAGAGAGCCGTTATCGTCTGTTTGTGGATGTACAGAGTGATATTATTGACACGCCGGGGCGACGGATGGTGATCCCCCTGGCCAGTGCACGTCTGCTGTCAGATAAAGTCTCCCGTGAACTTTACCCGGNGGTGCATATCGGGGANNAAAGCTGGCGCATGATGACCACCGATATGGCCAGNNTGCCGGTNTCCGTTATCGGGGAAA-AA-N-G-GN-NNTGAN-NTNNNCCACCNNNAAAATGANTNCAAAAANNCCNTTAACCTGANNTTNNGGGGANNNNAANNNNCNGGN-NN--GANN-TTANCAAAAAGGANNTNCACNNANN-NCNTTTNNNNGNAAAANGCCNGNCCNNAAAANCGGGNNTNNCCCCGGNNNAATNNCNNNNNNNGGNNNNNNNGGNNAN--GNAAAANCNNNNNNCNAAANNAAANNNNNGNNNNTNNNNNGGNNNNNNNNNNNCNNNNNNNNNNNG-----------------------------------------------------------------------------------------------------------------------------------------------------------------------------------------------------
>11-U2OS-RNP-10_C02_012.ab1
---------------------------------------------------------------------------------------------------------------------------------------------------------------------------------------------------------------------------------------------------------------------------------------------------------------------------------------------------------------------------------------------------------------------------------------------------------------------------------------------------------------------------------------------------------------------------------------------------------------------------------------------------------------------------------------------------------------------------------------------------------------NNACTNANTAAAGGNNCTAGTCCTGCAGGTTTAAACGAATTCGCCCTTGCCATCCCCTTCTGTGAATGTTAGACCCATGGGAGCAGCTGGTCAGAGGGGACCCCGGCCTGGGGCCCCTAACCCTATGTAGCCTCAGTCTTCCCATCAGGCTCTCAGCTCAGCCTGAGTGTTGAGGCCCCAGTGGCTGCTCTGGGGGCCTCCTGAGTTTCTCATCTGTGCCCCTCCCTCCCTGGCCCAGGTGAAGGTGTGGTTCCAGAACCGGAGGACA-AAGTACAAACGGCAGAAGCTGGAGGAGGAAGGGCCTGAGTCCGAGCAGAAGAAGAAGGGCTCCCATCACATCAACCGGTGGCGCATTGCCACGAAGCAGGCCAATGGGGAGGACATCGATGTCACCTCCAATG-----------------ACTAGGGTGGGCAACCACAAACCCACGAGGGCAGAGTGCTGCTTGCTGCTGGCCAGGCCCCTGCGTGGGCCCAAGCTGGACTCTGGCCACTCCCTGGCCAGGCTTTGGGGAGGCCTGGAGTCATGGCCCCACAGGGCTTGAAGCCCGGGGCCGCCATTGACAGAGGGACAAGCAATGGGCTGGCTGAGGCCTGGGACCACTTGGCCTTCTCCTCGGAGAGCCTGCCTGCCTGGGCGGGCCCGCCCGCCACCGCAGCCTCCCAGCTGCTCTCCGTGTCTCCAATCTCCAAGGGCGAATTCGCGGCCGCTAAATTCAATTCGCCCTATAGTGAGTCGTATTACAATTCACTGGCCGTCGTTTTACAACGTCGTGACTGGGAAAACCCTGGCGTTACCCAACTTAATCGCCTTGCAGCACATCCCCCTTTCGCCAGCTGGCGTAATAGCGAAGAGGCCCGCACCGATCGCCCTTCCCAACAGTTGCGCAGCCTATACGTACGGCAGTTTAAGGTTTACACCTATAAANGANAGAGCCGTTATCGTCTGTTTGTGGATGTACAGAGTGATATTATTGACACGCCGGGGCGACGGATGGTGATCCCCCTGGCCAGNGCACGTCTGCTGTCAGATAAAGTCTCCCGTGAACTTTACCCGGGGGNGCANATCGGGGANNAAAGCTGGNNCATGATGACCACCGANNNGGCCAGTNNNCCGGNNNCCGTTATCGGGGAAA-AA-N-NNGG-CTGATN-NCAG-CNNCNGNNAAAATGANTNCAAAAANNCCNTTAACCNGATGTTNNGGGGAANNNAAATGTCAGGN-NT--GAAN-TNNNCAAAANGGANNTCNACNNAGA-TCCTTTNCNNNNAAAANGCCNNNCCCNNAANNCNGNNNNNNCCCNGGANAANNNNCNNNNNNNGGNNNNNNNNGGNAN--NGGGAANCCCNNNNNNNNAANNAAAANNNGNNNNN------------------------------------------------------------------------------------------------------------------------------------------------------------------------------------------------------------------------------------
>44-U2OS-RNP-43_D06_042.ab1_(reversed)
--------------------------------NNNNAANNNNGNNNTTNNNNNNCNNNNNNNNNNCNNNTNNNANTNCCANNNNANCCNNNNNNNNNNNNGNTTTTNNTTNNNNNNNGGNTTCNCTTGNCCNNNNNNNCCNNNNNNNNNNNNTTNTNCGGGGN--NNN-CCCCGNTTTTNNGGNNNGGCNTTTTNCNGGAAAAGGNNNTNNGGGAANNTNCNTTTTNN-N-NA-NNTCA---NNCCNGNCANNTNNTT-CCCCNNAACATCAGGTTAANGGNG-TTTTNN-NANTCATTTTNNCGGTGGNNGANNTC-AGNCCNT-T-NNT-TCCCCGATAACGGANNCCGG-CANCCTGGCCANNTCGGTGGTCATCAT-GCGCCAGCTTTNNT-CCCCGATATGCANCCCCGGGTAAAGTTCACGGGAGACTTTATCTGACAGCAGACGTGCACTGGCCAGGGGGATCACCATCCGTCGCCCCGGCGTGTCAATAATATCACTCTGTACATCCACAAACAGACGATAACGGCTCTC-TCTTTTATAGGTGTAAACCTT-AAACTGCCGTACGTATAGGCTGCGCAACTGTTGGGAAGGGCGATCGGTGCGGGCCTCTTCGCTATTACGCCAGCTGGCG-AAA-GGGGGATGTGCTGCAAGGCGATTAAGTTGGGTAACGCC-AGGGTTTTCCCAGTCACGACGTTGTAAAACGACGGCCAGTGAATTGTAATACGACTCACTATAGGGCGAATTGAATTTAGCGGCCGCGAATTCGCCCTTGCCATCCCCTTCTGTGAATGTTAGACCCATGGGAGCAGCTGGTCAGAGGGGACCCCGGCCTGGGGCCCCTAACCCTATGTAGCCTCAGTCTTCCCATCAGGCTCTCAGCTCAGCCTGAGTGTTGAGGCCCCAGTGGCTGCTCTGGGGGCCTCCTGAGTTTCTCATCTGTGCCCCTCCCTCCCTGGCCCAGGTGAAGGTGTGGTTCCAGAACCGGAGGACA-AAGTACAAACGGCAGAAGCTGGAGGAGGAAGGGCCTGAGTCCGAGCAGAAGAAGAAGGGCTCCCATCACATCAACCGGTGGCGCATTGCCACGAAGCAGGCCAATGGGGAGGACATCGATGTCACCTCCAATG-----------------ACTAGGGTGGGCAACCACAAACCCACGAGGGCAGAGTGCTGCTTGCTGCTGGCCAGGCCCCTGCGTGGGCCCAAGCTGGACTCTGGCCACTCCCTGGCCAGGCTTTGGGGAGGCCTGGAGTCATGGCCCCACAGGGCTTGAAGCCCGGGGCCGCCATTGACAGAGGGACAAGCAATGGGCTGGCTGAGGCCTGGGACCACTTGGCCTTCTCCTCGGAGAGCCTGCCTGCCTGGGCGGGCCCGCCCGCCACCGCAGCCTCCCAGCTGCTCTCCGTGTCTCCAATCTCCAAGGGCGAATTCGTTTAAACCTGCAGGACTANTNCCNNNNNNNNNNNNNNNNN------------------------------------------------------------------------------------------------------------------------------------------------------------------------------------------------------------------------------------------------------------------------------------------------------------------------------------------------------------------------------------------------------------------------------------------------------------------------------------------------------------------------------------------------------------------------------------------------------------------------------------------------------------------------------------------------------------------------------------------------------------------------------------------------------------------------------------------------------------------------------------------
>30-U2OS-RNP-29_F04_022.ab1_(reversed)
--------------------------------------CNNNNNANNNGGTTNNNNNNNNNCNNNAANNNCNNNNNTNNNNTNNCCNNNNANNCCNNNNNAANTNNNNNNNTTTTTGGNNNNNGNTTTCCTTGTCCNNNNNNCCNNNNNNNNNNTTNNNCGGG--GNN-NNNNNCGNTTNNNNNGNNTGCNTTTTNNNGAAAANGNNNTANNGGNNN-TCCNTTTTNN-N-A--TCNCA---NNNCNGCCANTTNNTT-CCCCNNAANNNCAGGTTAANGGCG-TTTTNG-NNNTCANTTTNNNGGTGGNNGAGATC-AG-CCNN-T-TCT-TCCCCGATAACGGANNCCGG-CNNNCTGGCCANNTCGGTGGTCATCAT-GCGCCAGCTTTCNT-CCCCGATATGCNCCNCCGGGTAAAGTTCACGGGAGACTTTATCTGACAGCAGACGTGCACTGGCCAGGGGGATCACCATCCGTCGCCCCGGCGTGTCAATAATATCACTCTGTACATCCACAAACAGACGATAACGGCTCTC-TCNTTTATAGGTGTAAACCTT-AAACTGCCGTACGTATAGGCTGCGCAACTGTTGGGAAGGGCGATCGGTGCGGGCCTCTTCGCTATTACGCCAGCTGGCG-AAA-GGGGGATGTGCTGCAAGGCGATTAAGTTGGGTAACGCC-AGGGTTTTCCCAGTCACGACGTTGTAAAACGACGGCCAGTGAATTGTAATACGACTCACTATAGGGCGAATTGAATTTAGCGGCCGCGAATTCGCCCTTGCCATCCCCTTCTGTGAATGTTAGACCCATGGGAGCAGCTGGTCAGAGGGGACCCCGGCCTGGGGCCCCTAACCCTATGTAGCCTCAGTCTTCCCATCAGGCTCTCAGCTCAGCCTGAGTGTTGAGGCCCCAGTGGCTGCTCTGGGGGCCTCCTGAGTTTCTCATCTGTGCCCCTCCCTCCCTGGCCCAGGTGAAGGTGTGGTTCCAGAACCGGAGGACA-AAGTACAAACGGCAGAAGCTGGAGGAGGAAGGGCCTGAGTCCGAGCAGAAGAAGAAGGGCTCCCATCACATCAACCGGTGGCGCATTGCCACGAAGCAGGCCAATGGGGAGGACATCGATGTCACCTCCAATG-----------------ACTAGGGTGGGCAACCACAAACCCACGAGGGCAGAGTGCTGCTTGCTGCTGGCCAGGCCCCTGCGTGGGCCCAAGCTGGACTCTGGCCACTCCCTGGCCAGGCTTTGGGGAGGCCTGGAGTCATGGCCCCACAGGGCTTGAAGCCCGGGGCCGCCATTGACAGAGGGACAAGCAATGGGCTGGCTGAGGCCTGGGACCACTTGGCCTTCTCCTCGGAGAGCCTGCCTGCCTGGGCGGGCCCGCCCGCCACCGCAGCCTCCCAGCTGCTCTCCGTGTCTCCAATCTCCAAGGGCGAATTCGTTTAAACCTGCAGGACTANNCCCNTTANNNANNNNNNNNNN-----------------------------------------------------------------------------------------------------------------------------------------------------------------------------------------------------------------------------------------------------------------------------------------------------------------------------------------------------------------------------------------------------------------------------------------------------------------------------------------------------------------------------------------------------------------------------------------------------------------------------------------------------------------------------------------------------------------------------------------------------------------------------------------------------------------------------------------------------------------------------------------
>31-U2OS-RNP-30_G04_020.ab1_(reversed)
-------------------------------------------------NNNNNNNNNANNNNCCNNNTNNNNNTNNCNNNNNNNCCCNNNNAANNTNCNNNNNNNTTTNNNNGGNNNGGNTTTNCTTGTCCNNNNNNNCCAGNANNNGNNNTTNTCCNGGGN--NNN-CCCCGNTTNNNNGGNN--GGNNNTTTNCNGAAAAGGNTNNNGGG-AANATCCTTTTNNN-N-AN-TTN-A---NNCCTGCCANTTNNNTTCCCCNNNANNNCAGGTTNANGGCG-NTTTTG-AANNCNNTTTNNNGGTGGCTGANNNC-AG-CCNN-N-TNT-TNCCCGATAACGGAGACCGG-CNNACTGGCCANNTCGGTGGTCATCAT-GNNCCAGCTTTNNT-CCCCGATATGCANCNCCGGGTAAAGTTCACGGGAGACTTTATNTGACAGCAGACGTGCACTGGCCAGGGGGATCACCATCCGTCGCCCCGGCGTGTCAATAATATCACTCTGTACATCCACAAACAGACGATAACGGCTCTC-TCNTTTATAGGTGTAAACCTT-AAACTGCCGTACGTATAGGCTGCGCAACTGTTGGGAAGGGCGATCGGTGCGGGCCTCTTCGCTATTACGCCAGCTGGCG-AAA-GGGGGATGTGCTGCAAGGCGATTAAGTTGGGTAACGCC-AGGGNTTTCCCAGTCACGACGTTGTAAAACGACGGCCAGTGAATTGTAATACGACTCACTATAGGGCGAATTGAATTTAGCGGCCGCGAATTCGCCCTTGCCATCCCCTTCTGTGAATGTTAGACCCATGGGAGCAGCTGGTCAGAGGGGACCCCGGCCTGGGGCCCCTAACCCTATGTAGCCTCAGTCTTCCCATCAGGCTCTCAGCTCAGCCTGAGTGTTGAGGCCCCAGTGGCTGCTCTGGGGGCCTCCTGAGTTTCTCATCTGTGCCCCTCCCTCCCTGGCCCAGGTGAAGGTGTGGTTCCAGAACCGGAGGACA-AAGTACAAACGGCAGAAGCTGGAGGAGGAAGGGCCTGAGTCCGAGCAGAAGAAGAAGGGCTCCCATCACATCAACCGGTGGCGCATTGCCACGAAGCAGGCCAATGGGGAGGACATCGATGTCACCTCCAATG-----------------ACTAGGGTGGGCAACCACAAACCCACGAGGGCAGAGTGCTGCTTGCTGCTGGCCAGGCCCCTGCGTGGGCCCAAGCTGGACTCTGGCCACTCCCTGGCCAGGCTTTGGGGAGGCCTGGAGTCATGGCCCCACAGGGCTTGAAGCCCGGGGCCGCCATTGACAGAGGGACAAGCAATGGGCTGGCTGAGGCCTGGGACCACTTGGCCTTCTCCTCGGAGAGCCTGCCTGCCTGGGCGGGCCCGCCCGCCACCGCAGCCTCCCAGCTGCTCTCCGTGTCTCCAATCTCCAAGGGCGAATTCGTTTAAACCTGCAGGACTAGNNCCTTTAGTGAGTNNN----------------------------------------------------------------------------------------------------------------------------------------------------------------------------------------------------------------------------------------------------------------------------------------------------------------------------------------------------------------------------------------------------------------------------------------------------------------------------------------------------------------------------------------------------------------------------------------------------------------------------------------------------------------------------------------------------------------------------------------------------------------------------------------------------------------------------------------------------------------------------------------------
>52-U2OS-RNP-51_D07_057.ab1_(reversed)
--------------------------------------------------TNNNNNNANNNNNNNNTTNNNNNTNNCCNNNTNNNNNCNNNNNANNTNCNGNNTTTNNTTGGNNNNGGNTTTCCNNTNCCNNNNNNNCCNGTNNNNNNAN--TTNNNCNGGGT--NNN-NCCCGNTTTTNNNGANTNGNNTTTTNCNNNNAAAGGATCTAGGGGAAGATCCNTTTTGN-N-AA-NNTCA---NNCCTNNNATTTNNNTTCCCCNNAANNTCANGTTAATGGNN-TTTTTG-NANTCATTTTNNCGGNGGNNGAGATC-AG-CCAC-T-TNT-TCCCCGATAACGGANACCGG-CNNNCTGGCCANNTCGGTGGTCATCAT-GCGCCAGCTTTCAT-CCCCGATATGCACCNCCGGGTAAAGTTCACGGGAGACTTTATCTGACAGCAGACGTGCACTGGCCAGGGGGATCACCATCCGTCGCCCCGGCGTGTCAATAATATCACTCTGTACATCCACAAACAGACGATAACGGCTCTC-TCTTTTATAGGTGTAAACCTT-AAACTGCCGTACGTATAGGCTGCGCAACTGTTGGGAAGGGCGATCGGTGCGGGCCTCTTCGCTATTACGCCAGCTGGCG-AAA-GGGGGATGTGCTGCAAGGCGATTAAGTTGGGTAACGCC-AGGGTTTTCCCAGTCACGACGTTGTAAAACGACGGCCAGTGAATTGTAATACGACTCACTATAGGGCGAATTGAATTTAGCGGCCGCGAATTCGCCCTTGCCATCCCCTTCTGTGAATGTTAGACCCATGGGAGCAGCTGGTCAGAGGGGACCCCGGCCTGGGGCCCCTAACCCTATGTAGCCTCAGTCTTCCCATCAGGCTCTCAGCTCAGCCTGAGTGTTGAGGCCCCAGTGGCTGCTCTGGGGGCCTCCTGAGTTTCTCATCTGTGCCCCTCCCTCCCTGGCCCAGGTGAAGGTGTGGTTCCAGAACCGGAGGACA-AAGTACAAACGGCAGAAGCTGGAGGAGGAAGGGCCTGAGTCCGAGCAGAAGAAGAAGGGCTCCCATCACATCAACCGGTGGCGCATTGCCACGAAGCAGGCCAATGGGGAGGACATCGATGTCACCTCCAATG-----------------ACTAGGGTGGGCAACCACAAACCCACGAGGGCAGAGTGCTGCTTGCTGCTGGCCAGGCCCCTGCGTGGGCCCAAGCTGGACTCTGGCCACTCCCTGGCCAGGCTTTGGGGAGGCCTGGAGTCATGGCCCCACAGGGCTTGAAGCCCGGGGCCGCCATTGACAGAGGGACAAGCAATGGGCTGGCTGAGGCCTGGGACCACTTGGCCTTCTCCTCGGAGAGCCTGCCTGCCTGGGCGGGCCCGCCCGCCACCGCAGCCTCCCAGCTGCTCTCCGTGTCTCCAATCTCCAAGGGCGAATTCGTTTAAACCTGCAGGACTANTCCCNTTAGNNNNNNNNNNNN------------------------------------------------------------------------------------------------------------------------------------------------------------------------------------------------------------------------------------------------------------------------------------------------------------------------------------------------------------------------------------------------------------------------------------------------------------------------------------------------------------------------------------------------------------------------------------------------------------------------------------------------------------------------------------------------------------------------------------------------------------------------------------------------------------------------------------------------------------------------------------------
>22-U2OS-RNP-21_F03_021.ab1_(reversed)
-------------------------------------------------------------NNNNNNNNNNNNNNNNNNNNNNCCNNNNNNNNNTNNNNNNTTTTNNNTTNGNNNNNGNNTTTNCCTTNNNCNANNNNNCCANNNANNNNNATTNNNCCNGGG--NNA-NNCCCGNTTTTNNGGNCTGGCNTTTTNNNNNNAAAGGANNTNNNTGAANNTCCNTTTTN-N-NN-ANNTN---NNNNCNNNNNNTTNNNTNCCCNNAANNTCNNGTTAANGGNNNTTTTGA-NNTCATTTTNNNNGNNGNNNNNNTCN-NC-CNNN-N-TTT-TCCCCGATAACGGANNCCGG-NNNNCTGGCCNNNTCGGTGGTCATCAT-GCGCCAGCTTTNNT-NCCCGATATGCACCNCCGGGTAAAGTTCACGGGAGACTTTATCTGACAGCAGACGTGCACTGGCCAGGGGGATCACCATCCGTCGCCCCGGCGTGTCAATAATATCACTCTGTACATCCACAAACAGACGATAACGGCTCTC-TCTTTTATAGGTGTAAACCTT-AAACTGCCGTACGTATAGGCTGCGCAACTGTTGGGAAGGGCGATCGGTGCGGGCCTCTTCGCTATTACGCCAGCTGGCG-AAA-GGGGGATGTGCTGCAAGGCGATTAAGTTGGGTAACGCC-AGGGTTTTCCCAGTCACGACGTTGTAAAACGACGGCCAGTGAATTGTAATACGACTCACTATAGGGCGAATTGAATTTAGCGGCCGCGAATTCGCCCTTGCCATCCCCTTCTGTGAATGTTAGACCCATGGGAGCAGCTGGTCAGAGGGGACCCCGGCCTGGGGCCCCTAACCCTATGTAGCCTCAGTCTTCCCATCAGGCTCTCAGCTCAGCCTGAGTGTTGAGGCCCCAGTGGCTGCTCTGGGGGCCTCCTGAGTTTCTCATCTGTGCCCCTCCCTCCCTGGCCCAGGTGAAGGTGTGGTTCCAGAACCGGAGGACA-AAGTACAAACGGCAGAAGCTGGAGGAGGAAGGGCCTGAGTCCGAGCAGAAGAAGAAGGGCTCCCATCACATCAACCGGTGGCGCATTGCCACGAAGCAGGCCAATGGGGAGGACATCGATGTCACCTCCAATG-----------------ACTAGGGTGGGCAACCACAAACCCACGAGGGCAGAGTGCTGCTTGCTGCTGGCCAGGCCCCTGCGTGGGCCCAAGCTGGACTCTGGCCACTCCCTGGCCAGGCTTTGGGGAGGCCTGGAGTCATGGCCCCACAGGGCTTGAAGCCCGGGGCCGCCATTGACAGAGGGACAAGCAATGGGCTGGCTGAGGCCTGGGACCACTTGGCCTTCTCCTCGGAGAGCCTGCCTGCCTGGGCGGGCCCGCCCGCCACCGCAGCCTCCCAGCTGCTCTCCGTGTCTCCAATCTCCAAGGGCGAATTCGTTTAAACCTGCAGGACTNGNNCCTTTAGTGAGTANNNNN-------------------------------------------------------------------------------------------------------------------------------------------------------------------------------------------------------------------------------------------------------------------------------------------------------------------------------------------------------------------------------------------------------------------------------------------------------------------------------------------------------------------------------------------------------------------------------------------------------------------------------------------------------------------------------------------------------------------------------------------------------------------------------------------------------------------------------------------------------------------------------------------
>61-U2OS-RNP-60_E08_056.ab1_(reversed)
--------------------------------------------------------------CNNNNANNNNNNNNCNNNNNNNNNCNNNNNNNNNNCNNNNNTTTNNTTGGNNNNGNNNTTCCNTTNNCCAGNNAANCCANNNNNNNNNNNTNNNNCGGGGT--CNN-CACCGTTTTTNNNGANTGGCNTTTTNNNNGAAAAGGATNTNGGNGAANATCCNTTTTGN-NNAN-NNCNN---NNCCNGNNANTTNNNNTCCCCANAACATCAGGTTAATGGNG-NTTTTG-NANTCATTTTNNNGGNGGCTGAGATC-AG-CCNN-N-TTT-TCCCCGATAACGGANACCGG-CACACTGGCCATATCGGTGGTCATCAT-GCGCCAGCTTTCAT-CCCCGATATGCACCNCCGGGTAAAGTTCACGGGAGACTTTATCTGACAGCAGACGTGCACTGGCCAGGGGGATCACCATCCGTCGCCCCGGCGTGTCAATAATATCACTCTGTACATCCACAAACAGACGATAACGGCTCTC-TCNTTTATAGGTGTAAACCTT-AAACTGCCGTACGTATAGGCTGCGCAACTGTTGGGAAGGGCGATCGGTGCGGGCCTCTTCGCTATTACGCCAGCTGGCG-AAA-GGGGGATGTGCTGCAAGGCGATTAAGTTGGGTAACGCC-AGGGTTTTCCCAGTCACGACGTTGTAAAACGACGGCCAGTGAATTGTAATACGACTCACTATAGGGCGAATTGAATTTAGCGGCCGCGAATTCGCCCTTGCCATCCCCTTCTGTGAATGTTAGACCCATGGGAGCAGCTGGTCAGAGGGGACCCCGGCCTGGGGCCCCTAACCCTATGTAGCCTCAGTCTTCCCATCAGGCTCTCAGCTCAGCCTGAGTGTTGAGGCCCCAGTGGCTGCTCTGGGGGCCTCCTGAGTTTCTCATCTGTGCCCCTCCCTCCCTGGCCCAGGTGAAGGTGTGGTTCCAGAACCGGAGGACA-AAGTACAAACGGCAGAAGCTGGAGGAGGAAGGGCCTGAGTCCGAGCAGAAGAAGAAGGGCTCCCATCACATCAACCGGTGGCGCATTGCCACGAAGCAGGCCAATGGGGAGGACATCGATGTCACCTCCAATG-----------------ACTAGGGTGGGCAACCACAAACCCACGAGGGCAGAGTGCTGCTTGCTGCTGGCCAGGCCCCTGCGTGGGCCCAAGCTGGACTCTGGCCACTCCCTGGCCAGGCTTTGGGGAGGCCTGGAGTCATGGCCCCACAGGGCTTGAAGCCCGGGGCCGCCATTGACAGAGGGACAAGCAATGGGCTGGCTGAGGCCTGGGACCACTTGGCCTTCTCCTCGGAGAGCCTGCCTGCCTGGGCGGGCCCGCCCGCCACCGCAGCCTCCCAGCTGCTCTCCGTGTCTCCAATCTCCAAGGGCGAATTCGTTTAAACCTGCAGGACTAGTNCCNNNANNNNNNNNNNNNNN-----------------------------------------------------------------------------------------------------------------------------------------------------------------------------------------------------------------------------------------------------------------------------------------------------------------------------------------------------------------------------------------------------------------------------------------------------------------------------------------------------------------------------------------------------------------------------------------------------------------------------------------------------------------------------------------------------------------------------------------------------------------------------------------------------------------------------------------------------------------------------------------
>13-U2OS-RNP-12_E02_008.ab1_(reversed)
----------------------------------------------------------------------------NNNNNANCCCNNNNNNAANNNNNNNTTTTNNTTNGGNNTNNNGNTTNCCNNTNCCNNNNNNCCCNNTNNNNNNNNNTTNTCCGGGGN--NNNNCCCGNTTTTNNNGNANNGGNNTTNTNNNNNNAAAGGNNTTNNGTGAANATCCNTTTTGN-N-NA-NTTCA---NNCCTGACANTTNNNTNNNCCNNAACNNNCNGTTAANNGCG-NTTTTG-NANNCATTTTNGNNNNNGCTNNNATC-AN-CCNN-NNTNT-TCCCCGNNAACGGANNCCGG-NCCACTGGCCANNTCGGNGGTCATCAT-GCGCCAGCTTTCAT-CCCCGATATGCNNCCCCGGGTAAAGTTCNNGGGAGACTTTNTCTGACAGCAGACGTGCACTGGCCAGGGGGATCACCATCCGTCGCCCCGGCGTGTCAATAATATCACTCTGTACATCCACAAACAGACGATAACGGCTCTC-TCTTTTATAGGTGTAAACCTT-AAACTGCCGTACGTATAGGCTGCGCAACTGTTGGGAAGGGCGATCGGTGCGGGCCTCTTCGCTATTACGCCAGCTGGCG-AAA-GGGGGATGTGCTGCAAGGCGATTAAGTTGGGTAACGCC-AGGGTTTTCCCAGTCACGACGTTGTAAAACGACGGCCAGTGAATTGTAATACGACTCACTATAGGGCGAATTGAATTTAGCGGCCGCGAATTCGCCCTTGCCATCCCCTTCTGTGAATGTTAGACCCATGGGAGCAGCTGGTCAGAGGGGACCCCGGCCTGGGGCCCCTAACCCTATGTAGCCTCAGTCTTCCCATCAGGCTCTCAGCTCAGCCTGAGTGTTGAGGCCCCAGTGGCTGCTCTGGGGGCCTCCTGAGTTTCTCATCTGTGCCCCTCCCTCCCTGGCCCAGGTGAAGGTGTGGTTCCAGAACCGGAGGACA-AAGTACAAACGGCAGAAGCTGGAGGAGGAAGGGCCTGAGTCCGAGCAGAAGAAGAAGGGCTCCCATCACATCAACCGGTGGCGCATTGCCACGAAGCAGGCCAATGGGGAGGACATCGATGTCACCTCCAATG-----------------ACTAGGGTGGGCAACCACAAACCCACGAGGGCAGAGTGCTGCTTGCTGCTGGCCAGGCCCCTGCGTGGGCCCAAGCTGGACTCTGGCCACTCCCTGGCCAGGCTTTGGGGAGGCCTGGAGTCATGGCCCCACAGGGCTTGAAGCCCGGGGCCGCCATTGACAGAGGGACAAGCAATGGGCTGGCTGAGGCCTGGGACCACTTGGCCTTCTCCTCGGAGAGCCTGCCTGCCTGGGCGGGCCCGCCCGCCACCGCAGCCTCCCAGCTGCTCTCCGTGTCTCCAATCTCCAAGGGCGAATTCGTTTAAACCTGCAGGACTANNCCCNNTAGNNNNNNNNNNN-------------------------------------------------------------------------------------------------------------------------------------------------------------------------------------------------------------------------------------------------------------------------------------------------------------------------------------------------------------------------------------------------------------------------------------------------------------------------------------------------------------------------------------------------------------------------------------------------------------------------------------------------------------------------------------------------------------------------------------------------------------------------------------------------------------------------------------------------------------------------------------------
>14-U2OS-RNP-13_F02_006.ab1_(reversed)
----------------------------------------------------------------------------------TCCANNNNNNNTNNNNNNNTTTTCTTNGGNNNTGGGNTTTNCCTTNNCCNAANNNNCCNNNANGNNNNNNTTNNCCGGGGT--CNN-NACCGTTTTTNNGGNNNGGCNTTTTNNNNNAAAAGGANNTNNGTGAAGATCCTTTTTGN-N-NA-NTTCA---NNCCTGNNNNTTNNNTTCCCCNNAACATCNNGTTNANGGNN-TTNTTG-NANNCATTTTNNCNGNNGNNGNNNNC-AG-CCAN-N-TNT-TCCCCGATAACGGANNCCGG-CNNNCTGGCCANNTCGGTGGTCATCAT-GCGCCAGCTTTNNT-CCCCGATATGCNCCNCCGGGTAAAGTTCACGGGAGACTTTNTNNGACAGCAGACGTGCACTGGCCAGGGGGATCACCATCCGTNGNCCCGGCGTGTCAATAATATCACTCTGTACATCCACAAACAGACGATAACGGCTCTN-TCTTTTATAGGTGTAAACCTT-AAACTGCCGTACGTATAGGCTGCGCAACTGTTGGGAAGGGCGATCGGTGCGGGCCTCTTCGCTATTACGCCAGCTGGCG-AAA-GGGGGATGTGCTGCAAGGCGATTAAGTTGGGTAACGCC-AGGGTTTTCCCAGTCACGACGTTGTAAAACGACGGCCAGTGAATTGTAATACGACTCACTATAGGGCGAATTGAATTTAGCGGCCGCGAATTCGCCCTTGCCATCCCCTTCTGTGAATGTTAGACCCATGGGAGCAGCTGGTCAGAGGGGACCCCGGCCTGGGGCCCCTAACCCTATGTAGCCTCAGTCTTCCCATCAGGCTCTCAGCTCAGCCTGAGTGTTGAGGCCCCAGTGGCTGCTCTGGGGGCCTCCTGAGTTTCTCATCTGTGCCCCTCCCTCCCTGGCCCAGGTGAAGGTGTGGTTCCAGAACCGGAGGACA-AAGTACAAACGGCAGAAGCTGGAGGAGGAAGGGCCTGAGTCCGAGCAGAAGAAGAAGGGCTCCCATCACATCAACCGGTGGCGCATTGCCACGAAGCAGGCCAATGGGGAGGACATCGATGTCACCTCCAATG-----------------ACTAGGGTGGGCAACCACAAACCCACGAGGGCAGAGTGCTGCTTGCTGCTGGCCAGGCCCCTGCGTGGGCCCAAGCTGGACTCTGGCCACTCCCTGGCCAGGCTTTGGGGAGGCCTGGAGTCATGGCCCCACAGGGCTTGAAGCCCGGGGCCGCCATTGACAGAGGGACAAGCAATGGGCTGGCTGAGGCCTGGGACCACTTGGCCTTCTCCTCGGAGAGCCTGCCTGCCTGGGCGGGCCCGCCCGCCACCGCAGCCTCCCAGCTGCTCTCCGTGTCTCCAATCTCCAAGGGCGAATTCGTTTNAACCTGCAGGACTANNCCCNTTAGNNNNNNNNNNNN------------------------------------------------------------------------------------------------------------------------------------------------------------------------------------------------------------------------------------------------------------------------------------------------------------------------------------------------------------------------------------------------------------------------------------------------------------------------------------------------------------------------------------------------------------------------------------------------------------------------------------------------------------------------------------------------------------------------------------------------------------------------------------------------------------------------------------------------------------------------------------------
>09-U2OS-RNP-8_A02_016.ab1_(reversed)
------------------------------------------------------------------------------------NNNNNNNNNANNNNNTTTTTTTNNGNNNNNNGGGNTTNCCNTNNNCNNNNNNNNCCNNNNNNNNNNATTNNTCCNGGGT--NAN-NCCCGTTTTTNNGGNCTGGCTTTTTNNNNGAAAAGGATCTAGGTGAAGATCCNTTTNNN-N-NA-NTTCA---NNCCNGNNATTTNNNTTCCCCAGAACATCNGGTTAANNGNN-TTTTTG-NANTCATTTTCGCNGNNGCTGAGATC-AN-CCNN-N-TNT-TCCCCGATAACGGAGACCGG-CNNNCTGGCCANNTCGGTGGTCATCAT-GCGCCAGCTTTCAT-CCCCGATATGCACCNCCGGGTAAAGTTCACGGGAGACTTTATCTGACAGCAGACGTGCACTGGCCAGGGGGATCACCATCCGTCGCCCCGGCGTGTCAATAATATCACTCTGTACATCCACAAACAGACGATAACGGCTCTC-TCTTTTATAGGTGTAAACCTT-AAACTGCCGTACGTATAGGCTGCGCAACTGTTGGGAAGGGCGATCGGTGCGGGCCTCTTCGCTATTACGCCAGCTGGCG-AAA-GGGGGATGTGCTGCAAGGCGATTAAGTTGGGTAACGCC-AGGGTTTTCCCAGTCACGACGTTGTAAAACGACGGCCAGTGAATTGTAATACGACTCACTATAGGGCGAATTGAATTTAGCGGCCGCGAATTCGCCCTTGCCATCCCCTTCTGTGAATGTTAGACCCATGGGAGCAGCTGGTCAGAGGGGACCCCGGCCTGGGGCCCCTAACCCTATGTAGCCTCAGTCTTCCCATCAGGCTCTCAGCTCAGCCTGAGTGTTGAGGCCCCAGTGGCTGCTCTGGGGGCCTCCTGAGTTTCTCATCTGTGCCCCTCCCTCCCTGGCCCAGGTGAAGGTGTGGTTCCAGAACCGGAGGACA-AAGTACAAACGGCAGAAGCTGGAGGAGGAAGGGCCTGAGTCCGAGCAGAAGAAGAAGGGCTCCCATCACATCAACCGGTGGCGCATTGCCACGAAGCAGGCCAATGGGGAGGACATCGATGTCACCTCCAATG-----------------ACTAGGGTGGGCAACCACAAACCCACGAGGGCAGAGTGCTGCTTGCTGCTGGCCAGGCCCCTGCGTGGGCCCAAGCTGGACTCTGGCCACTCCCTGGCCAGGCTTTGGGGAGGCCTGGAGTCATGGCCCCACAGGGCTTGAAGCCCGGGGCCGCCATTGACAGAGGGACAAGCAATGGGCTGGCTGAGGCCTGGGACCACTTGGCCTTCTCCTCGGAGAGCCTGCCTGCCTGGGCGGGCCCGCCCGCCACCGCAGCCTCCCAGCTGCTCTCCGTGTCTCCAATCTCCAAGGGCGAATTCGTTTAAACCTGCAGGACTAGTCCCNTTANNNNNNNNNNNNNN-----------------------------------------------------------------------------------------------------------------------------------------------------------------------------------------------------------------------------------------------------------------------------------------------------------------------------------------------------------------------------------------------------------------------------------------------------------------------------------------------------------------------------------------------------------------------------------------------------------------------------------------------------------------------------------------------------------------------------------------------------------------------------------------------------------------------------------------------------------------------------------------
>25-U2OS-RNP-24_A04_032.ab1_(reversed)
---------------------------------------------------------------------------------------NCNNNNNNNNNNNNNNNTTTTTNTNGGNNTGGGNTTNNCTTNTCCNNNNNNNCCAGNNNNNNNATTNNNNCNGGGT--CAN-CCCCGNTTTNNGGNNTGNN---TTTTNNNGNAAAGGANTTAGGGNAANATCCTTTTGNA-N-NA-NNTCA---NNNCTGNNANTTNNNTTCCCCNNAANNTCAGGNTNNAGGCG-NTTTTN-NANTCATTTTNNNGGNGGNNNANNTC-AG-CCNN-N-TNT-TCCCCGATAACGGANACCGG-CACNCTGGCCANNTCGGTGGTCATCAT-GCGCCAGCTTTNNT-CCCCGATATGCANCNCCGGGTAAAGTTCACGGGAGACTTTATCTGACAGCAGACGTGCACTGGCCAGGGGGATCACCATCCGTCGCCCCGGCGTGTCAATAATATCACTCTGTACATCCACAAACAGACGATAACGGCTCTC-TCNTTTATAGGTGTAAACCTT-AAACTGCCGTACGTATAGGCTGCGCAACTGTTGGGAAGGGCGATCGGTGCGGGCCTCTTCGCTATTACGCCAGCTGGCG-AAA-GGGGGATGTGCTGCAAGGCGATTAAGTTGGGTAACGCC-AGGGTTTTCCCAGTCACGACGTTGTAAAACGACGGCCAGTGAATTGTAATACGACTCACTATAGGGCGAATTGAATTTAGCGGCCGCGAATTCGCCCTTGCCATCCCCTTCTGTGAATGTTAGACCCATGGGAGCAGCTGGTCAGAGGGGACCCCGGCCTGGGGCCCCTAACCCTATGTAGCCTCAGTCTTCCCATCAGGCTCTCAGCTCAGCCTGAGTGTTGAGGCCCCAGTGGCTGCTCTGGGGGCCTCCTGAGTTTCTCATCTGTGCCCCTCCCTCCCTGGCCCAGGTGAAGGTGTGGTTCCAGAACCGGAGGACA-AAGTACAAACGGCAGAAGCTGGAGGAGGAAGGGCCTGAGTCCGAGCAGAAGAAGAAGGGCTCCCATCACATCAACCGGTGGCGCATTGCCACGAAGCAGGCCAATGGGGAGGACATCGATGTCACCTCCAATG-----------------ACTAGGGTGGGCAACCACAAACCCACGAGGGCAGAGTGCTGCTTGCTGCTGGCCAGGCCCCTGCGTGGGCCCAAGCTGGACTCTGGCCACTCCCTGGCCAGGCTTTGGGGAGGCCTGGAGTCATGGCCCCACAGGGCTTGAAGCCCGGGGCCGCCATTGACAGAGGGACAAGCAATGGGCTGGCTGAGGCCTGGGACCACTTGGCCTTCTCCTCGGAGAGCCTGCCTGCCTGGGCGGGCCCGCCCGCCACCGCAGCCTCCCAGCTGCTCTCCGTGTCTCCAATCTCCAAGGGCGAATTCGTTTAAACCTGCAGGACTANTCCCNTTNNNNNNNNNNN---------------------------------------------------------------------------------------------------------------------------------------------------------------------------------------------------------------------------------------------------------------------------------------------------------------------------------------------------------------------------------------------------------------------------------------------------------------------------------------------------------------------------------------------------------------------------------------------------------------------------------------------------------------------------------------------------------------------------------------------------------------------------------------------------------------------------------------------------------------------------------------------
>57-U2OS-RNP-56_A08_064.ab1_(reversed)
---------------------------------------------------------------------------------------------NNNNNNNGNNTTNNTTTGGGNNNNGGNTTNCCNTNNCCNNNNANCCCAGTNNGNNGNNNTNNNTCNGGGN--NNN-NCCCGTTTTTNNGGANNGGCNNTTTNCNNNNAAAGGANNTAGGGGAAGATCCNTTTTNN-N-AA-NTTCA---NNNCNNNNNNTTNNNTTCCCCNNAACATCAGGTTAANNGCG-NTTTNG-NANTCANTTTNNNNGNNGNNGAGATC-AG-CCAN-N-TTT-TCCCCGATAACGGAGACCGG-CNNNNTGGCCATATCGGTGGTCATCAT-GCGCCAGCTTTNNT-CCCCGATATGCANCNCCGGGTAAAGTTCACGGGAGACTTTATCTGACAGCAGACGTGCACTGGCCAGGGGGATCACCATCCGTCGCCCCGGCGTGTCAATAATATCACTCTGTACATCCACAAACAGACGATAACGGCTCTC-TCTTTTATAGGTGTAAACCTT-AAACTGCCGTACGTATAGGCTGCGCAACTGTTGGGAAGGGCGATCGGTGCGGGCCTCTTCGCTATTACGCCAGCTGGCG-AAA-GGGGGATGTGCTGCAAGGCGATTAAGTTGGGTAACGCC-AGGGTTTTCCCAGTCACGACGTTGTAAAACGACGGCCAGTGAATTGTAATACGACTCACTATAGGGCGAATTGAATTTAGCGGCCGCGAATTCGCCCTTGCCATCCCCTTCTGTGAATGTTAGACCCATGGGAGCAGCTGGTCAGAGGGGACCCCGGCCTGGGGCCCCTAACCCTATGTAGCCTCAGTCTTCCCATCAGGCTCTCAGCTCAGCCTGAGTGTTGAGGCCCCAGTGGCTGCTCTGGGGGCCTCCTGAGTTTCTCATCTGTGCCCCTCCCTCCCTGGCCCAGGTGAAGGTGTGGTTCCAGAACCGGAGGACA-AAGTACAAACGGCAGAAGCTGGAGGAGGAAGGGCCTGAGTCCGAGCAGAAGAAGAAGGGCTCCCATCACATCAACCGGTGGCGCATTGCCACGAAGCAGGCCAATGGGGAGGACATCGATGTCACCTCCAATG-----------------ACTAGGGTGGGCAACCACAAACCCACGAGGGCAGAGTGCTGCTTGCTGCTGGCCAGGCCCCTGCGTGGGCCCAAGCTGGACTCTGGCCACTCCCTGGCCAGGCTTTGGGGAGGCCTGGAGTCATGGCCCCACAGGGCTTGAAGCCCGGGGCCGCCATTGACAGAGGGACAAGCAATGGGCTGGCTGAGGCCTGGGACCACTTGGCCTTCTCCTCGGAGAGCCTGCCTGCCTGGGCGGGCCCGCCCGCCACCGCAGCCTCCCAGCTGCTCTCCGTGTCTCCAATCTCCAAGGGCGAATTCGNTTNNACCTGCAGGACTNGTCCCNTTAGNNNNNNNNNNNNNN----------------------------------------------------------------------------------------------------------------------------------------------------------------------------------------------------------------------------------------------------------------------------------------------------------------------------------------------------------------------------------------------------------------------------------------------------------------------------------------------------------------------------------------------------------------------------------------------------------------------------------------------------------------------------------------------------------------------------------------------------------------------------------------------------------------------------------------------------------------------------------------
>39-U2OS-RNP-38_G05_035.ab1_(reversed)
----------------------------------------------------------------------------------------------NCNNNNNNNNNNTTTNNNNNNNNNNTTNNCTTGNCCNANNNNNCCCNNNNNGNGNNNNTNNNCCGGGGT--NNN-NCCCGNTTTTNNGGNNTGGCNTTTTNCNNNAAAAGGANTTNNGNGNANNTCCNTTTTGN-A-AA-NNTCN---NNCCNGNNNNTTANNTTCCCCNNAANNNNNGGTTAATGGNN-NTTTTG-NANTCATTTTNNNGGTGGCTNANNTC-ANNCNNN-T-TNT-TCCCCGATAACGGANNCCGG-NNCACTGGCCNNNTCGGTGGTCATCAT-GCGCCAGCTTTCNT-CCCCGATATGCNNCCCCGGGTAAAGTTCACGGGAGACTTTATCTGACAGCAGACGTGCACTGGCCAGGGGGATCACCATCCGTCGCCCCGGCGTGTCAATAATATCACTCTGTACATCCACAAACAGACGATAACGGCTCTC-TCTTTTATAGGTGTAAACCTT-AAACTGCCGTACGTATAGGCTGCGCAACTGTTGGGAAGGGCGATCGGTGCGGGCCTCTTCGCTATTACGCCAGCTGGCG-AAA-GGGGGATGTGCTGCAAGGCGATTAAGTTGGGTAACGCC-AGGGNTTTCCCAGTCACGACGTTGTAAAACGACGGCCAGTGAATTGTAATACGACTCACTATAGGGCGAATTGAATTTAGCGGCCGCGAATTCGCCCTTGCCATCCCCTTCTGTGAATGTTAGACCCATGGGAGCAGCTGGTCAGAGGGGACCCCGGCCTGGGGCCCCTAACCCTATGTAGCCTCAGTCTTCCCATCAGGCTCTCAGCTCAGCCTGAGTGTTGAGGCCCCAGTGGCTGCTCTGGGGGCCTCCTGAGTTTCTCATCTGTGCCCCTCCCTCCCTGGCCCAGGTGAAGGTGTGGTTCCAGAACCGGAGGACA-AAGTACAAACGGCAGAAGCTGGAGGAGGAAGGGCCTGAGTCCGAGCAGAAGAAGAAGGGCTCCCATCACATCAACCGGTGGCGCATTGCCACGAAGCAGGCCAATGGGGAGGACATCGATGTCACCTCCAATG-----------------ACTAGGGTGGGCAACCACAAACCCACGAGGGCAGAGTGCTGCTTGCTGCTGGCCAGGCCCCTGTGTGGGCCCAAGCTGGACTCTGGCCACTCCCTGGCCAGGCTTTGGGGAGGCCTGGAGTCATGGCCCCACAGGGCTTGAAGCCCGGGGCCGCCATTGACAGAGGGACAAGCAATGGGCTGGCTGAGGCCTGGGACCACTTGGCCTTCTCCTCGGAGAGCCTGCCTGCCTGGGCGGGCCCGCCCGCCACCGCAGCCTCCCAGCTGCTCTCCGTGTCTCCAATCTCCAAGGGCGAATTCGTTTAAACCTGCAGGACTAGNCCNNNNNNNNNNNNNNNNNN------------------------------------------------------------------------------------------------------------------------------------------------------------------------------------------------------------------------------------------------------------------------------------------------------------------------------------------------------------------------------------------------------------------------------------------------------------------------------------------------------------------------------------------------------------------------------------------------------------------------------------------------------------------------------------------------------------------------------------------------------------------------------------------------------------------------------------------------------------------------------------------
>32-U2OS-RNP-31_H04_018.ab1_(reversed)
---------------------------------------------------------------------------------------------------NNNNNNNNNNNNNNNNNNNNNNTNNCCNTTNCCNNNAANNNCNNNNNNNNNNNTNNNNNNNGGT--NNA-NCCCGNNTTTNNNGNNNNNNNTTTNNNGGNAAANG-ATTTNNNNGNANNTCCNTTTNNN-N-AA-TTCCA---GCCCGGNCNNTTNNNTTNCCCNGAACNNCNGGTTAATGGNN-NTTTNG-AATTCATTTTNNCGGTGGNNNNNNNC-AN-NNCC-N-TTNNTNCCCGATAACGGANNCCGG-CNNCCTGGCCANNTCGGTGGTCATCAT-GCGCCAGCTTTCAT-CCCCGATNNGCNCCNCCGGGTAAAGTTCACGGGAGACTTTATCTGACAGCAGACGTGCACTGGCCAGGGGGATCACCATCCGTCGCCCCGGCGTGTCAATAATATCACTCTGTACATCCACAAACAGACGATAACGGCTCTC-TCNTTTATAGGTGTAAACCTT-AAACTGCCGTACGTATAGGCTGCGCAACTGTTGGGAAGGGCGATCGGTGCGGGCCTCTTCGCTATTACGCCAGCTGGCG-AAA-GGGGGATGTGCTGCAAGGCGATTAAGTTGGGTAACGCC-AGGGTTTTNCCAGTCACGACGTTGTAAAACGACGGCCAGTGAATTGTAATACGACTCACTATAGGGCGAATTGAATTTAGCGGCCGCGAATTCGCCCTTGCCATCCCCTTCTGTGAATGTTAGACCCATGGGAGCAGCTGGTCAGAGGGGACCCCGGCCTGGGGCCCCTAACCCTATGTAGCCTCAGTCTTCCCATCAGGCTCTCAGCTCAGCCTGAGTGTTGAGGCCCCAGTGGCTGCTCTGGGGGCCTCCTGAGTTTCTCATCTGTGCCCCTCCCTCCCTGGCCCAGGTGAAGGTGTGGTTCCAGAACCGGAGGACA-AAGTACAAACGGCAGAAGCTGGAGGAGGAAGGGCCTGAGTCCGAGCAGAAGAAGAAGGGCTCCCATCACATCAACCGGTGGCGCATTGCCACGAAGCAGGCCAATGGGGAGGACATCGATGTCACCTCCAATG-----------------ACTAGGGTGGGCAACCACAAACCCACGAGGGCAGAGTGCTGCTTGCTGCTGGCCAGGCCCCTGCGTGGGCCCAAGCTGGACTCTGGCCACTCCCTGGCCAGGCTTTGGGGAGGCCTGGAGTCATGGCCCCACAGGGCTTGAAGCCCGGGGCCGCCATTGACAGAGGGACAAGCAATGGGCTGGCTGAGGCCTGGGACCACTTGGCCTTCTCCTCGGAGAGCCTGCCTGCCTGGGCGGGCCCGCCCGCCACCGCAGCCTCCCAGCTGCTCTCCGTGTCTCCAATCTCCAAGGGCGAATTCGTTTAAACCTGCAGGACTANNCCCNNNANNNNNNNNNNNNN------------------------------------------------------------------------------------------------------------------------------------------------------------------------------------------------------------------------------------------------------------------------------------------------------------------------------------------------------------------------------------------------------------------------------------------------------------------------------------------------------------------------------------------------------------------------------------------------------------------------------------------------------------------------------------------------------------------------------------------------------------------------------------------------------------------------------------------------------------------------------------------
>06-U2OS-RNP-5_F01_005.ab1_(reversed)
----------------------------------------------------------------------------------------------------------------------NNNTTNCNTNNNNNAANANNCCAGTNNGNNNNANTNNTCNGGGTT--NNN-NCCCGNTTTTNNGGNNNGGNTTTTTNNNNNNAAAGGANTTNNGTGAAGATCCNTTTTGN-N-NA-NTTCA---NNCCNGNCANTTNNNNTNCCCNNAANNTCAGGTTAATGGNN-NTTTTG-NANTCATTTTNNCNGNNGNNNNNNTC-NN-CCNN-T-TTT-TCCCCGATAACGGANACCGG-CNNCCTGGCCANNTCGGTGGTCATCAT-GCGCCAGCTTTNNT-CCCCGATATGCACCNCCGGGTAAAGTTCACGGGAGACTTTATCTGACAGCAGACGTGCACTGGCCAGGGGGATCACCATCCGTCGCCCCGGCGTGTCAATAATATCACTCTGTACATCCACAAACAGACGATAACGGCTCTC-TCTTTTATAGGTGTAAACCTT-AAACTGCCGTACGTATAGGCTGCGCAACTGTTGGGAAGGGCGATCGGTGCGGGCCTCTTCGCTATTACGCCAGCTGGCG-AAA-GGGGGATGTGCTGCAAGGCGATTAAGTTGGGTAACGCC-AGGGTTTTCCCAGTCACGACGTTGTAAAACGACGGCCAGTGAATTGTAATACGACTCACTATAGGGCGAATTGAATTTAGCGGCCGCGAATTCGCCCTTGCCATCCCCTTCTGTGAATGTTAGACCCATGGGAGCAGCTGGTCAGAGGGGACCCCGGCCTGGGGCCCCTAACCCTATGTAGCCTCAGTCTTCCCATCAGGCTCTCAGCTCAGCCTGAGTGTTGAGGCCCCAGTGGCTGCTCTGGGGGCCTCCTGAGTTTCTCATCTGTGCCCCTCCCTCCCTGGCCCAGGTGAAGGTGTGGTTCCAGAACCGGAGGACA-AAGTACAAACGGCAGAAGCTGGAGGAGGAAGGGCCTGAGTCCGAGCAGAAGAAGAAGGGCTCCCATCACATCAACCGGTGGCGCATTGCCACGAAGCAGGCCAATGGGGAGGACATCGATGTCACCTCCAATG-----------------ACTAGGGTGGGCAACCACAAACCCACGAGGGCAGAGTGCTGCTTGCTGCTGGCCAGGCCCCTGCGTGGGCCCAAGCTGGACTCTGGCCACTCCCTGGCCAGGCTTTGGGGAGGCCTGGAGTCATGGCCCCACAGGGCTTGAAGCCCGGGGCCGCCATTGACAGAGGGACAAGCAATGGGCTGGCTGAGGCCTGGGACCACTTGGCCTTCTCCTCGGAGAGCCTGCCTGCCTGGGCGGGCCCGCCCGCCACCGCAGCCTCCCAGCTGCTCTCCGTGTCTCCAATCTCCAAGGGCGAATTCGTTTAAACCTGCAGGACTAGNNCCTTTAGTGAGTANCNNN-------------------------------------------------------------------------------------------------------------------------------------------------------------------------------------------------------------------------------------------------------------------------------------------------------------------------------------------------------------------------------------------------------------------------------------------------------------------------------------------------------------------------------------------------------------------------------------------------------------------------------------------------------------------------------------------------------------------------------------------------------------------------------------------------------------------------------------------------------------------------------------------
>07-U2OS-RNP-6_G01_003.ab1_(reversed)
----------------------------------------------------------------------------------------------------------------------------------------------NNNNNNNNATTNNNCCGGGGT--NAN-NNCCGTTTTTNNGGNNNGGNNTTNNNNNTNNAAAGGANNTNNGTGAANNTCCTTTTTGN-N-AA-NNTNA---NNNCNGNNATTTNTNTTNCCCNNAANNNCAGGTTAANGGNN-TTTTTGNANNCATTTTNNCNGNNGCNNNNNTCN-NC-CNNN-N-TTT-TCCCCGATAACGGANNCCGG-CNNACTGGCCNNNTCGGTGGTCATCAT-GCGCCAGCTTTCAT-CCCCGATATGCNNCCCCGGGTAAAGTTCACGGGAGACTTTATCTGACAGCAGACGTGCACTGGCCAGGGGGATCACCATCCGTCGCCCCGGCGTGTCAATAATATCACTCTGTACATCCACAAACAGACGATAACGGCTCTC-TCTTTTATAGGTGTAAACCTT-AAACTGCCGTACGTATAGGCTGCGCAACTGTTGGGAAGGGCGATCGGTGCGGGCCTCTTCGCTATTACGCCAGCTGGCG-AAA-GGGGGATGTGCTGCAAGGCGATTAAGTTGGGTAACGCC-AGGGTTTTCCCAGTCACGACGTTGTAAAACGACGGCCAGTGAATTGTAATACGACTCACTATAGGGCGAATTGAATTTAGCGGCCGCGAATTCGCCCTTGCCATCCCCTTCTGTGAATGTTAGACCCATGGGAGCAGCTGGTCAGAGGGGACCCCGGCCTGGGGCCCCTAACCCTATGTAGCCTCAGTCTTCCCATCAGGCTCTCAGCTCAGCCTGAGTGTTGAGGCCCCAGTGGCTGCTCTGGGGGCCTCCTGAGTTTCTCATCTGTGCCCCTCCCTCCCTGGCCCAGGTGAAGGTGTGGTTCCAGAACCGGAGGACA-AAGTACAAACGGCAGAAGCTGGAGGAGGAAGGGCCTGAGTCCGAGCAGAAGAAGAAGGGCTCCCATCACATCAACCGGTGGCGCATTGCCACGAAGCAGGCCAATGGGGAGGACATCGATGTCACCTCCAATG-----------------ACTAGGGTGGGCAACCACAAACCCACGAGGGCAGAGTGCTGCTTGCTGCTGGCCAGGCCCCTGCGTGGGCCCAAGCTGGACTCTGGCCACTCCCTGGCCAGGCTTTGGGGAGGCCTGGAGTCATGGCCCCACAGGGCTTGAAGCCCGGGGCCGCCATTGACAGAGGGACAAGCAATGGGCTGGCTGAGGCCTGGGACCACTTGGCCTTCTCCTCGGAGAGCCTGCCTGCCTGGGCGGGCCCGCCCGCCACCGCAGCCTCCCAGCTGCTCTCCGTGTCTCCAATCTCCAAGGGCGAATTCGTTTAAACCTGCAGGACTAGTCCCTTTANNNNNNNNNNNN-------------------------------------------------------------------------------------------------------------------------------------------------------------------------------------------------------------------------------------------------------------------------------------------------------------------------------------------------------------------------------------------------------------------------------------------------------------------------------------------------------------------------------------------------------------------------------------------------------------------------------------------------------------------------------------------------------------------------------------------------------------------------------------------------------------------------------------------------------------------------------------------
>16-U2OS-RNP-15_H02_002.ab1_(reversed)
--------------------------------------------------------------------------------------------------------------------------------------------------------CTANNNGGNTN--NNN-NCCNNTTTTGNNGGNNNGGNNTTTTACGTNAAAAGGNNNTNGGTGAANNNCCTTTTTGA-NNAN-NNCAA---NNCCNGNNATTTNNATNCCCCNNAANNNCNNGTTAANNGNN-TTTTTG-ANNNCATTTTNNNGGNGGCTGAGATC-NNNCCNN-N-TTT-TCCCCGNNAACGGANNCCGG-NNNNCTGGCCATATCGGTGGTCATCAT-GCNCCAGCTTTCAT-NCCCGATATGCACCNCCGGGTAAAGTTCACGGGAGACTTTATCTGACAGCAGACGTGCACTGGCCAGGGGGATCACCATCCGTCGCCCCGGCGTGTCAATAATATCACTCTGTACATCCACAAACAGACGATAACGGCTCTC-TCTTTTATAGGTGTAAACCTT-AAACTGCCGTACGTATAGGCTGCGCAACTGTTGGGAAGGGCGATCGGTGCGGGCCTCTTCGCTATTACGCCAGCTGGCG-AAA-GGGGGATGTGCTGCAAGGCGATTAAGTTGGGTAACGCC-AGGGTTTTCCCAGTCACGACGTTGTAAAACGACGGCCAGTGAATTGTAATACGACTCACTATAGGGCGAATTGAATTTAGCGGCCGCGAATTCGCCCTTGCCATCCCCTTCTGTGAATGTTAGACCCATGGGAGCAGCTGGTCAGAGGGGACCCCGGCCTGGGGCCCCTAACCCTATGTAGCCTCAGTCTTCCCATCAGGCTCTCAGCTCAGCCTGAGTGTTGAGGCCCCAGTGGCTGCTCTGGGGGCCTCCTGAGTTTCTCATCTGTGCCCCTCCCTCCCTGGCCCAGGTGAAGGTGTGGTTCCAGAACCGGAGGACA-AAGTACAAACGGCAGAAGCTGGAGGAGGAAGGGCCTGAGTCCGAGCAGAAGAAGAAGGGCTCCCATCACATCAACCGGTGGCGCATTGCCACGAAGCAGGCCAATGGGGAGGACATCGATGTCACCTCCAATG-----------------ACTAGGGTGGGCAACCACAAACCCACGAGGGCAGAGTGCTGCTTGCTGCTGGCCAGGCCCCTGCGTGGGCCCAAGCTGGACTCTGGCCACTCCCTGGCCAGGCTTTGGGGAGGCCTGGAGTCATGGCCCCACAGGGCTTGAAGCCCGGGGCCGCCATTGACAGAGGGACAAGCAATGGGCTGGCTGAGGCCTGGGACCACTTGGCCTTCTCCTCGGAGAGCCTGCCTGCCTGGGCGGGCCCGCCCGCCACCGCAGCCTCCCAGCTGCTCTCCGTGTCTCCAATCTCCAAGGGCGAATTCGTTTAAACCTGCAGGACTANTCCCNNNANNNNNNNNNNNNNN-----------------------------------------------------------------------------------------------------------------------------------------------------------------------------------------------------------------------------------------------------------------------------------------------------------------------------------------------------------------------------------------------------------------------------------------------------------------------------------------------------------------------------------------------------------------------------------------------------------------------------------------------------------------------------------------------------------------------------------------------------------------------------------------------------------------------------------------------------------------------------------------
>35-U2OS-RNP-34_C05_043.ab1_(reversed)
--------------------------------------------------------------------------------------------------------------------NNNNTNNCNNNNNNCNNNANNNNCCNNNNNNGNNATTNNTCCGGGGT--CNANCACGNNTTTGNGGANNNNCNTTTTNNNTNNAAAGGNNTNNAGGGGAAGATCCNTTTTGA-T-AA-NNTCN---NNCCGGCCATTTANTTTNCCCAGAACNTCAGGTTAATGGCG-TTTTTG-ANNTCATTTTCGCNGTGGCTGAGATCNAN-NNCN-T-CNT-TCCCCGATAACGGAGACCGG-CACACTGGCCATATCGGTGGTCATCAT-GCGCCAGCTTTCAT-CCCCGATATGCACCNCCGGGTAAAGTTCACGGGAGACTTTATCTGACAGCAGACGTGCACTGGCCAGGGGGATCACCATCCGTCGCCCCGGCGTGTCAATAATATCACTCTGTACATCCACAAACAGACGATAACGGCTCTC-TCTTTTATAGGTGTAAACCTT-AAACTGCCGTACGTATAGGCTGCGCAACTGTTGGGAAGGGCGATCGGTGCGGGCCTCTTCGCTATTACGCCAGCTGGCG-AAA-GGGGGATGTGCTGCAAGGCGATTAAGTTGGGTAACGCC-AGGGTTTTCCCAGTCACGACGTTGTAAAACGACGGCCAGTGAATTGTAATACGACTCACTATAGGGCGAATTGAATTTAGCGGCCGCGAATTCGCCCTTGCCATCCCCTTCTGTGAATGTTAGACCCATGGGAGCAGCTGGTCAGAGGGGACCCCGGCCTGGGGCCCCTAACCCTATGTAGCCTCAGTCTTCCCATCAGGCTCTCAGCTCAGCCTGAGTGTTGAGGCCCCAGTGGCTGCTCTGGGGGCCTCCTGAGTTTCTCATCTGTGCCCCTCCCTCCCTGGCCCAGGTGAAGGTGTGGTTCCAGAACCGGAGGACA-AAGTACAAACGGCAGAAGCTGGAGGAGGAAGGGCCTGAGTCCGAGCAGAAGAAGAAGGGCTCCCATCACATCAACCCTA-----------------------------------------------------------------------------------ACCCACAAACCCACGAGGGCAGAGTGCTGCTTGCTGCTGGCCAGGCCCCTGCGTGGGCCCAAGCTGGACTCTGGCCACTCCCTGGCCAGGCTTTGGGGAGGCCTGGAGTCATGGCCCCACAGGGCTTGAAGCCCGGGGCCGCCATTGACAGAGGGACAAGCAATGGGCTGGCTGAGGCCTGGGACCACTTGGCCTTCTCCTCGGAGAGCCTGCCTGCCTGGGCGGGCCCGCCCGCCACCGCAGCCTCCCAGCTGCTCTCCGTGTCTCCAATCTCCAAGGGCGAATTCGNTTNAACCTGCAGGACTANNCCTTANNNNNNNNNNN----------------------------------------------------------------------------------------------------------------------------------------------------------------------------------------------------------------------------------------------------------------------------------------------------------------------------------------------------------------------------------------------------------------------------------------------------------------------------------------------------------------------------------------------------------------------------------------------------------------------------------------------------------------------------------------------------------------------------------------------------------------------------------------------------------------------------------------------------------------------------------------------
>12-U2OS-RNP-11_D02_010.ab1
-----------------------------------------------------------------------------------------------------------------------------------------------------------------------------------------------------------------------------------------------------------------------------------------------------------------------------------------------------------------------------------------------------------------------------------------------------------------------------------------------------------------------------------------------------------------------------------------------------------------------------------------------------------------------------------------------------------------------------------------------------------NNNNNNNNNNNNNNNNNGGACTAGTCCTGCAGGTTTAAACGAATTCGCCCTTGCCATCCCCTTCTGTGAATGTTAGACCCATGGGAGCAGCTGGTCAGAGGGGACCCCGGCCTGGGGCCCCTAACCCTATGTAGCCTCAGTCTTCCCATCAGGCTCTCAGCTCAGCCTGAGTGTTGAGGCCCCAGTGGCTGCTCTGGGGGCCTCCTGAGTTTCTCATCTGTGCCCCTCCCTCCCTGGCCCAGGTGAAGGTGTGGTTCCAGAACCGGAGGACA-AAGTACAAACGGCAGAAGCTGGAGGAGGAAGGGCCTGAGTCCGAGCAGAAGAAGAAGGGCTCCCATCACATCAACCGGTGGCGC-----------------------------------------------------------------------------------------------------------------------------------------------------------------------------------------------------------TTGAAGCCCGGGGCCGCCATTGACAGAGGGACAAGCAATGGGCTGGCTGAGGCCTGGGACCACTTGGCCTTCTCCTCGGAGAGCCTGCCTGCCTGGGCGGGCCCGCCCGCCACCGCAGCCTCCCAGCTGCTCTCCGTGTCTCCAATCTCCAAGGGCGAATTCGCGGCCGCTAAATTCAATTCGCCCTATAGTGAGTCGTATTACAATTCACTGGCCGTCGTTTTACAACGTCGTGACTGGGAAAACCCTGGCGTTACCCAACTTAATCGCCTTGCAGCACATCCCCCTTTCGCCAGCTGGCGTAATAGCGAAGAGGCCCGCACCGATCGCCCTTCCCAACAGTTGCGCAGCCTATACGTACGGCAGTTTAAGGTTTACACCTATAAAAGAGAGAGCCGTTATCGTCTGTTTGTGGATGTACAGAGTGATATTATTGACACGCCGGGGCGACGGATGGTGATCCCCCTGGCCAGTGCACGTCTGCTGTCAGATAAAGTCTCCCGTGAACTTTACCCGGTGGTGCATATCGGGGATGAAAGCTGGCGCATGATGACCACCGATATGGCCAGTGTGCCGGTCTCCGTTATCGGGGAAG-AA-G-T-GG-CTGATC-TCAG-CCACCGCGAAAATGACATCAAAAACGCCATTAACCTGATGTTCTGGGGAATATAAATGTCAGGC-AT--GAGA-TTATCAAAAAGGATCTTCACCTAGA-TCCTTTTCACGTAGAAAGCCAGTCCGCANAAACGGNGCTGACCCCGGATGAATGTCAGCTACTGGGCTATCTGGACAA--GGGAAAACGCAAGCGCAAANNNAAAGCAGGTAGNTTGCNNNGGGCTTNNNTGGNNANNGCTAGACTGGNNGNTTNNATGGANNGNAANNNAACCGGAATTGCCNGTTGGGGNNCCNNNNGNTAAGGTGNGAANCCCTNNAANNAANNNGNNNGNTTNNNTNNNNNCNAGGATNNNATGGNCNAGGNNNNNAGNCNNNNTCAAAAANNGGNTNNNNNNNTTNCCNNNNNTTAANNANNNNNNNNNNNCNNNNNTTCNCNNNNNN
>36-U2OS-RNP-35_D05_041.ab1_(reversed)
---------------------------------TNNNNNNGNNNNNNNNNNNNNNNNAANNNCCNNNTNNNNNTNNNCCANNNANCCCNNNNAANNNNNNNNTTTTNNTTGGNNNNGNNNNTTCCNTTTCCNNNNNANCCNNNNNNNGNNNNTNNNCCGGGGN--NAN-NCCCGTTTTTNGGGNNNGGCTTTTTNNGG-AAAAGGATTTNNGGNAANNTCCNTTTTGN-N-NA-NTNNN---NNNNNGNCATTNTNNTTCCCCANAACATNNNNTTNANGGNN-NTTNTG-NANTCANTTTNNNNGNGGNNGNNNTC-AG-NCNN-N-TNT-TCCCCGATAACGGANACCGG-CNNCCTGGCCANNTCGGTGGTCATCAT-GCGCCAGCTTTNNN-CCCCGATATGCNNCNCCGGGTAAAGTTCACGGGAGACTTTNTCTGACAGCAGACGTGCACTGGCCAGGGGGATCACCATCCGTCGCCCCGGCGTGTCAATAATATCACTCTGTACATCCACAAACAGACGATAACGGCTCTC-TCTTTTATAGGTGTAAACCTT-AAACTGCCGTACGTATAGGCTGCGCAACTGTTGGGAAGGGCGATCGGTGCGGGCCTCTTCGCTATTACGCCAGCTGGCG-AAA-GGGGGATGTGCTGCAAGGCGATTAAGTTGGGTAACGCC-AGGGTTTTCCCAGTCACGACGTTGTAAAACGACGGCCAGTGAATTGTAATACGACTCACTATAGGGCGAATTGAATTTAGCGGCCGCGAATTCGCCCTTGCCATCCCCTTCTGTGAATGTTAGACCCATGGGAGCAGCTGGTCAGAGGGGACCCCGGCCTGGGGCCCCTAACCCTATGTAGCCTCAGTCTTCCCATCAGGCTCTCAGCTCAGCCTGAGTGTTGAGGCCCCAGTGGCTGCTCTGGGGGCCTCCTGAGTTTCTCATCTGTGCCCCTCCCTCCCTGGCCCAGGTGAAGGTGTGGTTCCAGAACCGGAGGACA-AAGTACAAACGGCAGAAGCTGGAGGAGGAAGGGCCTGAGTCCGAGCAGAAGAAGAAGGGCTCCCATCACATCAACCGGTGGCGCATTGCCACGAAGCAGGCCAATGGGGAGGACATCGATGTCACCTCCAATGGGTTAGGGTGGGCAACCACAAGGGTGGGCAACCACAAACCCACGAGGGCAGAGTGCTGCTTGCTGCTGGCCAGGCCCCTGCGTGGGCCCAAGCTGGACTCTGGCCACTCCCTGGCCAGGCTTTGGGGAGGCCTGGAGTCATGGCCCCACAGGGCTTGAAGCCCGGGGCCGCCATTGACAGAGGGACAAGCAATGGGCTGGCTGAGGCCTGGGACCACTTGGCCTTCTCCTCGGAGAGCCTGCCTGCCTGGGCGGGCCCGCCCGCCACCGCAGCCTCCCAGCTGCTCTCCGTGTCTCCAATCTCCAAGGGCGAATTCGTTTAAACCTGCAGGACTAGNCCCNTTNNNNNNNNNN----------------------------------------------------------------------------------------------------------------------------------------------------------------------------------------------------------------------------------------------------------------------------------------------------------------------------------------------------------------------------------------------------------------------------------------------------------------------------------------------------------------------------------------------------------------------------------------------------------------------------------------------------------------------------------------------------------------------------------------------------------------------------------------------------------------------------------------------------------------------------------------------
>28-U2OS-RNP-27_D04_026.ab1_(reversed)
----------------------------------------------------------------------------------------------------------------------------------------------------------------------------------TNNGNNANNTTNNTTNNTGTNNNNNNNGGNNNGNNANNGATNGNTNNTNNNNANNNNCNTNNCNNNNNNANCAANNAANTNNNNNTNTTGGNTTCTTNNNNNNNANNNCNNATTNTNNTCNNNCNNNNGNNTNNNTTGCTNNNNGNAAGGNNNNNCANTCNNNTTNANNNNNNTGNNTTNNTNNCNNNCNNANGNNTNNGNNTNNTTCNNNGGCNNNNTNNNNNNNNNNNNNNNNCNNNACNNNNCNNNCCTNTNGTNTCNTNTCNTCNGCTNNNTTCNNNNNNNNNNNNNNNNNNTNANGNNCNNNNCTTNNNNNNNGNNACNGNCNNNGNNNNNNATNCNNTNCNNNGCNNNNNTNNCNNNNTANNANATNACANCANANCNNACGATNNGTCNNTTNNNTNTANCGTAACCTTNNNNNNNTAGGNTAGCANNGNNNNNANNNGNANNNNATCNNNNGTNGNTTTNCTNNNNCNNNNNNNGNGNAANNGGNNNNGTNNANNNGATNNNNNTGGTANNNNNNNNNNNTCCCNNNNTGNNGNNNANNNCANNGACAGNAATTNNNNTNNNNNTNNGNNNANNNNNANTNNANNAGCGNANNCGNANNNGCCCTTGCCATCNCNNNTGTGAANNNNANNNNNNNNGNGNNNNNNGTCAGANNGGACCNNGGCCNNNNNNCCCTANNNNTANNAGTCTNANNNNTNGCATCNNNNTTTCNNCTNAGNNTGNNNGNNNNNNNNNCAGNNNNNGNNNNNTCGNNNNNTTNNNNNNTTNATCNNTGCCTCTCNNTCCCNGGNNCAGGTGNNGGTNNNGNTCCAGANNNNN-A-GGTCNAAGTGNNANNNGCAGNANGNGGNAGAGGAAGAGNCTGAGNNNAGCAGAAGAANNNNNNNNNCCNNNACNNNAGCCGCNNNNGCANNNACCAGAACCAGGGNNANNGNNNNGACATCGNNNTCANNN-----------------ACTAGGGTGGGCAACCACAAACCCACGAGGGCAGAGTGCTGCTTGCTGCTGGCCAGGCCCCTGCGTGGGCCCAAGCTGGACTCTGGCCACTCCCTGGCCAGGCTTTGGGGAGGCCTGGAGTCATGGCCCCACAGGGCTTGAAGCCCGGGGCCGCCATTGACAGAGGGACAAGCAATGGGCTGGCTGAGGCCTGGGACCACTTGGCCTTCTCCTCGGAGAGCCTGCCTGCCTGGGCGGGCCCGCCCGCCACCGCAGCCTCCCAGCTGCTCTCCGTGTCTCCAATCTCCAAGGGCGAATTCGTTTAAACCTGCAGGACTANNCCCNNTNNNNNNNNNNNNN-------------------------------------------------------------------------------------------------------------------------------------------------------------------------------------------------------------------------------------------------------------------------------------------------------------------------------------------------------------------------------------------------------------------------------------------------------------------------------------------------------------------------------------------------------------------------------------------------------------------------------------------------------------------------------------------------------------------------------------------------------------------------------------------------------------------------------------------------------------------------------------------
>21-U2OS-RNP-20_E03_023.ab1_(reversed)
-------------------------------------------------------------------------------------------------------------------------------------------------------------------------------------------NNNNNNNNNTNNNANNCCCNNNTTNNTNNNNNANNNNNNNNGNNNTTTTTTNNGGGNGNTTNNNNCNNAANCCANNGNTCTTNNNGGGNCANNNNTTTNGNGGNNTNTTNNNNNAAANNNNNNGGNANTCNTTTNNNTTTCNNNCNNNNTTTNNNNCNACAGNNNTAAGGCNNTTGNNTNNTTNGNNGGGNNNNNTCANNNTTNTNNNNNNNNGNNGGCGCNNGNGACNNGTGGNGNCATCNGNNCNNNNTCTNNNNNTATCNCCNGNNNNNNNTNGNGGAGTCTTTTCTNCAGNGTNNNCGCTNNCAGGNNATCNNCNTCGTCNNNCGGNNNNNATAACATCCNNNGTCCTNCACANCGNNGANNCNNNNNNNNNTNNNNNAGNNANNTNNACNGNNGTANNNTAGCTNNNCANTGTNNGAAGNNNATCNGNGNNNCTTCNTTNNTATTCACCAGCNNNNNNAGGNNGNTNTGCNGNNAGANNANTNAGNTNNNNACNNNANNNTTNNNNNNTCACGTCGTNNNANNCGACNNCCNNNNAATNNAATACNNCTCANNNNNGGNNNAANTNNNTTNGCGGCNNNNNNNTCGTCCNNNNCATCNNCTTCTNNGAATGNNAGCNNNNNNNGAGCAGNTNNNCAGAGGGGACGCCGTCNNGGGGCTCCTAANNNTANGNANNNNNAGTCNNNNCATCANGNTATNNNNTCANNNNGAGTGNNGAGGCAGCAGNNGCTGCNNNGGCGTCCTNNNGNNNNTNTCANNTGNNCTCCTTCCTTNNTGNNGCANGNNAAGGTGTNNNNNNAGANNNGGANNANN-NANNACNNNCGGCAGAAGGAGGAGGANGAAGGNNNNNNNNNNNAGCAGAAGAAGAANNNCNNNCATCNCATCANNNGGTGGAGCATNNCCAAGCAGCANNNNNNNGGGGANGTCNNNGNNNTCTCCNNNAANN-----------------NN---GGTGGGCAACCACAAACCCACGAGGGCAGAGTGCTGCTTGCTGCTGGCCAGGCCCCTGCGTGGGCCCAAGCTGGACTCTGGCCACTCCCTGGCCAGGCTTTGGGGAGGCCTGGAGTCATGGCCCCACAGGGCTTGAAGCCCGGGGCCGCCATTGACAGAGGGACAAGCAATGGGCTGGCTGAGGCCTGGGACCACTTGGCCTTCTCCTCGGAGAGCCTGCCTGCCTGGGCGGGCCCGCCCGCCACCGCAGCCTCCCAGCTGCTCTCCGTGTCTCCAATCTCCAAGGGCGAATTCGTTTAAACCTGCAGGACTAGTCCNNNNAGNNNNNNNNNNNN------------------------------------------------------------------------------------------------------------------------------------------------------------------------------------------------------------------------------------------------------------------------------------------------------------------------------------------------------------------------------------------------------------------------------------------------------------------------------------------------------------------------------------------------------------------------------------------------------------------------------------------------------------------------------------------------------------------------------------------------------------------------------------------------------------------------------------------------------------------------------------------
>63-U2OS-RNP-62_G08_052.ab1_(reversed)
------------------------------------------------------------------------------------------------------------------------------------------------------------------------------------------------------------TNNNATCANNNGNNNNNNCNNCNNNTNTTTCNNNTCCNAANTCCNNNNGGCCTCATCNGGNNNNNNTNNTTNNGNCNNNATCNNCNNNNANNTTAGNNNNNNNCCNTGCAATTNCNNNTNNNNTTNNTNNCNNNNNNNGTCNANNNNNNNNAGTNNNTTCTCGGGGTNNGTNNNNNNNNNNCCGGNNNNNANGNNAANNNNTNGNNAAGNNCNNTCNNNNNNNNCAGCCTGANNNNNNNTNNCCNNCGNNANNNTATGGGGNTTNNTNNTCANNNNCANGNNNNNNNATCAGCGGTTCTCCNNNNNANNGNGGCGGGTCANTNTCNNATCGGTGNNNTCATNNNNCNNGATAATGCCTNNATANNNNNNNNGGTAANTTCANNGAGGNTTNNTGNCAGCNNNNTGNNNGAACAGGGNATCTCCNNNGTCTTCCNNNNNNNCATNNNTGACNNNNGNNTNNNNNACNGNGATAANNGNNTATCTTNNNNNNNNNNNANNNANACGNNNTANNTNTAGGCCAGNNNANTGTNANAANGNNGATNNNNGCGGNNNTNNNNNNNNNNNCNNCNNCNTNGAAAGGNNNNNNNNNTGNNAGNNNNTTNANNNCNNNNNNGCNNNNGTTNNNACAGTNNCNNNGNNNNNNNNNCCNNNCCATNNNNNNNNTNTGTNNTTCCATNAGG-TCNNNNNTNNNNANNNGNNNNGNNNTCGNNCTNGNCNTTNCNNNNGNNNNATGNNAGTCTCATNNGAGCACCTNNNTNGANGGGNNCCCGGNNNGGGGNNNNTNANNNNANGAGGNCTCAGNNCTNNNNNCAGNATCTNNNNNNNGNANGNNNNNNNNNNNNNCAGNNGNNGNNNNNNNGGCCTCNNNNNNTTCCTCANNTNCNNNNCNNCNNNNCNGGCCAANNGGGAGGNNNNNNNNNNNACCTNNANNN-----------------NANANNGNNNNCNNNCNNNNNNNNNGGAGGNNNGNNNTNNGTNNGANNNNNNNNAGAANNNTGCGTGGGCCCAAGCTGGACTCTGGCCACTCCCTGGCCAGGCTTTGGGGAGGCCTGGAGTCATGGCCCCACAGGGCTTGAAGCCCGGGGCCGCCATTGACAGAGGGACAAGCAATGGGCTGGCTGAGGCCTGGGACCACTTGGCCTTCTCCTCGGAGAGCCTGCCTGCCTGGGCGGGCCCGCCCGCCACCGCAGCCTCCCAGCTGCTCTCCGTGTCTCCAATCTCCAAGGGCGAATTCGTTTAAACCTGCAGGACTANNCCNNNNNNNNNNNNNNNNNNNN----------------------------------------------------------------------------------------------------------------------------------------------------------------------------------------------------------------------------------------------------------------------------------------------------------------------------------------------------------------------------------------------------------------------------------------------------------------------------------------------------------------------------------------------------------------------------------------------------------------------------------------------------------------------------------------------------------------------------------------------------------------------------------------------------------------------------------------------------------------------------------------
>24-U2OS-RNP-23_H03_017.ab1_(reversed)
-----------------------------------------------------------------------------------------------------------------------------------------------------------------------------------------------------------------NCNNGNNTNCNNTTCNNNNGCCNNNNTTNNCNNTTCNNGTNCCCNNNNNTCNNNNTCNGNTTCACCNNNANGGTCGAGGGAATTCCNNNGNAANNTCANGNNNNNNNTTTTNNCCAGNNATCCGGNNNTNNGTTNCCAGNNANTTNGNNNGGCNNNNTCNNNNNNTTTNCCNGNNNNGATNNNNNNNTCTGNCCNNNNNNGGNCTNNNNNNCNNCNTTNTCGTNNNNTCNNCNCCGGNTNNTTCCCGGNNNCTTNTCGGNNAAGTCNTGNNCGNNCNNNGGANCNNCNTCGTCGCNNNNNGGGTCATTACATCAGTCNTNCNNCGNNNANAGANNNNANNNGTNNNNCNTTATCGGTNNNACCNNNNNNTCNNTNATANNGTAGCGNTACNNTNGGAAGGTNNATCGTGCNNNCTNNTNGANNNNNNTCAGNNGGGNANNNNGGATNTTNNGCNAGCNGANNNAANGGGTANNNCCNNNNNNNNNNNANNNNNNGNNNNGTAAGGNNNNNCCAGTNNANNNNNANNNNACTNACNATNNNTNGAATTGAATTTAGNNNNCNNNNNNTCGNNNTGNNNATNNCGTTCTNNNAATGTTAGNNNNCNNNGAGNNGNTGGTCAGNNNNGNCCNNNGGNNNNNGNNNNNANNNGNNNGTNNNNNCAGTGTTCCCNNCANNNNNNNAGCNTNNCNNNNNNNNTNAGGCTCNNNNGTCNGCNTNNNGGNNGNNNNGNNNNTGTCNTCTGTNNGNNNCTCNTNNTNNNCTNNNNNAAGGNNNNNNNNCANNNNCNNAGGNNA-AAGTNNNNNNNNNNNNANNNNGANNNNNNANNNNNNGACNNNNNGCANNAGAAGAAGGGCTNNNNNCNNNTCANNNGNNGNNGNNNTGCCATGANNNNNNCCNNTGGGGNNNACNNNNNNNNCANNTCCNANN-----------------GGNNNNGNNNGCNNCCACAAACCCACGAGGGCAGAGTGCTGCTTGCTGCTGGCCAGGCCCCTGCGTGGGCCCAAGCTGGACTCTGGCCACTCCCTGGCCAGGCTTTGGGGAGGCCTGGAGTCATGGCCCCACAGGGCTTGAAGCCCGGGGCCGCCATTGACAGAGGGACAAGCAATGGGCTGGCTGAGGCCTGGGACCACTTGGCCTTCTCCTCGGAGAGCCTGCCTGCCTGGGCGGGCCCGCCCGCCACCGCAGCCTCCCAGCTGCTCTCCGTGTCTCCAATCTCCAAGGGCGAATTCGTTTAAACCTGCAGGACTANNNCCNNNAGNNNNNNNNNNNNNN----------------------------------------------------------------------------------------------------------------------------------------------------------------------------------------------------------------------------------------------------------------------------------------------------------------------------------------------------------------------------------------------------------------------------------------------------------------------------------------------------------------------------------------------------------------------------------------------------------------------------------------------------------------------------------------------------------------------------------------------------------------------------------------------------------------------------------------------------------------------------------------
